# Supplementary material for: Full-length transcriptome and RNA-Seq analyses reveal the resistance mechanism of sesame in response to Corynespora cassiicola
Source: BMC Plant Biol. 2024 Jan 23;24:64. doi: 10.1186/s12870-024-04728-y (PMC10804834; doi:10.1186/s12870-024-04728-y)
Supplement: Supplementary file 1 — Additional file 1: Table S1. CCS sequence was extracted from the original sequence. [file 12870_2024_4728_MOESM1_ESM.xlsx]

## Sheet: Table S1
	Table S1. CCS sequence was extracted from the original sequence.
	Samples	cDNA size	CCS Number	Read Bases of CCS	Mean Read Length of CCS	Mean Number of Passes
	R	1-6K	492210	964969628	1960	29
	R	All	492210	964969628	1960	29
	S	1-6K	454360	912178246	2007	28
	S	All	454360	912178246	2007	28
