# Supplementary material for: Full-length transcriptome and RNA-Seq analyses reveal the resistance mechanism of sesame in response to Corynespora cassiicola
Source: BMC Plant Biol. 2024 Jan 23;24:64. doi: 10.1186/s12870-024-04728-y (PMC10804834; doi:10.1186/s12870-024-04728-y)
Supplement: Supplementary file 2 — Additional file 2: Table S2. Full-length sequence data statistics table. [file 12870_2024_4728_MOESM2_ESM.xlsx]

## Sheet: Table S2
Table S2. Full-length sequence data statistics table.
Samples	Number of ccs	Number of undesired primer reads	Number of filtered short reads	Number of full-length non-chimeric reads	Full-length non-chimeric percentage (FLNC%)
R	492210	68923	0	388993	0.7903
S	454360	60275	0	367963	0.8098
