# Supplementary material for: Full-length transcriptome and RNA-Seq analyses reveal the resistance mechanism of sesame in response to Corynespora cassiicola
Source: BMC Plant Biol. 2024 Jan 23;24:64. doi: 10.1186/s12870-024-04728-y (PMC10804834; doi:10.1186/s12870-024-04728-y)
Supplement: Supplementary file 3 — Additional file 3: Table S3. Consensus isoforms data statistics table. [file 12870_2024_4728_MOESM3_ESM.xlsx]

## Sheet: Table S3
Table S3. Consensus isoforms data statistics table.
Samples	Number of consensus isoforms	Average consensus isoforms read length	Number of high-quality isoforms	Number of low-quality isoforms	Percent of high-quality isoforms(%)
R	135433	1902	135357	76	0.9994
S	126193	1969	126102	91	0.9993
