# Supplementary material for: Full-length transcriptome and RNA-Seq analyses reveal the resistance mechanism of sesame in response to Corynespora cassiicola
Source: BMC Plant Biol. 2024 Jan 23;24:64. doi: 10.1186/s12870-024-04728-y (PMC10804834; doi:10.1186/s12870-024-04728-y)
Supplement: Supplementary file 4 — Additional file 4: Table S4. Summary of annotated transcripts. [file 12870_2024_4728_MOESM4_ESM.xlsx]

## Sheet: Table S4
Table S4. Summary of annotated transcripts.
#GeneID	COG_class	COG_class_annotation	GO_annotation	KEGG_annotation	KEGG_pathway_annotation	KOG_class	KOG_class_annotation	Pfam_annotation	Swiss-Prot_annotation	eggNOG_class	eggNOG_class_annotation	NR_annotation
PB.14706.6	--	--	--	--	--	--	--	PDDEXK-like family of unknown function	--	S	Function unknown	uncharacterized protein LOC105171942 [Sesamum indicum]
PB.19086.7	--	--	Cellular Component: Ino80 complex (GO:0031011);;	K11671|3.0e-13|aof:109840969|K11671 nuclear factor related to kappa-B-binding protein | (RefSeq) uncharacterized protein LOC109840969	--	--	--	--	--	--	--	uncharacterized protein LOC105177492 [Sesamum indicum]
PB.15806.6	--	--	Biological Process: ubiquitin-dependent protein catabolic process (GO:0006511);; Molecular Function: ligase activity (GO:0016874);;	K10357|1.5e-66|ppp:112286932|K10357 myosin V | (RefSeq) myosin-12-like isoform X1	--	[O]	Posttranslational modification, protein turnover, chaperones	Skp1 family, dimerisation domain;; Skp1 family, tetramerisation domain	SKP1-like protein 21 OS=Arabidopsis thaliana OX=3702 GN=ASK21 PE=2 SV=1	O	Posttranslational modification, protein turnover, chaperones	SKP1-like protein 21 isoform X2 [Sesamum indicum]
rna-XM_020697383.1	--	--	Molecular Function: protein phosphatase inhibitor activity (GO:0004864);; Biological Process: defense response (GO:0006952);; Biological Process: response to biotic stimulus (GO:0009607);; Biological Process: abscisic acid-activated signaling pathway (GO:0009738);; Molecular Function: abscisic acid binding (GO:0010427);; Molecular Function: signaling receptor activity (GO:0038023);;	--	--	--	--	Pathogenesis-related protein Bet v 1 family	Major allergen Pru ar 1 OS=Prunus armeniaca OX=36596 PE=1 SV=1	H	Coenzyme transport and metabolism	major allergen Pru ar 1-like isoform X1 [Sesamum indicum]
rna-XM_011103658.1	--	--	Molecular Function: molecular_function (GO:0003674);; Molecular Function: catalytic activity (GO:0003824);; Cellular Component: cellular_component (GO:0005575);; Cellular Component: intracellular (GO:0005622);; Cellular Component: cell (GO:0005623);; Molecular Function: UDP-glycosyltransferase activity (GO:0008194);; Molecular Function: transferase activity (GO:0016740);; Molecular Function: tran…	K23260|2.4e-12|lang:109341485|K23260 scopoletin glucosyltransferase [EC:2.4.1.128] | (RefSeq) scopoletin glucosyltransferase-like	Phenylpropanoid biosynthesis (ko00940)	[GC]	Carbohydrate transport and metabolism;; Energy production and conversion	--	UDP-glycosyltransferase 89B2 OS=Stevia rebaudiana OX=55670 GN=UGT89B2 PE=2 SV=1	H	Coenzyme transport and metabolism	UDP-glycosyltransferase 89A2-like [Sesamum indicum]
PB.7813.3	--	--	Molecular Function: RNA binding (GO:0003723);; Molecular Function: metal ion binding (GO:0046872);;	--	--	[R]	General function prediction only	Zinc finger C-x8-C-x5-C-x3-H type (and similar);; KH domain;; CCCH-type zinc finger;; Zinc finger domain;; RNA-binding, Nab2-type zinc finger	Zinc finger CCCH domain-containing protein 14 OS=Oryza sativa subsp. japonica OX=39947 GN=Os02g0194200 PE=2 SV=1	S	Function unknown	zinc finger CCCH domain-containing protein 14-like [Sesamum indicum]
PB.11107.15	[IQ]	Lipid transport and metabolism;; Secondary metabolites biosynthesis, transport and catabolism	Molecular Function: 4-coumarate-CoA ligase activity (GO:0016207);; Molecular Function: CoA-ligase activity (GO:0016405);;	K01904|1.8e-197|sind:105166823|K01904 4-coumarate--CoA ligase [EC:6.2.1.12] | (RefSeq) 4-coumarate--CoA ligase 2	Ubiquinone and other terpenoid-quinone biosynthesis (ko00130);; Phenylpropanoid biosynthesis (ko00940)	[I]	Lipid transport and metabolism	AMP-binding enzyme	4-coumarate--CoA ligase 2 OS=Glycine max OX=3847 PE=2 SV=2	I	Lipid transport and metabolism	4-coumarate--CoA ligase 2 [Sesamum indicum]
PB.19530.2	--	--	Cellular Component: integral component of membrane (GO:0016021);;	--	--	--	--	Protein of unknown function (DUF1666)	--	S	Function unknown	uncharacterized protein LOC105177245 [Sesamum indicum]
rna-XM_011098945.2	--	--	Molecular Function: ATP binding (GO:0005524);; Molecular Function: transferase activity (GO:0016740);; Molecular Function: ligase activity (GO:0016874);;	K10577|2.3e-95|sind:105176217|K10577 ubiquitin-conjugating enzyme E2 I | (RefSeq) SUMO-conjugating enzyme SCE1	RNA transport (ko03013);; Ubiquitin mediated proteolysis (ko04120)	[O]	Posttranslational modification, protein turnover, chaperones	Ubiquitin-conjugating enzyme	SUMO-conjugating enzyme SCE1 OS=Arabidopsis thaliana OX=3702 GN=SCE1 PE=1 SV=1	O	Posttranslational modification, protein turnover, chaperones	SUMO-conjugating enzyme SCE1 [Sesamum indicum]
rna-XM_011099887.2	--	--	--	K23877|4.2e-36|cann:107860615|K23877 xyloglucan O-acetyltransferase | (RefSeq) protein ALTERED XYLOGLUCAN 4-like	--	--	--	GDSL/SGNH-like Acyl-Esterase family found in Pmr5 and Cas1p	Protein trichome birefringence-like 42 OS=Arabidopsis thaliana OX=3702 GN=TBL42 PE=3 SV=1	S	Function unknown	protein trichome birefringence-like 42 [Sesamum indicum]
PB.14792.13	--	--	Molecular Function: aspartic-type endopeptidase activity (GO:0004190);;	K22683|1.4e-36|lang:109336719|K22683 aspartyl protease family protein [EC:3.4.23.-] | (RefSeq) aspartyl protease family protein 2-like	--	[O]	Posttranslational modification, protein turnover, chaperones	Xylanase inhibitor C-terminal;; Xylanase inhibitor N-terminal;; Eukaryotic aspartyl protease;; Xylanase inhibitor N-terminal;; Eukaryotic aspartyl protease	Aspartyl protease AED3 OS=Arabidopsis thaliana OX=3702 GN=AED3 PE=1 SV=1	O	Posttranslational modification, protein turnover, chaperones	aspartyl protease AED3 [Sesamum indicum]
PB.12011.1	--	--	Molecular Function: regulatory region nucleic acid binding (GO:0001067);; Molecular Function: molecular_function (GO:0003674);; Molecular Function: nucleic acid binding (GO:0003676);; Molecular Function: DNA binding (GO:0003677);; Molecular Function: transcription factor activity, sequence-specific DNA binding (GO:0003700);; Molecular Function: binding (GO:0005488);; Biological Process: regulatio…	K13114|1.9e-118|sind:105169168|K13114 pinin | (RefSeq) pinin	RNA transport (ko03013);; mRNA surveillance pathway (ko03015)	[Z]	Cytoskeleton	pinin/SDK/memA/ protein conserved region	--	Z	Cytoskeleton	pinin [Sesamum indicum]
rna-XM_011087349.2	--	--	Cellular Component: integral component of membrane (GO:0016021);; Molecular Function: transmembrane transporter activity (GO:0022857);;	K08202|1.8e-33|dcr:108224882|K08202 MFS transporter, OCT family, solute carrier family 22 (organic cation transporter), member 4/5 | (RefSeq) organic cation/carnitine transporter 4	--	[R]	General function prediction only	Sugar (and other) transporter	Organic cation/carnitine transporter 1 OS=Arabidopsis thaliana OX=3702 GN=OCT1 PE=2 SV=1	S	Function unknown	organic cation/carnitine transporter 1-like [Sesamum indicum]
PB.18245.4	[DPM]	Cell cycle control, cell division, chromosome partitioning;; Inorganic ion transport and metabolism;; Cell wall/membrane/envelope biogenesis	Molecular Function: copper ion binding (GO:0005507);; Cellular Component: extracellular region (GO:0005576);; Molecular Function: oxidoreductase activity (GO:0016491);;	K00423|4.9e-158|egr:104421412|K00423 L-ascorbate oxidase [EC:1.10.3.3] | (RefSeq) L-ascorbate oxidase	Ascorbate and aldarate metabolism (ko00053)	[Q]	Secondary metabolites biosynthesis, transport and catabolism	Multicopper oxidase;; Multicopper oxidase;; Multicopper oxidase;; Multicopper oxidase	L-ascorbate oxidase OS=Cucumis sativus OX=3659 PE=1 SV=1	Q	Secondary metabolites biosynthesis, transport and catabolism	L-ascorbate oxidase [Sesamum indicum]
PB.19288.1	--	--	Molecular Function: damaged DNA binding (GO:0003684);; Cellular Component: nucleoplasm (GO:0005654);; Cellular Component: cytosol (GO:0005829);; Biological Process: nucleotide-excision repair (GO:0006289);; Cellular Component: integral component of membrane (GO:0016021);; Molecular Function: polyubiquitin modification-dependent protein binding (GO:0031593);; Cellular Component: host cell nucleus …	K10839|6.9e-21|sind:105177947|K10839 UV excision repair protein RAD23 | (RefSeq) ubiquitin receptor RAD23c	Nucleotide excision repair (ko03420);; Protein processing in endoplasmic reticulum (ko04141)	[L]	Replication, recombination and repair	Ubiquitin family	Ubiquitin receptor RAD23c OS=Arabidopsis thaliana OX=3702 GN=RAD23C PE=1 SV=2	O	Posttranslational modification, protein turnover, chaperones	ubiquitin receptor RAD23c [Sesamum indicum]
PB.3320.8	--	--	Molecular Function: cyclin-dependent protein serine/threonine kinase activity (GO:0004693);; Molecular Function: ATP binding (GO:0005524);;	K08819|2.3e-90|sind:105156920|K08819 cyclin-dependent kinase 12/13 [EC:2.7.11.22 2.7.11.23] | (RefSeq) probable serine/threonine-protein kinase At1g54610 isoform X1	--	[D]	Cell cycle control, cell division, chromosome partitioning	--	Probable serine/threonine-protein kinase At1g54610 OS=Arabidopsis thaliana OX=3702 GN=At1g54610 PE=1 SV=1	T	Signal transduction mechanisms	probable serine/threonine-protein kinase At1g54610 isoform X2 [Sesamum indicum]
PB.18391.3	--	--	Molecular Function: molecular_function (GO:0003674);; Molecular Function: nucleic acid binding (GO:0003676);; Molecular Function: RNA binding (GO:0003723);; Molecular Function: catalytic activity (GO:0003824);; Molecular Function: nuclease activity (GO:0004518);; Molecular Function: endonuclease activity (GO:0004519);; Molecular Function: binding (GO:0005488);; Cellular Component: cellular_compon…	--	--	[R]	General function prediction only	--	Pentatricopeptide repeat-containing protein At4g35850, mitochondrial OS=Arabidopsis thaliana OX=3702 GN=At4g35850 PE=1 SV=1	S	Function unknown	pentatricopeptide repeat-containing protein At4g35850, mitochondrial [Sesamum indicum]
rna-XM_020693987.1	--	--	Molecular Function: GTPase activator activity (GO:0005096);; Molecular Function: metal ion binding (GO:0046872);;	K15044|0.0e+00|sind:105162736|K15044 Arf-GAP domain and FG repeats-containing protein 1 | (RefSeq) probable ADP-ribosylation factor GTPase-activating protein AGD14	--	[T]	Signal transduction mechanisms	Putative GTPase activating protein for Arf	Probable ADP-ribosylation factor GTPase-activating protein AGD14 OS=Arabidopsis thaliana OX=3702 GN=AGD14 PE=1 SV=2	T	Signal transduction mechanisms	probable ADP-ribosylation factor GTPase-activating protein AGD14 [Sesamum indicum]
PB.12798.10	--	--	Molecular Function: DNA binding (GO:0003677);; Cellular Component: nucleus (GO:0005634);; Cellular Component: host cell nucleus (GO:0042025);; Molecular Function: metal ion binding (GO:0046872);;	--	--	--	--	SBP domain	Squamosa promoter-binding-like protein 13A OS=Arabidopsis thaliana OX=3702 GN=SPL13A PE=1 SV=1	S	Function unknown	squamosa promoter-binding-like protein 16 [Sesamum indicum]
PB.16064.14	--	--	Cellular Component: integral component of membrane (GO:0016021);;	--	--	--	--	--	--	--	--	structural maintenance of chromosomes protein 2 isoform X1 [Sesamum indicum]
rna-XM_011098084.2	--	--	Molecular Function: phosphoric ester hydrolase activity (GO:0042578);;	K22913|0.0e+00|sind:105175583|K22913 phosphatidylinositol 3,5-bisphosphate 5-phosphatase [EC:3.1.3.-] | (RefSeq) phosphoinositide phosphatase SAC1 isoform X1	Inositol phosphate metabolism (ko00562)	[I]	Lipid transport and metabolism	SacI homology domain	Phosphatidylinositol-3-phosphatase SAC1 OS=Arabidopsis thaliana OX=3702 GN=SAC1 PE=1 SV=1	I	Lipid transport and metabolism	phosphoinositide phosphatase SAC1 isoform X3 [Sesamum indicum]
PB.1481.6	--	--	Molecular Function: RNA binding (GO:0003723);; Cellular Component: cytoplasm (GO:0005737);; Biological Process: intracellular distribution of mitochondria (GO:0048312);;	K03255|0.0e+00|sind:105168808|K03255 protein TIF31 | (RefSeq) clustered mitochondria protein	--	[R]	General function prediction only	Tetratricopeptide repeat;; Translation initiation factor eIF3 subunit 135;; Tetratricopeptide repeat;; Clustered mitochondria;; Translation initiation factor eIF3 subunit 135;; Protein of unknown function (DUF727)	Clustered mitochondria protein OS=Arabidopsis thaliana OX=3702 GN=FMT PE=2 SV=1	S	Function unknown	clustered mitochondria protein [Sesamum indicum]
rna-XM_011103156.2	[K]	Transcription	Molecular Function: O-methyltransferase activity (GO:0008171);; Molecular Function: quercetin 3-O-methyltransferase activity (GO:0030755);; Biological Process: methylation (GO:0032259);; Molecular Function: protein dimerization activity (GO:0046983);;	K13066|4.4e-67|smo:SELMODRAFT_450945|K13066 caffeic acid 3-O-methyltransferase [EC:2.1.1.68] | (RefSeq) COMT1-2; caffeic acid O-methyltransferase	Phenylpropanoid biosynthesis (ko00940)	[R]	General function prediction only	O-methyltransferase domain	Flavone 3'-O-methyltransferase 1 OS=Arabidopsis thaliana OX=3702 GN=OMT1 PE=1 SV=1	S	Function unknown	flavone 3'-O-methyltransferase 1 [Sesamum indicum]
PB.16667.2	[Q]	Secondary metabolites biosynthesis, transport and catabolism	--	K08234|2.5e-71|sind:105173640|K08234 glyoxylase I family protein | (RefSeq) uncharacterized protein LOC105173640	--	--	--	--	--	S	Function unknown	uncharacterized protein LOC105173640 [Sesamum indicum]
PB.19823.25	[O]	Posttranslational modification, protein turnover, chaperones	Molecular Function: serine-type endopeptidase activity (GO:0004252);; Cellular Component: integral component of membrane (GO:0016021);;	--	--	[T]	Signal transduction mechanisms	Rhomboid family	RHOMBOID-like protein 9, chloroplastic OS=Arabidopsis thaliana OX=3702 GN=RBL9 PE=2 SV=1	T	Signal transduction mechanisms	RHOMBOID-like protein 9, chloroplastic isoform X2 [Sesamum indicum]
PB.3096.4	--	--	Molecular Function: molecular_function (GO:0003674);; Molecular Function: nucleic acid binding (GO:0003676);; Molecular Function: RNA binding (GO:0003723);; Molecular Function: catalytic activity (GO:0003824);; Molecular Function: nuclease activity (GO:0004518);; Molecular Function: endonuclease activity (GO:0004519);; Molecular Function: binding (GO:0005488);; Cellular Component: cellular_compon…	--	--	[R]	General function prediction only	PPR repeat family;; PPR repeat;; PPR repeat;; Pentatricopeptide repeat domain;; Pentacotripeptide-repeat region of PRORP	Pentatricopeptide repeat-containing protein At1g79540 OS=Arabidopsis thaliana OX=3702 GN=At1g79540 PE=2 SV=1	S	Function unknown	pentatricopeptide repeat-containing protein At5g47360 [Sesamum indicum]
rna-XM_011093091.2	--		Molecular Function: protein kinase activity (GO:0004672);; Molecular Function: ATP binding (GO:0005524);;	K14510|1.8e-45|gmx:100787894|K14510 serine/threonine-protein kinase CTR1 [EC:2.7.11.1] | (RefSeq) serine/threonine-protein kinase CTR1	MAPK signaling pathway - plant (ko04016);; Plant hormone signal transduction (ko04075)	[T]	Signal transduction mechanisms	Protein tyrosine and serine/threonine kinase	Serine/threonine-protein kinase STY13 OS=Arabidopsis thaliana OX=3702 GN=STY13 PE=1 SV=2	T	Signal transduction mechanisms	uncharacterized protein LOC105171847 isoform X1 [Sesamum indicum]
PB.20228.73	[K]	Transcription	Molecular Function: DNA binding (GO:0003677);; Molecular Function: DNA-directed 5'-3' RNA polymerase activity (GO:0003899);; Biological Process: transcription, DNA-templated (GO:0006351);; Molecular Function: ribonucleoside binding (GO:0032549);;	K03046|0.0e+00|sind:11452387|K03046 DNA-directed RNA polymerase subunit beta' [EC:2.7.7.6] | (RefSeq) rpoC2, SIC0178; RNA polymerase beta'' subunit	RNA polymerase (ko03020)	[K]	Transcription	RNA polymerase Rpb1, domain 5;; RNA polymerase Rpb1, domain 4;; RNA polymerase Rpb2, domain 6;; RNA polymerase Rpb2, domain 2;; RNA polymerase Rpb2, domain 3;; RNA polymerase Rpb2, domain 7;; RNA polymerase beta subunit;; RNA polymerase Rpb1, domain 1;; RNA polymerase Rpb1, domain 2;; RNA polymerase Rpb1, domain 5	DNA-directed RNA polymerase subunit beta OS=Nicotiana sylvestris OX=4096 GN=rpoB PE=3 SV=1	K	Transcription	hypothetical protein Prudu_904S000200, partial [Prunus dulcis]
PB.20745.1	--	--	Cellular Component: cytosol (GO:0005829);;	K14404|1.8e-07|thj:104824416|K14404 cleavage and polyadenylation specificity factor subunit 4 | (RefSeq) uncharacterized protein LOC104824416	mRNA surveillance pathway (ko03015)	[S]	Function unknown	AMMECR1	Uncharacterized protein At2g38710 OS=Arabidopsis thaliana OX=3702 GN=At2g38710 PE=2 SV=1	S	Function unknown	uncharacterized protein At2g38710 [Sesamum indicum]
PB.16863.2	--	--	--	--	--	--	--	Glycogen recognition site of AMP-activated protein kinase	Protein PTST homolog 3, chloroplastic OS=Arabidopsis thaliana OX=3702 GN=PTST PE=1 SV=1	S	Function unknown	uncharacterized protein LOC105174261 isoform X5 [Sesamum indicum]
PB.15782.7	[C]	Energy production and conversion	Biological Process: carbohydrate metabolic process (GO:0005975);; Molecular Function: chitin binding (GO:0008061);; Cellular Component: integral component of membrane (GO:0016021);; Molecular Function: hydrolase activity (GO:0016787);;	K17525|3.4e-155|oeu:111409919|K17525 chitinase domain-containing protein 1 | (RefSeq) chitinase domain-containing protein 1	--	[G]	Carbohydrate transport and metabolism	Glycosyl hydrolases family 18	ATP synthase subunit alpha, chloroplastic OS=Angiopteris evecta OX=13825 GN=atpA PE=3 SV=1	G	Carbohydrate transport and metabolism	putative member of glycosyl hydrolase family 18 [Handroanthus impetiginosus]
PB.1366.4	--	--	Biological Process: nuclear-transcribed mRNA catabolic process, nonsense-mediated decay (GO:0000184);; Molecular Function: RNA binding (GO:0003723);; Cellular Component: cytoplasm (GO:0005737);; Cellular Component: polysome (GO:0005844);; Cellular Component: exon-exon junction complex (GO:0035145);;	K14327|0.0e+00|sind:105165822|K14327 regulator of nonsense transcripts 2 | (RefSeq) regulator of nonsense transcripts UPF2 isoform X1	RNA transport (ko03013);; mRNA surveillance pathway (ko03015)	[A]	RNA processing and modification	MIF4G domain;; Up-frameshift suppressor 2	Regulator of nonsense transcripts UPF2 OS=Arabidopsis thaliana OX=3702 GN=UPF2 PE=2 SV=1	A	RNA processing and modification	regulator of nonsense transcripts UPF2 isoform X2 [Sesamum indicum]
PB.17553.1	--	--	Molecular Function: DNA binding (GO:0003677);; Molecular Function: protein dimerization activity (GO:0046983);;	K05765|1.4e-15|gra:105781290|K05765 cofilin | (RefSeq) uncharacterized LOC105781290	--	--	--	--	Transcription factor bHLH123 OS=Arabidopsis thaliana OX=3702 GN=BHLH123 PE=1 SV=1	K	Transcription	transcription factor bHLH123 [Sesamum indicum]
PB.14332.5	--	--	Molecular Function: oxidoreductase activity (GO:0016491);;	--	--	--	--	FHA domain;; Inner membrane component of T3SS, cytoplasmic domain	Zeaxanthin epoxidase, chloroplastic OS=Solanum lycopersicum OX=4081 PE=2 SV=1	S	Function unknown	uncharacterized protein LOC105170974 isoform X1 [Sesamum indicum]
PB.18270.3	--	--	Molecular Function: nucleic acid binding (GO:0003676);; Molecular Function: RNA-DNA hybrid ribonuclease activity (GO:0004523);;	K22804|6.1e-26|bna:106442438|K22804 structural maintenance of chromosomes protein 6 | (RefSeq) structural maintenance of chromosomes protein 6B-like	--	[R]	General function prediction only	zinc-binding in reverse transcriptase	--	L	Replication, recombination and repair	uncharacterized protein LOC113735973 [Coffea arabica]
PB.8554.18	[G]	Carbohydrate transport and metabolism	Molecular Function: glycogen (starch) synthase activity (GO:0004373);; Cellular Component: amyloplast (GO:0009501);; Cellular Component: chloroplast (GO:0009507);; Biological Process: starch biosynthetic process (GO:0019252);;	K13679|2.1e-65|sind:105164411|K13679 granule-bound starch synthase [EC:2.4.1.242] | (RefSeq) granule-bound starch synthase 1, chloroplastic/amyloplastic	Starch and sucrose metabolism (ko00500)	--	--	--	Granule-bound starch synthase 1, chloroplastic/amyloplastic OS=Antirrhinum majus OX=4151 GN=WAXY PE=2 SV=1	H	Coenzyme transport and metabolism	granule-bound starch synthase 1, chloroplastic/amyloplastic [Sesamum indicum]
rna-XM_020693436.1	[S]	Function unknown	--	--	--	[S]	Function unknown	DTW domain	--	S	Function unknown	DTW domain-containing protein 2 [Sesamum indicum]
PB.2009.4	--	--	--	--	--	--	--	QWRF family	QWRF motif-containing protein 2 OS=Arabidopsis thaliana OX=3702 GN=QWRF2 PE=2 SV=1	S	Function unknown	QWRF motif-containing protein 2 [Sesamum indicum]
PB.1599.22	--	--	Cellular Component: integral component of membrane (GO:0016021);;	K19041|3.1e-13|cann:107866353|K19041 E3 ubiquitin-protein ligase RNF38/44 [EC:2.3.2.27] | (RefSeq) RING-H2 finger protein ATL16-like	--	[O]	Posttranslational modification, protein turnover, chaperones	RING-H2 zinc finger domain;; Ring finger domain;; Zinc finger, C3HC4 type (RING finger);; Zinc finger, C3HC4 type (RING finger);; Anaphase-promoting complex subunit 11 RING-H2 finger	RING-H2 finger protein ATL64 OS=Arabidopsis thaliana OX=3702 GN=ATL64 PE=2 SV=1	O	Posttranslational modification, protein turnover, chaperones	RING-H2 finger protein ATL39 [Sesamum indicum]
PB.13336.7	--	--	Molecular Function: RNA binding (GO:0003723);;	K13157|6.0e-160|sind:105169859|K13157 U11/U12 small nuclear ribonucleoprotein 65 kDa protein | (RefSeq) U11/U12 small nuclear ribonucleoprotein 65 kDa protein	--	[A]	RNA processing and modification	RNA recognition motif. (a.k.a. RRM, RBD, or RNP domain)	U11/U12 small nuclear ribonucleoprotein 65 kDa protein OS=Arabidopsis thaliana OX=3702 GN=SNRNP65 PE=1 SV=1	A	RNA processing and modification	U11/U12 small nuclear ribonucleoprotein 65 kDa protein [Sesamum indicum]
PB.9367.16	[G]	Carbohydrate transport and metabolism	Biological Process: carbohydrate metabolic process (GO:0005975);; Molecular Function: sterol 3-beta-glucosyltransferase activity (GO:0016906);; Biological Process: lipid glycosylation (GO:0030259);; Molecular Function: soladodine glucosyltransferase activity (GO:0102202);; Molecular Function: brassicasterol glucosyltransferase activity (GO:0102203);; Molecular Function: cholesterol allpha-glucosy…	K05841|2.7e-295|sind:105163501|K05841 sterol 3beta-glucosyltransferase [EC:2.4.1.173] | (RefSeq) sterol 3-beta-glucosyltransferase UGT80A2-like isoform X1	--	[GC]	Carbohydrate transport and metabolism;; Energy production and conversion	Glycosyltransferase family 28 N-terminal domain	Sterol 3-beta-glucosyltransferase UGT80A2 OS=Arabidopsis thaliana OX=3702 GN=UGT80A2 PE=1 SV=1	--	--	sterol 3-beta-glucosyltransferase UGT80A2-like isoform X1 [Sesamum indicum]
PB.19035.22	--	--	Molecular Function: RNA binding (GO:0003723);; Cellular Component: nucleus (GO:0005634);;	--	--	[A]	RNA processing and modification	--	Protein RIK OS=Arabidopsis thaliana OX=3702 GN=RIK PE=1 SV=2	A	RNA processing and modification	protein RIK isoform X4 [Sesamum indicum]
PB.20815.9	[M]	Cell wall/membrane/envelope biogenesis	Molecular Function: protein serine/threonine kinase activity (GO:0004674);; Molecular Function: protein serine/threonine/tyrosine kinase activity (GO:0004712);; Molecular Function: ATP binding (GO:0005524);;	K04427|7.7e-53|lang:109331017|K04427 mitogen-activated protein kinase kinase kinase 7 [EC:2.7.11.25] | (RefSeq) serine/threonine-protein kinase HT1-like	--	[T]	Signal transduction mechanisms	Protein kinase domain;; Protein tyrosine and serine/threonine kinase;; Fungal protein kinase;; Protein kinase domain;; Protein tyrosine and serine/threonine kinase	Serine/threonine-protein kinase STY13 OS=Arabidopsis thaliana OX=3702 GN=STY13 PE=1 SV=2	T	Signal transduction mechanisms	serine/threonine-protein kinase HT1-like isoform X1 [Sesamum indicum]
rna-XM_011097448.2	[M]	Cell wall/membrane/envelope biogenesis	Cellular Component: cytoplasm (GO:0005737);; Molecular Function: 3-deoxy-8-phosphooctulonate synthase activity (GO:0008676);; Biological Process: biosynthetic process (GO:0009058);;	K01627|1.2e-163|sind:105175108|K01627 2-dehydro-3-deoxyphosphooctonate aldolase (KDO 8-P synthase) [EC:2.5.1.55] | (RefSeq) 2-dehydro-3-deoxyphosphooctonate aldolase	--	--	--	DAHP synthetase I family	2-dehydro-3-deoxyphosphooctonate aldolase OS=Pisum sativum OX=3888 GN=KDSA PE=2 SV=1	M	Cell wall/membrane/envelope biogenesis	2-dehydro-3-deoxyphosphooctonate aldolase [Sesamum indicum]
PB.504.4	--	--	Molecular Function: iron ion binding (GO:0005506);; Biological Process: lipid biosynthetic process (GO:0008610);; Cellular Component: membrane (GO:0016020);; Cellular Component: integral component of membrane (GO:0016021);; Molecular Function: oxidoreductase activity (GO:0016491);;	K15404|3.0e-97|smo:SELMODRAFT_230422|K15404 aldehyde decarbonylase [EC:4.1.99.5] | (RefSeq) CER1-1; hypothetical protein	Cutin, suberine and wax biosynthesis (ko00073)	--	--	WAX2 C-terminal domain	Very-long-chain aldehyde decarbonylase CER3 OS=Arabidopsis thaliana OX=3702 GN=CER3 PE=1 SV=1	S	Function unknown	protein ECERIFERUM 3 [Sesamum indicum]
rna-XM_011080596.2	--	--	Biological Process: protein insertion into ER membrane (GO:0045048);; Cellular Component: BAT3 complex (GO:0071818);;	K23387|1.7e-182|sind:105162506|K23387 golgi to ER traffic protein 4 | (RefSeq) Golgi to ER traffic protein 4 homolog	--	[S]	Function unknown	Protein of unknown function (DUF410)	Protein GET4 OS=Arabidopsis thaliana OX=3702 GN=MDC12.19 PE=1 SV=1	S	Function unknown	Golgi to ER traffic protein 4 homolog [Sesamum indicum]
PB.13326.12	--	--	Biological Process: amino acid transmembrane transport (GO:0003333);; Cellular Component: plasma membrane (GO:0005886);; Molecular Function: amino acid transmembrane transporter activity (GO:0015171);; Cellular Component: integral component of membrane (GO:0016021);;	K19476|1.6e-23|cic:CICLE_v10026997mg|K19476 vacuolar protein sorting-associated protein IST1 | (RefSeq) hypothetical protein	Endocytosis (ko04144)	[E]	Amino acid transport and metabolism	Transmembrane amino acid transporter protein;; Transmembrane amino acid transporter protein	Lysine histidine transporter-like 8 OS=Arabidopsis thaliana OX=3702 GN=AATL1 PE=1 SV=1	E	Amino acid transport and metabolism	lysine histidine transporter-like 8 [Sesamum indicum]
rna-XM_011072151.2	[O]	Posttranslational modification, protein turnover, chaperones	Cellular Component: cytoplasm (GO:0005737);; Molecular Function: protein disulfide oxidoreductase activity (GO:0015035);; Molecular Function: oxidoreductase activity, acting on a sulfur group of donors, disulfide as acceptor (GO:0016671);; Biological Process: cell redox homeostasis (GO:0045454);; Molecular Function: protein-disulfide reductase activity (GO:0047134);;	K03671|3.6e-41|atr:18437549|K03671 thioredoxin 1 | (RefSeq) thioredoxin X, chloroplastic	--	[O]	Posttranslational modification, protein turnover, chaperones	Thioredoxin	Thioredoxin X, chloroplastic OS=Arabidopsis thaliana OX=3702 GN=ATHX PE=2 SV=2	O	Posttranslational modification, protein turnover, chaperones	thioredoxin X, chloroplastic [Sesamum indicum]
rna-XM_020691218.1	--	--	--	--	--	--	--	--	TSL-kinase interacting protein 1 OS=Arabidopsis thaliana OX=3702 GN=TKI1 PE=1 SV=2	S	Function unknown	uncharacterized protein LOC105179032 isoform X1 [Sesamum indicum]
rna-XM_011096379.2	--	--	Molecular Function: transcription factor activity, sequence-specific DNA binding (GO:0003700);; Molecular Function: metal ion binding (GO:0046872);;	K12309|4.6e-87|lja:Lj3g3v0323160.1|K12309 beta-galactosidase [EC:3.2.1.23] | (RefSeq) Lj3g3v0323160.1; -	Galactose metabolism (ko00052);; Other glycan degradation (ko00511);; Glycosaminoglycan degradation (ko00531);; Sphingolipid metabolism (ko00600);; Glycosphingolipid biosynthesis - ganglio series (ko00604)	[R]	General function prediction only	Zinc finger, C2H2 type	Zinc finger protein JACKDAW OS=Arabidopsis thaliana OX=3702 GN=JKD PE=1 SV=1	S	Function unknown	protein indeterminate-domain 9 [Sesamum indicum]
PB.4824.9	--	--	Cellular Component: DNA-directed RNA polymerase complex (GO:0000428);; Molecular Function: molecular_function (GO:0003674);; Molecular Function: transcription cofactor activity (GO:0003712);; Molecular Function: transcription coactivator activity (GO:0003713);; Molecular Function: translation initiation factor activity (GO:0003743);; Molecular Function: binding (GO:0005488);; Molecular Function: …	K03135|4.4e-22|sind:105158007|K03135 transcription initiation factor TFIID subunit 11 | (RefSeq) transcription initiation factor TFIID subunit 11	Basal transcription factors (ko03022)	[K]	Transcription	hTAFII28-like protein conserved region	Transcription initiation factor TFIID subunit 11 OS=Arabidopsis thaliana OX=3702 GN=TAF11 PE=1 SV=1	K	Transcription	transcription initiation factor TFIID subunit 11 [Sesamum indicum]
PB.2152.3	--	--	Cellular Component: endoplasmic reticulum membrane (GO:0005789);; Biological Process: GPI anchor biosynthetic process (GO:0006506);; Cellular Component: integral component of membrane (GO:0016021);;	K07541|1.0e-155|sind:105155997|K07541 GPI mannosyltransferase 1 subunit X | (RefSeq) phosphatidylinositol-glycan biosynthesis class X protein isoform X1	Glycosylphosphatidylinositol (GPI)-anchor biosynthesis (ko00563)	--	--	PIG-X / PBN1	--	S	Function unknown	phosphatidylinositol-glycan biosynthesis class X protein isoform X1 [Sesamum indicum]
rna-XM_020691307.1	--	--	Molecular Function: ADP binding (GO:0043531);;	K13453|4.1e-22|cann:107846795|K13453 disease resistance protein | (RefSeq) putative late blight resistance protein homolog R1A-3	Plant-pathogen interaction (ko04626)	--	--	--	--	T	Signal transduction mechanisms	putative late blight resistance protein homolog R1B-16 [Sesamum indicum]
PB.8554.4	[G]	Carbohydrate transport and metabolism	Molecular Function: glycogen (starch) synthase activity (GO:0004373);; Cellular Component: amyloplast (GO:0009501);; Cellular Component: chloroplast (GO:0009507);; Biological Process: starch biosynthetic process (GO:0019252);;	K13679|8.5e-221|sind:105164411|K13679 granule-bound starch synthase [EC:2.4.1.242] | (RefSeq) granule-bound starch synthase 1, chloroplastic/amyloplastic	Starch and sucrose metabolism (ko00500)	--	--	Starch synthase catalytic domain;; Glycosyl transferases group 1;; Glycosyl transferases group 1	Granule-bound starch synthase 1, chloroplastic/amyloplastic OS=Antirrhinum majus OX=4151 GN=WAXY PE=2 SV=1	H	Coenzyme transport and metabolism	granule-bound starch synthase 1, chloroplastic/amyloplastic [Sesamum indicum]
PB.4137.1	[G]	Carbohydrate transport and metabolism	Molecular Function: glucose-6-phosphate isomerase activity (GO:0004347);; Cellular Component: cytosol (GO:0005829);; Biological Process: gluconeogenesis (GO:0006094);; Biological Process: glycolytic process (GO:0006096);; Molecular Function: monosaccharide binding (GO:0048029);; Biological Process: glucose 6-phosphate metabolic process (GO:0051156);;	K01810|9.1e-102|sind:105158994|K01810 glucose-6-phosphate isomerase [EC:5.3.1.9] | (RefSeq) glucose-6-phosphate isomerase 1, chloroplastic	Glycolysis / Gluconeogenesis (ko00010);; Pentose phosphate pathway (ko00030);; Starch and sucrose metabolism (ko00500);; Amino sugar and nucleotide sugar metabolism (ko00520);; Carbon metabolism (ko01200)	[G]	Carbohydrate transport and metabolism	--	Glucose-6-phosphate isomerase 1, chloroplastic OS=Arabidopsis thaliana OX=3702 GN=PGI1 PE=1 SV=1	G	Carbohydrate transport and metabolism	glucose-6-phosphate isomerase 1, chloroplastic [Sesamum indicum]
rna-XM_011083764.2	--	--	Molecular Function: calmodulin binding (GO:0005516);;	--	--	--	--	Plant calmodulin-binding domain	--	S	Function unknown	ABC transporter F family member 4 [Sesamum indicum]
rna-XM_011089968.2	--	--	Molecular Function: zinc ion binding (GO:0008270);;	K22565|6.9e-71|rcu:8269241|K22565 COMM domain containing 9 | (RefSeq) pentatricopeptide repeat-containing protein At5g50390, chloroplastic	--	[R]	General function prediction only	DYW family of nucleic acid deaminases	Pentatricopeptide repeat-containing protein At2g15690, mitochondrial OS=Arabidopsis thaliana OX=3702 GN=PCMP-H66 PE=1 SV=2	S	Function unknown	pentatricopeptide repeat-containing protein At2g15690 [Sesamum indicum]
PB.678.1	--	--	Biological Process: response to acid chemical (GO:0001101);; Molecular Function: calcium ion binding (GO:0005509);; Molecular Function: calcium-dependent phospholipid binding (GO:0005544);; Cellular Component: cellular_component (GO:0005575);; Cellular Component: intracellular (GO:0005622);; Cellular Component: cell (GO:0005623);; Cellular Component: cytoplasm (GO:0005737);; Cellular Component: v…	K17098|1.4e-26|sind:105169626|K17098 annexin D | (RefSeq) annexin D3	--	[U]	Intracellular trafficking, secretion, and vesicular transport	--	Annexin D3 OS=Arabidopsis thaliana OX=3702 GN=ANN3 PE=2 SV=2	U	Intracellular trafficking, secretion, and vesicular transport	annexin D3 [Sesamum indicum]
rna-XM_011103431.1	--	--	Cellular Component: retrotransposon nucleocapsid (GO:0000943);; Molecular Function: molecular_function (GO:0003674);; Molecular Function: nucleic acid binding (GO:0003676);; Molecular Function: RNA binding (GO:0003723);; Molecular Function: catalytic activity (GO:0003824);; Molecular Function: DNA-directed DNA polymerase activity (GO:0003887);; Molecular Function: RNA-directed DNA polymerase acti…	K14175|4.2e-52|mcha:111010887|K14175 (3S,6E)-nerolidol synthase [EC:4.2.3.48] | (RefSeq) (3S,6E)-nerolidol synthase 1-like	Sesquiterpenoid and triterpenoid biosynthesis (ko00909)	[R]	General function prediction only	RNase H-like domain found in reverse transcriptase	--	E	Amino acid transport and metabolism	uncharacterized protein LOC105179797 [Sesamum indicum]
PB.68.8	--	--	Molecular Function: methyltransferase activity (GO:0008168);;	K15336|1.4e-61|sind:105166670|K15336 tRNA (cytosine38-C5)-methyltransferase [EC:2.1.1.204] | (RefSeq) tRNA (cytosine(38)-C(5))-methyltransferase isoform X1	--	[K]	Transcription	C-5 cytosine-specific DNA methylase	tRNA (cytosine(38)-C(5))-methyltransferase 2 OS=Arabidopsis thaliana OX=3702 GN=DNMT2 PE=1 SV=1	K	Transcription	tRNA (cytosine(38)-C(5))-methyltransferase isoform X1 [Sesamum indicum]
PB.18635.5	--	--	Molecular Function: zinc ion binding (GO:0008270);;	--	--	--	--	B-box zinc finger	B-box zinc finger protein 22 OS=Arabidopsis thaliana OX=3702 GN=BBX22 PE=1 SV=2	S	Function unknown	B-box zinc finger protein 22 [Sesamum indicum]
rna-XM_011084652.2	[H]	Coenzyme transport and metabolism	Molecular Function: hexaprenyldihydroxybenzoate methyltransferase activity (GO:0004395);; Biological Process: ubiquinone biosynthetic process (GO:0006744);; Molecular Function: 2-polyprenyl-6-methoxy-1,4-benzoquinone methyltransferase activity (GO:0008425);; Molecular Function: 3-demethylubiquinone-9 3-O-methyltransferase activity (GO:0008689);; Cellular Component: extrinsic component of mitochon…	K00591|5.8e-172|sind:105165591|K00591 polyprenyldihydroxybenzoate methyltransferase / 3-demethylubiquinol 3-O-methyltransferase [EC:2.1.1.114 2.1.1.64] | (RefSeq) ubiquinone biosynthesis O-methyltransferase, mitochondrial	Ubiquinone and other terpenoid-quinone biosynthesis (ko00130)	[H]	Coenzyme transport and metabolism	Methyltransferase domain	Ubiquinone biosynthesis O-methyltransferase, mitochondrial OS=Arabidopsis thaliana OX=3702 GN=COQ3 PE=1 SV=2	H	Coenzyme transport and metabolism	ubiquinone biosynthesis O-methyltransferase, mitochondrial [Sesamum indicum]
rna-XM_011077731.2	--	--	Molecular Function: DNA binding (GO:0003677);; Molecular Function: transcription factor activity, sequence-specific DNA binding (GO:0003700);; Cellular Component: nucleus (GO:0005634);;	K13434|5.6e-34|pop:7494656|K13434 pathogenesis-related genes transcriptional activator PTI6 | (RefSeq) pathogenesis-related genes transcriptional activator PTI6	Plant-pathogen interaction (ko04626)	--	--	AP2 domain	Ethylene-responsive transcription factor CRF4 OS=Arabidopsis thaliana OX=3702 GN=CRF4 PE=1 SV=2	K	Transcription	ethylene-responsive transcription factor CRF4-like [Sesamum indicum]
PB.20228.44	[C]	Energy production and conversion	Molecular Function: DNA binding (GO:0003677);; Molecular Function: DNA-directed 5'-3' RNA polymerase activity (GO:0003899);; Biological Process: transcription, DNA-templated (GO:0006351);; Molecular Function: zinc ion binding (GO:0008270);; Cellular Component: chloroplast (GO:0009507);;	K03046|0.0e+00|sind:11452387|K03046 DNA-directed RNA polymerase subunit beta' [EC:2.7.7.6] | (RefSeq) rpoC2, SIC0178; RNA polymerase beta'' subunit	RNA polymerase (ko03020)	--	--	RNA polymerase Rpb1, domain 5;; Ribosomal protein S2;; ATP synthase A chain;; ATP synthase subunit C	DNA-directed RNA polymerase subunit beta'' OS=Nicotiana sylvestris OX=4096 GN=rpoC2 PE=3 SV=1	K	Transcription	RNA polymerase beta'' subunit [Sesamum indicum]
PB.13885.1	--	--	Biological Process: ubiquitin-dependent protein catabolic process (GO:0006511);; Biological Process: protein deubiquitination (GO:0016579);; Molecular Function: thiol-dependent ubiquitinyl hydrolase activity (GO:0036459);;	K11842|3.3e-211|sind:105171195|K11842 ubiquitin carboxyl-terminal hydrolase 12/46 [EC:3.4.19.12] | (RefSeq) ubiquitin carboxyl-terminal hydrolase 3	--	[O]	Posttranslational modification, protein turnover, chaperones	Ubiquitin carboxyl-terminal hydrolase;; Ubiquitin carboxyl-terminal hydrolase	Ubiquitin carboxyl-terminal hydrolase 3 OS=Arabidopsis thaliana OX=3702 GN=UBP3 PE=1 SV=1	O	Posttranslational modification, protein turnover, chaperones	ubiquitin carboxyl-terminal hydrolase 3 [Sesamum indicum]
rna-XM_020694210.1	[TK]	Signal transduction mechanisms;; Transcription	Biological Process: phosphorelay signal transduction system (GO:0000160);; Molecular Function: DNA binding (GO:0003677);; Molecular Function: transcription factor activity, sequence-specific DNA binding (GO:0003700);; Cellular Component: nucleus (GO:0005634);;	K14491|3.0e-66|ghi:107893462|K14491 two-component response regulator ARR-B family | (RefSeq) two-component response regulator ARR12-like isoform X1	Plant hormone signal transduction (ko04075)	[K]	Transcription	Response regulator receiver domain	Two-component response regulator ARR12 OS=Arabidopsis thaliana OX=3702 GN=ARR12 PE=2 SV=2	K	Transcription	two-component response regulator ARR12 [Sesamum indicum]
PB.18355.5	[H]	Coenzyme transport and metabolism	Molecular Function: nicotinate-nucleotide diphosphorylase (carboxylating) activity (GO:0004514);; Molecular Function: nicotinate phosphoribosyltransferase activity (GO:0004516);; Biological Process: NAD biosynthetic process (GO:0009435);;	K00763|1.8e-295|sind:105176222|K00763 nicotinate phosphoribosyltransferase [EC:6.3.4.21] | (RefSeq) nicotinate phosphoribosyltransferase 1	Nicotinate and nicotinamide metabolism (ko00760)	[H]	Coenzyme transport and metabolism	Nicotinate phosphoribosyltransferase (NAPRTase) N-terminal domain;; Nicotinate phosphoribosyltransferase C-terminal domain;; Nicotinate phosphoribosyltransferase (NAPRTase) family	Nicotinate phosphoribosyltransferase 1 OS=Arabidopsis thaliana OX=3702 GN=NAPRT1 PE=2 SV=1	H	Coenzyme transport and metabolism	nicotinate phosphoribosyltransferase 1 [Sesamum indicum]
PB.5414.4	[C]	Energy production and conversion	Molecular Function: 3-chloroallyl aldehyde dehydrogenase activity (GO:0004028);; Biological Process: cellular aldehyde metabolic process (GO:0006081);;	K00128|1.8e-207|sind:105159459|K00128 aldehyde dehydrogenase (NAD+) [EC:1.2.1.3] | (RefSeq) aldehyde dehydrogenase	Glycolysis / Gluconeogenesis (ko00010);; Ascorbate and aldarate metabolism (ko00053);; Fatty acid degradation (ko00071);; Valine, leucine and isoleucine degradation (ko00280);; Lysine degradation (ko00310);; Arginine and proline metabolism (ko00330);; Histidine metabolism (ko00340);; Tryptophan metabolism (ko00380);; beta-Alanine metabolism (ko00410);; Glycerolipid metabolism (ko00561);; Pyruvate…	[C]	Energy production and conversion	Aldehyde dehydrogenase family	Aldehyde dehydrogenase OS=Craterostigma plantagineum OX=4153 GN=ALDH PE=1 SV=1	C	Energy production and conversion	aldehyde dehydrogenase [Sesamum indicum]
rna-XM_020693864.1	[E]	Amino acid transport and metabolism	Biological Process: histidine biosynthetic process (GO:0000105);; Molecular Function: histidinol dehydrogenase activity (GO:0004399);; Cellular Component: cytoplasm (GO:0005737);; Cellular Component: cytosol (GO:0005829);; Cellular Component: chloroplast stroma (GO:0009570);; Molecular Function: metal ion binding (GO:0046872);; Molecular Function: NAD binding (GO:0051287);;	K00013|6.9e-273|sind:105162416|K00013 histidinol dehydrogenase [EC:1.1.1.23] | (RefSeq) histidinol dehydrogenase, chloroplastic isoform X1	Histidine metabolism (ko00340);; Biosynthesis of amino acids (ko01230)	[E]	Amino acid transport and metabolism	Histidinol dehydrogenase	Histidinol dehydrogenase, chloroplastic OS=Arabidopsis thaliana OX=3702 GN=HISN8 PE=2 SV=1	E	Amino acid transport and metabolism	histidinol dehydrogenase, chloroplastic isoform X1 [Sesamum indicum]
PB.1128.13	--	--	Molecular Function: 1-phosphatidylinositol binding (GO:0005545);; Cellular Component: clathrin-coated vesicle (GO:0030136);; Molecular Function: clathrin binding (GO:0030276);; Biological Process: clathrin coat assembly (GO:0048268);;	K20043|7.8e-69|aly:110225050|K20043 clathrin coat assembly protein AP180 | (RefSeq) putative clathrin assembly protein At1g14910	--	[TU]	Signal transduction mechanisms;; Intracellular trafficking, secretion, and vesicular transport	ANTH domain;; ANTH domain	Putative clathrin assembly protein At2g01600 OS=Arabidopsis thaliana OX=3702 GN=At2g01600 PE=2 SV=2	--	--	putative clathrin assembly protein At2g01600 [Sesamum indicum]
rna-XM_011101476.2	[J]	Translation, ribosomal structure and biogenesis	--	K14565|1.2e-287|sind:105178111|K14565 nucleolar protein 58 | (RefSeq) probable nucleolar protein 5-2	Ribosome biogenesis in eukaryotes (ko03008)	[AJ]	RNA processing and modification;; Translation, ribosomal structure and biogenesis	snoRNA binding domain, fibrillarin	Probable nucleolar protein 5-2 OS=Arabidopsis thaliana OX=3702 GN=NOP5-2 PE=1 SV=1	--	--	probable nucleolar protein 5-2 [Sesamum indicum]
rna-XM_011080398.1	--	--	--	--	--	--	--	Transposase-associated domain	--	--	--	uncharacterized protein LOC105162403 [Sesamum indicum]
PB.13250.2	--	--	Biological Process: cell morphogenesis (GO:0000902);; Molecular Function: actin binding (GO:0003779);; Biological Process: cytoskeleton organization (GO:0007010);;	K17261|4.8e-121|sind:105169632|K17261 adenylyl cyclase-associated protein | (RefSeq) cyclase-associated protein 1	--	[ZT]	Cytoskeleton;; Signal transduction mechanisms	Adenylate cyclase associated (CAP) N terminal;; Adenylate cyclase associated (CAP) C terminal	Cyclase-associated protein 1 OS=Arabidopsis thaliana OX=3702 GN=CAP1 PE=2 SV=1	--	--	cyclase-associated protein 1 [Sesamum indicum]
PB.16736.12	--	--	Biological Process: endosome to lysosome transport (GO:0008333);; Cellular Component: integral component of membrane (GO:0016021);; Biological Process: endosomal transport (GO:0016197);; Molecular Function: Rab GTPase binding (GO:0017137);; Cellular Component: endolysosome membrane (GO:0036020);; Biological Process: regulation of autophagosome maturation (GO:1901096);;	K19513|0.0e+00|sind:105173907|K19513 protein CLEC16A | (RefSeq) uncharacterized protein LOC105173907	--	[S]	Function unknown	Uncharacterised conserved protein	Protein TRANSPARENT TESTA 9 OS=Arabidopsis thaliana OX=3702 GN=TT9 PE=2 SV=1	S	Function unknown	uncharacterized protein LOC105173907 [Sesamum indicum]
PB.10469.1	[T]	Signal transduction mechanisms	Molecular Function: acid phosphatase activity (GO:0003993);; Molecular Function: metal ion binding (GO:0046872);;	K22390|1.7e-178|sind:105166454|K22390 acid phosphatase type 7 | (RefSeq) purple acid phosphatase 15 isoform X2	--	[G]	Carbohydrate transport and metabolism	Iron/zinc purple acid phosphatase-like protein C;; Purple acid Phosphatase, N-terminal domain	Purple acid phosphatase 15 OS=Arabidopsis thaliana OX=3702 GN=PAP15 PE=1 SV=1	G	Carbohydrate transport and metabolism	purple acid phosphatase 15 isoform X2 [Sesamum indicum]
rna-XM_011076155.2	[T]	Signal transduction mechanisms	Cellular Component: integral component of membrane (GO:0016021);; Molecular Function: hydrolase activity (GO:0016787);;	--	--	--	--	Calcineurin-like phosphoesterase	--	S	Function unknown	uncharacterized protein LOC105159184 [Sesamum indicum]
PB.4538.2	--	--	Molecular Function: phosphatidylinositol binding (GO:0035091);;	--	--	[T]	Signal transduction mechanisms	PX domain;; Putative zinc-RING and/or ribbon;; Putative zinc-RING and/or ribbon	--	T	Signal transduction mechanisms	uncharacterized protein LOC105157232 [Sesamum indicum]
PB.15280.28	--	--	Molecular Function: DNA binding (GO:0003677);;	--	--	--	--	Plus-3 domain	--	S	Function unknown	uncharacterized protein LOC105171651 isoform X2 [Sesamum indicum]
PB.14750.5	--	--	Cellular Component: ubiquitin ligase complex (GO:0000151);; Cellular Component: cellular_component (GO:0005575);; Cellular Component: intracellular (GO:0005622);; Cellular Component: cell (GO:0005623);; Cellular Component: SCF ubiquitin ligase complex (GO:0019005);; Cellular Component: cullin-RING ubiquitin ligase complex (GO:0031461);; Cellular Component: macromolecular complex (GO:0032991);; Ce…	K10290|2.1e-140|sind:105172012|K10290 F-box protein 3 | (RefSeq) F-box protein SKIP16	--	[P]	Inorganic ion transport and metabolism	--	F-box protein SKIP16 OS=Arabidopsis thaliana OX=3702 GN=SKIP16 PE=1 SV=1	P	Inorganic ion transport and metabolism	F-box protein SKIP16 [Sesamum indicum]
rna-XM_011078894.2	[H]	Coenzyme transport and metabolism	Molecular Function: epoxide hydrolase activity (GO:0004301);;	K20860|8.2e-154|sind:105161259|K20860 FMN hydrolase / 5-amino-6-(5-phospho-D-ribitylamino)uracil phosphatase [EC:3.1.3.102 3.1.3.104] | (RefSeq) uncharacterized protein LOC105161259 isoform X1	Riboflavin metabolism (ko00740)	[R]	General function prediction only	Haloacid dehalogenase-like hydrolase	Flavin mononucleotide hydrolase 1, chloroplatic OS=Arabidopsis thaliana OX=3702 GN=FHY1 PE=1 SV=1	S	Function unknown	uncharacterized protein LOC105161259 isoform X1 [Sesamum indicum]
PB.17360.45	[F]	Nucleotide transport and metabolism	Biological Process: allantoin catabolic process (GO:0000256);; Molecular Function: allantoinase activity (GO:0004038);; Molecular Function: zinc ion binding (GO:0008270);; Molecular Function: cobalt ion binding (GO:0050897);;	K01466|3.2e-104|sind:105175530|K01466 allantoinase [EC:3.5.2.5] | (RefSeq) allantoinase isoform X2	Purine metabolism (ko00230)	--	--	Amidohydrolase family	Probable allantoinase OS=Oryza sativa subsp. japonica OX=39947 GN=ALN PE=2 SV=1	F	Nucleotide transport and metabolism	allantoinase isoform X2 [Sesamum indicum]
PB.4345.9	--	--	Molecular Function: translation initiation factor activity (GO:0003743);;	K03262|8.6e-214|sind:105159511|K03262 translation initiation factor 5 | (RefSeq) probable eukaryotic translation initiation factor 5-2	RNA transport (ko03013)	[J]	Translation, ribosomal structure and biogenesis	Domain found in IF2B/IF5;; eIF4-gamma/eIF5/eIF2-epsilon	Probable eukaryotic translation initiation factor 5-2 OS=Arabidopsis thaliana OX=3702 GN=At1g77840 PE=1 SV=1	J	Translation, ribosomal structure and biogenesis	probable eukaryotic translation initiation factor 5-2 [Sesamum indicum]
PB.17648.10	[T]	Signal transduction mechanisms	Molecular Function: protein serine/threonine kinase activity (GO:0004674);; Molecular Function: ATP binding (GO:0005524);;	K08286|2.2e-162|sind:105174982|K08286 protein-serine/threonine kinase [EC:2.7.11.-] | (RefSeq) serine/threonine-protein kinase D6PKL2	--	[R]	General function prediction only	Protein kinase domain;; Protein tyrosine and serine/threonine kinase	Serine/threonine-protein kinase D6PKL2 OS=Arabidopsis thaliana OX=3702 GN=D6PKL2 PE=1 SV=1	T	Signal transduction mechanisms	serine/threonine-protein kinase D6PKL2 [Sesamum indicum]
PB.19604.36	[C]	Energy production and conversion	Molecular Function: sulfite oxidase activity (GO:0008482);; Molecular Function: molybdenum ion binding (GO:0030151);;	K00387|7.6e-209|sind:105177425|K00387 sulfite oxidase [EC:1.8.3.1] | (RefSeq) sulfite oxidase-like isoform X1	Sulfur metabolism (ko00920)	[C]	Energy production and conversion	Oxidoreductase molybdopterin binding domain;; Mo-co oxidoreductase dimerisation domain	Sulfite oxidase OS=Arabidopsis thaliana OX=3702 GN=SOX PE=1 SV=1	C	Energy production and conversion	sulfite oxidase-like isoform X1 [Sesamum indicum]
rna-XM_011098716.2	[G]	Carbohydrate transport and metabolism	Molecular Function: polygalacturonase activity (GO:0004650);; Cellular Component: extracellular region (GO:0005576);; Biological Process: carbohydrate metabolic process (GO:0005975);; Biological Process: cell wall organization (GO:0071555);;	K01213|3.7e-221|sind:105176039|K01213 galacturan 1,4-alpha-galacturonidase [EC:3.2.1.67] | (RefSeq) polygalacturonase-like isoform X1	Pentose and glucuronate interconversions (ko00040)	--	--	Glycosyl hydrolases family 28	Polygalacturonase OS=Nicotiana tabacum OX=4097 GN=PG1 PE=2 SV=1	G	Carbohydrate transport and metabolism	polygalacturonase-like isoform X1 [Sesamum indicum]
rna-XM_011072689.2	--	--	Molecular Function: ligase activity (GO:0016874);;	K11982|1.1e-61|oeu:111406194|K11982 E3 ubiquitin-protein ligase RNF115/126 [EC:2.3.2.27] | (RefSeq) E3 ubiquitin-protein ligase SIRP1 isoform X1	--	[O]	Posttranslational modification, protein turnover, chaperones	Ring finger domain	E3 ubiquitin-protein ligase MPSR1 OS=Arabidopsis thaliana OX=3702 GN=MPSR1 PE=1 SV=1	O	Posttranslational modification, protein turnover, chaperones	E3 ubiquitin-protein ligase RING1-like [Sesamum indicum]
PB.14837.6	[P]	Inorganic ion transport and metabolism	Molecular Function: magnesium ion binding (GO:0000287);; Molecular Function: ATP binding (GO:0005524);; Biological Process: phospholipid transport (GO:0015914);; Cellular Component: integral component of membrane (GO:0016021);; Molecular Function: hydrolase activity (GO:0016787);;	K14802|0.0e+00|sind:105172290|K14802 phospholipid-transporting ATPase [EC:7.6.2.1] | (RefSeq) phospholipid-transporting ATPase 1	--	[R]	General function prediction only	Phospholipid-translocating P-type ATPase C-terminal;; Phospholipid-translocating ATPase N-terminal;; haloacid dehalogenase-like hydrolase;; Cation transport ATPase (P-type);; E1-E2 ATPase;; haloacid dehalogenase-like hydrolase	Phospholipid-transporting ATPase 1 OS=Arabidopsis thaliana OX=3702 GN=ALA1 PE=2 SV=1	P	Inorganic ion transport and metabolism	phospholipid-transporting ATPase 1 [Sesamum indicum]
PB.10496.1	--	--	--	--	--	--	--	--	--	--	--	uncharacterized protein LOC105166519 [Sesamum indicum]
PB.2323.3	--	--	Molecular Function: protein binding (GO:0005515);;	--	--	[R]	General function prediction only	Leucine rich repeat;; Leucine Rich repeats (2 copies);; Leucine Rich Repeat	Piriformospora indica-insensitive protein 2 OS=Arabidopsis thaliana OX=3702 GN=PII-2 PE=2 SV=1	S	Function unknown	piriformospora indica-insensitive protein 2-like [Sesamum indicum]
PB.4028.3	[R]	General function prediction only	Biological Process: response to acid chemical (GO:0001101);; Molecular Function: molecular_function (GO:0003674);; Molecular Function: enzyme inhibitor activity (GO:0004857);; Cellular Component: cellular_component (GO:0005575);; Cellular Component: intracellular (GO:0005622);; Cellular Component: cell (GO:0005623);; Cellular Component: nucleus (GO:0005634);; Cellular Component: cytoplasm (GO:000…	K06911|5.0e-171|sind:105158692|K06911 quercetin 2,3-dioxygenase [EC:1.13.11.24] | (RefSeq) pirin-like protein	--	--	--	Pirin C-terminal cupin domain;; Pirin	Pirin-like protein OS=Solanum lycopersicum OX=4081 PE=2 SV=1	S	Function unknown	pirin-like protein [Sesamum indicum]
rna-XM_011086984.2	--	--	Biological Process: RNA processing (GO:0006396);;	K13217|0.0e+00|sind:105167319|K13217 pre-mRNA-processing factor 39 | (RefSeq) uncharacterized protein LOC105167319 isoform X1	--	[A]	RNA processing and modification	--	--	A	RNA processing and modification	uncharacterized protein LOC105167319 isoform X4 [Sesamum indicum]
PB.11965.19	--	--	Molecular Function: molecular_function (GO:0003674);; Molecular Function: nucleic acid binding (GO:0003676);; Molecular Function: DNA binding (GO:0003677);; Molecular Function: transcription factor activity, sequence-specific DNA binding (GO:0003700);; Molecular Function: binding (GO:0005488);; Molecular Function: protein binding (GO:0005515);; Cellular Component: cellular_component (GO:0005575);…	K14486|1.3e-110|sind:105169057|K14486 auxin response factor | (RefSeq) auxin response factor 1	Plant hormone signal transduction (ko04075)	--	--	AUX/IAA family	Auxin response factor 1 OS=Arabidopsis thaliana OX=3702 GN=ARF1 PE=1 SV=2	K	Transcription	auxin response factor 1 [Sesamum indicum]
rna-XM_011088330.2	[P]	Inorganic ion transport and metabolism	Molecular Function: inorganic phosphate transmembrane transporter activity (GO:0005315);; Biological Process: phosphate ion transport (GO:0006817);; Cellular Component: integral component of membrane (GO:0016021);;	K14640|0.0e+00|sind:105168304|K14640 solute carrier family 20 (sodium-dependent phosphate transporter) | (RefSeq) inorganic phosphate transporter 2-1, chloroplastic	--	[P]	Inorganic ion transport and metabolism	Phosphate transporter family	Inorganic phosphate transporter 2-1, chloroplastic OS=Arabidopsis thaliana OX=3702 GN=PHT2-1 PE=1 SV=1	P	Inorganic ion transport and metabolism	inorganic phosphate transporter 2-1, chloroplastic [Sesamum indicum]
PB.7070.23	[T]	Signal transduction mechanisms	Molecular Function: AMP-activated protein kinase activity (GO:0004679);; Molecular Function: cAMP-dependent protein kinase activity (GO:0004691);; Molecular Function: phosphoprotein phosphatase activity (GO:0004721);; Molecular Function: metal ion binding (GO:0046872);;	K04345|9.6e-38|apro:F751_6210|K04345 protein kinase A [EC:2.7.11.11] | (RefSeq) cAMP-dependent protein kinase catalytic subunit alpha	--	[T]	Signal transduction mechanisms	Protein phosphatase 2C;; Cyclic nucleotide-binding domain	Protein phosphatase 2C and cyclic nucleotide-binding/kinase domain-containing protein OS=Arabidopsis thaliana OX=3702 GN=At2g20050/At2g20040 PE=2 SV=2	T	Signal transduction mechanisms	protein phosphatase 2C and cyclic nucleotide-binding/kinase domain-containing protein isoform X6 [Sesamum indicum]
PB.19140.8	[H]	Coenzyme transport and metabolism	Molecular Function: nicotinate-nucleotide diphosphorylase (carboxylating) activity (GO:0004514);; Molecular Function: nicotinate phosphoribosyltransferase activity (GO:0004516);; Biological Process: NAD biosynthetic process (GO:0009435);;	K00763|0.0e+00|sind:105177610|K00763 nicotinate phosphoribosyltransferase [EC:6.3.4.21] | (RefSeq) nicotinate phosphoribosyltransferase 2 isoform X2	Nicotinate and nicotinamide metabolism (ko00760)	[H]	Coenzyme transport and metabolism	Nicotinate phosphoribosyltransferase C-terminal domain;; Nicotinate phosphoribosyltransferase (NAPRTase) N-terminal domain	Nicotinate phosphoribosyltransferase 2 OS=Arabidopsis thaliana OX=3702 GN=NAPRT2 PE=2 SV=1	H	Coenzyme transport and metabolism	nicotinate phosphoribosyltransferase 2 isoform X2 [Sesamum indicum]
PB.9861.11	[CO]	Energy production and conversion;; Posttranslational modification, protein turnover, chaperones	Molecular Function: protein binding (GO:0005515);;	K14963|1.2e-136|pxb:108868606|K14963 COMPASS component SWD3 | (RefSeq) transcriptional corepressor LEUNIG-like	--	[R]	General function prediction only	WD domain, G-beta repeat;; Anaphase-promoting complex subunit 4 WD40 domain;; LisH	Transcriptional corepressor LEUNIG OS=Arabidopsis thaliana OX=3702 GN=LUG PE=1 SV=2	S	Function unknown	transcriptional corepressor LEUNIG [Sesamum indicum]
PB.14831.1	--	--	Molecular Function: GTPase activator activity (GO:0005096);; Molecular Function: metal ion binding (GO:0046872);;	--	--	[T]	Signal transduction mechanisms	--	--	T	Signal transduction mechanisms	probable ADP-ribosylation factor GTPase-activating protein AGD14 isoform X2 [Sesamum indicum]
PB.17796.9	[I]	Lipid transport and metabolism	Biological Process: phospholipid biosynthetic process (GO:0008654);; Cellular Component: membrane (GO:0016020);; Molecular Function: phosphotransferase activity, for other substituted phosphate groups (GO:0016780);;	K08744|1.6e-205|sind:105175366|K08744 cardiolipin synthase (CMP-forming) [EC:2.7.8.41] | (RefSeq) cardiolipin synthase (CMP-forming), mitochondrial	Glycerophospholipid metabolism (ko00564)	[I]	Lipid transport and metabolism	CDP-alcohol phosphatidyltransferase	Cardiolipin synthase (CMP-forming), mitochondrial OS=Arabidopsis thaliana OX=3702 GN=CLS PE=1 SV=1	I	Lipid transport and metabolism	cardiolipin synthase (CMP-forming), mitochondrial [Sesamum indicum]
rna-XM_020694165.1	[R]	General function prediction only	Cellular Component: integral component of membrane (GO:0016021);;	K03453|3.8e-62|ppp:112273229|K03453 bile acid:Na+ symporter, BASS family | (RefSeq) probable sodium/metabolite cotransporter BASS3, chloroplastic	--	[P]	Inorganic ion transport and metabolism	Sodium Bile acid symporter family	Probable sodium/metabolite cotransporter BASS6, chloroplastic OS=Arabidopsis thaliana OX=3702 GN=BASS6 PE=2 SV=1	P	Inorganic ion transport and metabolism	probable sodium/metabolite cotransporter BASS5, chloroplastic isoform X1 [Sesamum indicum]
rna-XM_011071703.2	[V]	Defense mechanisms	Molecular Function: antiporter activity (GO:0015297);; Cellular Component: integral component of membrane (GO:0016021);; Molecular Function: xenobiotic transporter activity (GO:0042910);;	K03327|4.5e-272|sind:105155760|K03327 multidrug resistance protein, MATE family | (RefSeq) protein DETOXIFICATION 24-like isoform X1	--	[R]	General function prediction only	MatE	Protein DETOXIFICATION 24 OS=Arabidopsis thaliana OX=3702 GN=DTX24 PE=2 SV=1	V	Defense mechanisms	protein DETOXIFICATION 24-like isoform X1 [Sesamum indicum]
PB.15951.1	--	--	--	K00844|1.5e-08|oeu:111408546|K00844 hexokinase [EC:2.7.1.1] | (RefSeq) hexokinase-2-like	Glycolysis / Gluconeogenesis (ko00010);; Fructose and mannose metabolism (ko00051);; Galactose metabolism (ko00052);; Starch and sucrose metabolism (ko00500);; Amino sugar and nucleotide sugar metabolism (ko00520);; Carbon metabolism (ko01200)	--	--	--	--	--	--	hypothetical protein CDL12_26767 [Handroanthus impetiginosus]
rna-XM_011072199.2	--	--	Cellular Component: cytoplasm (GO:0005737);; Cellular Component: microtubule (GO:0005874);; Molecular Function: microtubule binding (GO:0008017);; Cellular Component: katanin complex (GO:0008352);; Biological Process: microtubule severing (GO:0051013);;	K18643|0.0e+00|sind:105156145|K18643 katanin p80 WD40 repeat-containing subunit B1 | (RefSeq) katanin p80 WD40 repeat-containing subunit B1 homolog isoform X2	--	[D]	Cell cycle control, cell division, chromosome partitioning	con80 domain of Katanin	Katanin p80 WD40 repeat-containing subunit B1 homolog KTN80.3 OS=Arabidopsis thaliana OX=3702 GN=KTN80.3 PE=1 SV=1	Z	Cytoskeleton	katanin p80 WD40 repeat-containing subunit B1 homolog isoform X2 [Sesamum indicum]
PB.2245.4	--	--	Molecular Function: metal ion binding (GO:0046872);;	K02350|1.1e-48|jcu:105647534|K02350 DNA polymerase zeta [EC:2.7.7.7] | (RefSeq) DNA polymerase zeta catalytic subunit	--	[R]	General function prediction only	Zn-finger in Ran binding protein and others	--	S	Function unknown	LOW QUALITY PROTEIN: uncharacterized protein LOC105156320 [Sesamum indicum]
PB.15178.1	--	--	--	--	--	--	--	--	--	--	--	uncharacterized protein LOC105171381 [Sesamum indicum]
PB.11543.14	[EH]	Amino acid transport and metabolism;; Coenzyme transport and metabolism	Molecular Function: phosphoadenylyl-sulfate reductase (thioredoxin) activity (GO:0004604);; Biological Process: cysteine biosynthetic process (GO:0019344);; Biological Process: sulfate reduction (GO:0019419);; Molecular Function: adenylyl-sulfate reductase (thioredoxin) activity (GO:0043866);;	K05907|1.3e-95|sind:105167991|K05907 adenylyl-sulfate reductase (glutathione) [EC:1.8.4.9] | (RefSeq) 5'-adenylylsulfate reductase 3, chloroplastic-like	Sulfur metabolism (ko00920)	[O]	Posttranslational modification, protein turnover, chaperones	Thioredoxin;; AhpC/TSA family	5'-adenylylsulfate reductase 3, chloroplastic OS=Arabidopsis thaliana OX=3702 GN=APR3 PE=2 SV=2	--	--	5'-adenylylsulfate reductase 3, chloroplastic-like [Sesamum indicum]
PB.6005.16	[G]	Carbohydrate transport and metabolism	Molecular Function: ATP binding (GO:0005524);;	K09753|1.1e-06|dosa:Os09t0262000-00|K09753 cinnamoyl-CoA reductase [EC:1.2.1.44] | (RefSeq) Os09g0262000; Similar to Cinnamoyl CoA reductase.	Phenylpropanoid biosynthesis (ko00940)	[O]	Posttranslational modification, protein turnover, chaperones	ATPase family associated with various cellular activities (AAA)	Ribulose bisphosphate carboxylase/oxygenase activase 1, chloroplastic OS=Larrea tridentata OX=66636 GN=RCA1 PE=1 SV=1	O	Posttranslational modification, protein turnover, chaperones	ribulose bisphosphate carboxylase/oxygenase activase, chloroplastic isoform X1 [Sesamum indicum]
PB.20269.10	[G]	Carbohydrate transport and metabolism	Biological Process: carbohydrate metabolic process (GO:0005975);; Molecular Function: beta-glucosidase activity (GO:0008422);; Cellular Component: integral component of membrane (GO:0016021);; Molecular Function: scopolin beta-glucosidase activity (GO:0102483);;	K21362|1.9e-300|sind:105178861|K21362 galactolipid galactosyltransferase [EC:2.4.1.184] | (RefSeq) beta-glucosidase-like SFR2, chloroplastic	Glycerolipid metabolism (ko00561)	[G]	Carbohydrate transport and metabolism	Glycosyl hydrolase family 1;; Cellulase (glycosyl hydrolase family 5)	Beta-glucosidase-like SFR2, chloroplastic OS=Oryza sativa subsp. japonica OX=39947 GN=SFR2 PE=2 SV=1	G	Carbohydrate transport and metabolism	beta-glucosidase-like SFR2, chloroplastic [Sesamum indicum]
rna-XM_011093209.2	--	--	Biological Process: gene silencing by RNA (GO:0031047);;	K17046|1.7e-61|ini:109192967|K17046 protein DEK | (RefSeq) factor of DNA methylation 4-like	--	--	--	XH domain	Protein INVOLVED IN DE NOVO 2 OS=Arabidopsis thaliana OX=3702 GN=IDN2 PE=1 SV=1	S	Function unknown	protein INVOLVED IN DE NOVO 2 [Sesamum indicum]
rna-XM_011081717.2	--	--	Molecular Function: protein dimerization activity (GO:0046983);;	K13422|1.2e-46|bna:106446156|K13422 transcription factor MYC2 | (RefSeq) transcription factor MYC3-like	MAPK signaling pathway - plant (ko04016);; Plant hormone signal transduction (ko04075)	--	--	bHLH-MYC and R2R3-MYB transcription factors N-terminal	Transcription factor MTB3 OS=Solanum lycopersicum OX=4081 GN=MTB3 PE=2 SV=1	K	Transcription	transcription factor bHLH3-like [Sesamum indicum]
PB.15698.8	[R]	General function prediction only	Molecular Function: GTPase activity (GO:0003924);; Molecular Function: GTP binding (GO:0005525);; Cellular Component: vacuolar membrane (GO:0005774);; Biological Process: intracellular protein transport (GO:0006886);; Cellular Component: endomembrane system (GO:0012505);; Biological Process: Rab protein signal transduction (GO:0032482);;	K07897|5.5e-102|sind:105172879|K07897 Ras-related protein Rab-7A | (RefSeq) ras-related protein Rab7-like	Endocytosis (ko04144);; Phagosome (ko04145)	[R]	General function prediction only	Ras family;; Ras of Complex, Roc, domain of DAPkinase;; ADP-ribosylation factor family;; 50S ribosome-binding GTPase;; Elongation factor Tu GTP binding domain;; Gtr1/RagA G protein conserved region;; Conserved hypothetical ATP binding protein	Ras-related protein Rab7 OS=Pisum sativum OX=3888 PE=2 SV=1	U	Intracellular trafficking, secretion, and vesicular transport	ras-related protein Rab7-like [Sesamum indicum]
rna-XM_011081882.2	--		Molecular Function: protein serine/threonine kinase activity (GO:0004674);; Molecular Function: ATP binding (GO:0005524);; Cellular Component: integral component of membrane (GO:0016021);; Molecular Function: metal ion transmembrane transporter activity (GO:0046873);;	K13430|2.4e-134|nnu:104592805|K13430 serine/threonine-protein kinase PBS1 [EC:2.7.11.1] | (RefSeq) serine/threonine-protein kinase PBS1	Plant-pathogen interaction (ko04626)	[T]	Signal transduction mechanisms	Protein tyrosine and serine/threonine kinase	Probable serine/threonine-protein kinase PBL26 OS=Arabidopsis thaliana OX=3702 GN=PBL26 PE=2 SV=1	T	Signal transduction mechanisms	probable serine/threonine-protein kinase PBL25 [Sesamum indicum]
PB.9647.11	--	--	Molecular Function: protein serine/threonine kinase activity (GO:0004674);; Molecular Function: ATP binding (GO:0005524);; Cellular Component: integral component of membrane (GO:0016021);;	K13416|1.1e-19|ccav:112500154|K13416 brassinosteroid insensitive 1-associated receptor kinase 1 [EC:2.7.10.1 2.7.11.1] | (RefSeq) BRASSINOSTEROID INSENSITIVE 1-associated receptor kinase 1-like isoform X1	MAPK signaling pathway - plant (ko04016);; Plant hormone signal transduction (ko04075);; Plant-pathogen interaction (ko04626)	--	--	Protein tyrosine and serine/threonine kinase;; Protein kinase domain;; Leucine rich repeat;; Leucine Rich repeats (2 copies);; Leucine rich repeat N-terminal domain;; Leucine Rich Repeat	Probable receptor-like protein kinase At1g11050 OS=Arabidopsis thaliana OX=3702 GN=At1g11050 PE=2 SV=1	T	Signal transduction mechanisms	LRR receptor kinase BAK1 [Sesamum indicum]
rna-XM_011079009.2	--	--	--	--	--	--	--	Protein of unknown function (DUF4050)	--	--	--	uncharacterized protein LOC105161355 isoform X1 [Sesamum indicum]
PB.20900.2	--	--	Biological Process: multicellular organism development (GO:0007275);; Cellular Component: integral component of membrane (GO:0016021);;	--	--	--	--	--	Zinc finger protein JAGGED OS=Arabidopsis thaliana OX=3702 GN=JAG PE=1 SV=1	S	Function unknown	PREDICTED: zinc finger protein JAGGED-like, partial [Nicotiana tabacum]
PB.10082.3	[U]	Intracellular trafficking, secretion, and vesicular transport	Biological Process: protein transport (GO:0015031);; Cellular Component: integral component of membrane (GO:0016021);;	K10956|3.4e-263|sind:105176927|K10956 protein transport protein SEC61 subunit alpha | (RefSeq) protein transport protein Sec61 subunit alpha-like	Protein export (ko03060);; Protein processing in endoplasmic reticulum (ko04141);; Phagosome (ko04145)	[UO]	Intracellular trafficking, secretion, and vesicular transport;; Posttranslational modification, protein turnover, chaperones	SecY translocase;; Plug domain of Sec61p	Protein transport protein Sec61 subunit alpha OS=Pyrenomonas salina OX=3034 PE=2 SV=1	--	--	Transport protein Sec61, alpha subunit [Handroanthus impetiginosus]
PB.17496.2	[R]	General function prediction only	Molecular Function: zinc ion binding (GO:0008270);;	K06874|1.5e-153|sind:105175861|K06874 zinc finger protein | (RefSeq) zinc finger protein ZPR1	--	[R]	General function prediction only	ZPR1 zinc-finger domain;; ZPR1 zinc-finger domain	--	S	Function unknown	zinc finger protein ZPR1 [Sesamum indicum]
rna-XM_011085204.2	--	--	Molecular Function: methyltransferase activity (GO:0008168);; Cellular Component: integral component of membrane (GO:0016021);;	--	--	--	--	Putative S-adenosyl-L-methionine-dependent methyltransferase	--	S	Function unknown	uncharacterized protein LOC105166016 [Sesamum indicum]
rna-XM_011099611.2	--	--	Biological Process: xylem development (GO:0010089);;	--	--	--	--	--	Vascular-related unknown protein 1 OS=Arabidopsis thaliana OX=3702 GN=VUP1 PE=2 SV=1	--	--	uncharacterized protein LOC105176713 [Sesamum indicum]
rna-XM_011097104.2	[H]	Coenzyme transport and metabolism	Biological Process: isoprenoid biosynthetic process (GO:0008299);; Molecular Function: transferase activity (GO:0016740);;	K13789|1.5e-161|sind:105174873|K13789 geranylgeranyl diphosphate synthase, type II [EC:2.5.1.1 2.5.1.10 2.5.1.29] | (RefSeq) heterodimeric geranylgeranyl pyrophosphate synthase small subunit, chloroplastic-like	Terpenoid backbone biosynthesis (ko00900)	[H]	Coenzyme transport and metabolism	--	Geranylgeranyl pyrophosphate synthase 12, chloroplastic OS=Arabidopsis thaliana OX=3702 GN=At3g32040 PE=2 SV=1	H	Coenzyme transport and metabolism	heterodimeric geranylgeranyl pyrophosphate synthase small subunit, chloroplastic-like [Sesamum indicum]
PB.10223.4	--	--	Cellular Component: integral component of membrane (GO:0016021);;	K15281|7.0e-12|soe:110779446|K15281 solute carrier family 35 | (RefSeq) uncharacterized protein LOC110779446	--	[R]	General function prediction only	Cleft lip and palate transmembrane protein 1 (CLPTM1)	--	S	Function unknown	cleft lip and palate transmembrane protein 1 homolog [Sesamum indicum]
rna-XM_011077325.2	--	--	--	--	--	--	--	Pollen protein Ole e 1 like	Pollen-specific protein C13 OS=Zea mays OX=4577 GN=MGS1 PE=2 SV=1	S	Function unknown	olee1-like protein [Sesamum indicum]
PB.20228.362	--	--	--	K05579|1.3e-12|ccav:112504159|K05579 NAD(P)H-quinone oxidoreductase subunit H [EC:7.1.1.2] | (RefSeq) uncharacterized protein LOC112504159	Oxidative phosphorylation (ko00190)	--	--	--	Uncharacterized protein ORF91 OS=Phalaenopsis aphrodite subsp. formosana OX=308872 PE=4 SV=1	S	Function unknown	hypothetical protein E3N88_25331 [Mikania micrantha]
rna-XM_011103464.2	--	--	Biological Process: DNA-templated transcription, initiation (GO:0006352);; Molecular Function: protein heterodimerization activity (GO:0046982);;	K03133|6.1e-97|sind:105155282|K03133 transcription initiation factor TFIID subunit 9B | (RefSeq) transcription initiation factor TFIID subunit 9-like	Basal transcription factors (ko03022)	[K]	Transcription	Transcription initiation factor IID, 31kD subunit	Transcription initiation factor TFIID subunit 9 OS=Arabidopsis thaliana OX=3702 GN=TAF9 PE=1 SV=1	K	Transcription	transcription initiation factor TFIID subunit 9-like [Sesamum indicum]
PB.6347.3	--	--	--	--	--	--	--	--	--	--	--	uncharacterized protein LOC105160221 [Sesamum indicum]
rna-XM_011083814.2	--	--	--	--	--	--	--	--	--	--	--	uncharacterized protein LOC105164961 [Sesamum indicum]
rna-XM_011086333.2	[R]	General function prediction only	Cellular Component: cytosol (GO:0005829);;	K19761|2.6e-100|sind:105166842|K19761 gamma-glutamylaminecyclotransferase [EC:2.3.2.-] | (RefSeq) putative gamma-glutamylcyclotransferase At3g02910	--	[S]	Function unknown	Gamma-glutamyl cyclotransferase, AIG2-like	Putative gamma-glutamylcyclotransferase At3g02910 OS=Arabidopsis thaliana OX=3702 GN=At3g02910 PE=2 SV=2	S	Function unknown	putative gamma-glutamylcyclotransferase At3g02910 [Sesamum indicum]
PB.3159.3	--	--	Cellular Component: integral component of membrane (GO:0016021);;	K10601|1.3e-206|sind:105156511|K10601 E3 ubiquitin-protein ligase synoviolin [EC:2.3.2.27] | (RefSeq) ERAD-associated E3 ubiquitin-protein ligase HRD1B-like	Ubiquitin mediated proteolysis (ko04120);; Protein processing in endoplasmic reticulum (ko04141)	[O]	Posttranslational modification, protein turnover, chaperones	Ring finger domain;; RING-H2 zinc finger domain;; Zinc finger, C3HC4 type (RING finger);; Zinc finger, C3HC4 type (RING finger);; RING-type zinc-finger	ERAD-associated E3 ubiquitin-protein ligase HRD1B OS=Arabidopsis thaliana OX=3702 GN=HRD1B PE=2 SV=1	O	Posttranslational modification, protein turnover, chaperones	ERAD-associated E3 ubiquitin-protein ligase HRD1B-like [Sesamum indicum]
PB.2212.8	--	--	--	--	--	--	--	Protein of unknown function (DUF3755)	--	S	Function unknown	uncharacterized protein LOC105156132 [Sesamum indicum]
PB.17993.2	--	--	Biological Process: reproduction (GO:0000003);; Biological Process: developmental process involved in reproduction (GO:0003006);; Molecular Function: molecular_function (GO:0003674);; Molecular Function: nucleic acid binding (GO:0003676);; Molecular Function: RNA binding (GO:0003723);; Molecular Function: catalytic activity (GO:0003824);; Molecular Function: nuclease activity (GO:0004518);; Molec…	K16296|4.5e-28|boe:106330214|K16296 serine carboxypeptidase-like clade I [EC:3.4.16.-] | (RefSeq) serine carboxypeptidase-like 15	--	[R]	General function prediction only	PPR repeat family;; PPR repeat;; PPR repeat;; PPR repeat family;; Pentatricopeptide repeat domain;; PPR repeat	Pentatricopeptide repeat-containing protein At1g30610, chloroplastic OS=Arabidopsis thaliana OX=3702 GN=EMB2279 PE=3 SV=1	S	Function unknown	pentatricopeptide repeat-containing protein At1g30610, chloroplastic [Sesamum indicum]
rna-XM_020692409.1	--	--	--	--	--	--	--	--	Cold-regulated protein 27 OS=Arabidopsis thaliana OX=3702 GN=COR27 PE=1 SV=1	S	Function unknown	uncharacterized protein LOC105159168 isoform X2 [Sesamum indicum]
PB.11240.9|PB.11240.8|PB.11240.7	--	--	Molecular Function: ATP binding (GO:0005524);;	--	--	--	--	--	--	--	--	--
PB.6353.6	--	--	Molecular Function: iron ion binding (GO:0005506);; Cellular Component: integral component of membrane (GO:0016021);;	--	--	--	--	--	--	S	Function unknown	uncharacterized protein LOC105160233 [Sesamum indicum]
rna-XM_011073484.2	--	--	Molecular Function: mannosyl-oligosaccharide 1,2-alpha-mannosidase activity (GO:0004571);; Molecular Function: calcium ion binding (GO:0005509);; Biological Process: metabolic process (GO:0008152);; Cellular Component: membrane (GO:0016020);;	K10084|0.0e+00|sind:105157170|K10084 ER degradation enhancer, mannosidase alpha-like 1 | (RefSeq) alpha-mannosidase I MNS5	Protein processing in endoplasmic reticulum (ko04141)	[G]	Carbohydrate transport and metabolism	Glycosyl hydrolase family 47	Alpha-mannosidase I MNS5 OS=Arabidopsis thaliana OX=3702 GN=MNS5 PE=1 SV=1	G	Carbohydrate transport and metabolism	alpha-mannosidase I MNS5 [Sesamum indicum]
PB.14236.3	[T]	Signal transduction mechanisms	Molecular Function: transmembrane receptor protein serine/threonine kinase activity (GO:0004675);; Molecular Function: ATP binding (GO:0005524);; Cellular Component: plasma membrane (GO:0005886);; Biological Process: protein phosphorylation (GO:0006468);;	K18873|5.5e-98|sly:101257866|K18873 pathogen-induced protein kinase | (RefSeq) probable serine/threonine-protein kinase PBL7 isoform X1	Plant-pathogen interaction (ko04626)	[T]	Signal transduction mechanisms	Protein kinase domain;; Protein tyrosine and serine/threonine kinase;; Protein tyrosine and serine/threonine kinase;; Protein kinase domain	Probable serine/threonine-protein kinase PBL5 OS=Arabidopsis thaliana OX=3702 GN=PBL5 PE=2 SV=1	T	Signal transduction mechanisms	LOW QUALITY PROTEIN: probable serine/threonine-protein kinase PBL5, partial [Sesamum indicum]
PB.1085.1	--	--	Molecular Function: transcription factor activity, sequence-specific DNA binding (GO:0003700);; Cellular Component: nucleus (GO:0005634);; Molecular Function: sequence-specific DNA binding (GO:0043565);;	K18835|7.0e-06|ini:109190559|K18835 WRKY transcription factor 2 | (RefSeq) probable WRKY transcription factor 2	Plant-pathogen interaction (ko04626)	--	--	WRKY DNA -binding domain;; WRKY DNA -binding domain	Probable WRKY transcription factor 53 OS=Arabidopsis thaliana OX=3702 GN=WRKY53 PE=1 SV=1	K	Transcription	probable WRKY transcription factor 53 [Sesamum indicum]
PB.13312.3	--	--	Molecular Function: RNA binding (GO:0003723);; Cellular Component: nucleus (GO:0005634);; Cellular Component: polysome (GO:0005844);; Biological Process: mRNA processing (GO:0006397);;	K13091|1.7e-106|sind:105169803|K13091 RNA-binding protein 23/39 | (RefSeq) RNA-binding protein 39 isoform X1	--	[K]	Transcription	RNA recognition motif. (a.k.a. RRM, RBD, or RNP domain);; linker between RRM2 and RRM3 domains in RBM39 protein;; RNA recognition motif. (a.k.a. RRM, RBD, or RNP domain)	--	A	RNA processing and modification	RNA-binding protein 39 isoform X2 [Sesamum indicum]
PB.5461.3	--	--	--	--	--	[OT]	Posttranslational modification, protein turnover, chaperones;; Signal transduction mechanisms	STI1 domain	Protein TIC 40, chloroplastic OS=Pisum sativum OX=3888 GN=TIC40 PE=1 SV=1	--	--	protein TIC 40, chloroplastic [Sesamum indicum]
PB.14381.2	--	--	Molecular Function: UDP-glycosyltransferase activity (GO:0008194);; Cellular Component: integral component of membrane (GO:0016021);;	K23260|1.6e-09|psom:113289131|K23260 scopoletin glucosyltransferase [EC:2.4.1.128] | (RefSeq) scopoletin glucosyltransferase-like	Phenylpropanoid biosynthesis (ko00940)	[GC]	Carbohydrate transport and metabolism;; Energy production and conversion	--	UDP-glycosyltransferase 92A1 OS=Arabidopsis thaliana OX=3702 GN=UGT92A1 PE=2 SV=1	--	--	UDP-glycosyltransferase 92A1-like [Sesamum indicum]
PB.1041.4	[O]	Posttranslational modification, protein turnover, chaperones	Molecular Function: molecular_function (GO:0003674);; Molecular Function: catalytic activity (GO:0003824);; Molecular Function: glutathione transferase activity (GO:0004364);; Molecular Function: protein binding (GO:0005515);; Cellular Component: cellular_component (GO:0005575);; Cellular Component: intracellular (GO:0005622);; Cellular Component: cell (GO:0005623);; Cellular Component: cytoplasm…	K00799|7.5e-115|sind:105157715|K00799 glutathione S-transferase [EC:2.5.1.18] | (RefSeq) glutathione S-transferase T1	Glutathione metabolism (ko00480)	[O]	Posttranslational modification, protein turnover, chaperones	Glutathione S-transferase, N-terminal domain	Glutathione S-transferase T1 OS=Arabidopsis thaliana OX=3702 GN=GSTT1 PE=2 SV=1	O	Posttranslational modification, protein turnover, chaperones	glutathione S-transferase T1 [Sesamum indicum]
PB.11176.8	[H]	Coenzyme transport and metabolism	Molecular Function: uroporphyrinogen decarboxylase activity (GO:0004853);; Biological Process: protoporphyrinogen IX biosynthetic process (GO:0006782);;	K01599|1.9e-136|sind:105166996|K01599 uroporphyrinogen decarboxylase [EC:4.1.1.37] | (RefSeq) uroporphyrinogen decarboxylase	Porphyrin and chlorophyll metabolism (ko00860)	[H]	Coenzyme transport and metabolism	Uroporphyrinogen decarboxylase (URO-D);; Uroporphyrinogen decarboxylase (URO-D)	Uroporphyrinogen decarboxylase, chloroplastic OS=Nicotiana tabacum OX=4097 GN=DCUP PE=1 SV=1	H	Coenzyme transport and metabolism	uroporphyrinogen decarboxylase [Sesamum indicum]
rna-XM_011081546.2	[L]	Replication, recombination and repair	Molecular Function: catalytic activity (GO:0003824);; Molecular Function: GTP binding (GO:0005525);; Biological Process: thylakoid membrane organization (GO:0010027);; Cellular Component: chloroplast membrane (GO:0031969);;	--	--	[O]	Posttranslational modification, protein turnover, chaperones	Dynamin family	Probable transmembrane GTPase FZO-like, chloroplastic OS=Arabidopsis thaliana OX=3702 GN=FZL PE=1 SV=1	O	Posttranslational modification, protein turnover, chaperones	probable transmembrane GTPase FZO-like, chloroplastic isoform X3 [Sesamum indicum]
PB.17601.20	--	--	Molecular Function: RNA binding (GO:0003723);; Biological Process: RNA processing (GO:0006396);;	K12825|5.5e-09|mpp:MICPUCDRAFT_42493|K12825 splicing factor 3A subunit 1 | (RefSeq) hypothetical protein	Spliceosome (ko03040)	[A]	RNA processing and modification	Surp module	--	A	RNA processing and modification	splicing factor, suppressor of white-apricot homolog isoform X4 [Sesamum indicum]
PB.17199.10	--	--	Molecular Function: protein binding (GO:0005515);;	--	--	--	--	BTB/POZ domain	BTB/POZ domain-containing protein At1g04390 OS=Arabidopsis thaliana OX=3702 GN=At1g04390 PE=2 SV=3	S	Function unknown	BTB/POZ domain-containing protein At1g04390 [Sesamum indicum]
rna-XM_011083966.2	[HT]	Coenzyme transport and metabolism;; Signal transduction mechanisms	--	K08869|0.0e+00|sind:105165093|K08869 aarF domain-containing kinase | (RefSeq) uncharacterized protein LOC105165093	--	[R]	General function prediction only	Beta-lactamase	Protein ACTIVITY OF BC1 COMPLEX KINASE 8, chloroplastic OS=Arabidopsis thaliana OX=3702 GN=ABC1K8 PE=2 SV=1	S	Function unknown	uncharacterized protein LOC105165093 [Sesamum indicum]
rna-XM_020697875.1	[S]	Function unknown	Molecular Function: DNA binding (GO:0003677);; Molecular Function: DNA topoisomerase type I activity (GO:0003917);; Cellular Component: chromosome (GO:0005694);; Biological Process: DNA topological change (GO:0006265);;	K03168|1.7e-155|ghi:107943645|K03168 DNA topoisomerase I [EC:5.6.2.1] | (RefSeq) DNA topoisomerase 1-like	--	[L]	Replication, recombination and repair	DNA topoisomerase	--	L	Replication, recombination and repair	uncharacterized protein LOC105174160 isoform X1 [Sesamum indicum]
PB.10275.12	--	--	Cellular Component: cytosol (GO:0005829);; Biological Process: protein transport (GO:0015031);; Cellular Component: retromer, cargo-selective complex (GO:0030906);; Biological Process: retrograde transport, endosome to Golgi (GO:0042147);;	K18468|0.0e+00|sind:105165992|K18468 vacuolar protein sorting-associated protein 35 | (RefSeq) vacuolar protein sorting-associated protein 35B-like isoform X1	Endocytosis (ko04144)	[U]	Intracellular trafficking, secretion, and vesicular transport	Vacuolar protein sorting-associated protein 35;; Vacuolar protein sorting-associated protein 35	Vacuolar protein sorting-associated protein 35B OS=Arabidopsis thaliana OX=3702 GN=VPS35B PE=1 SV=1	U	Intracellular trafficking, secretion, and vesicular transport	vacuolar protein sorting-associated protein 35B-like isoform X1 [Sesamum indicum]
PB.784.8	[I]	Lipid transport and metabolism	Molecular Function: acetyl-CoA carboxylase activity (GO:0003989);; Biological Process: fatty acid biosynthetic process (GO:0006633);; Cellular Component: acetyl-CoA carboxylase complex (GO:0009317);; Molecular Function: transferase activity (GO:0016740);;	K01962|9.6e-268|sind:105172253|K01962 acetyl-CoA carboxylase carboxyl transferase subunit alpha [EC:6.4.1.2 2.1.3.15] | (RefSeq) acetyl-coenzyme A carboxylase carboxyl transferase subunit alpha, chloroplastic	Fatty acid biosynthesis (ko00061);; Pyruvate metabolism (ko00620);; Propanoate metabolism (ko00640);; Carbon metabolism (ko01200);; Fatty acid metabolism (ko01212)	--	--	Acetyl co-enzyme A carboxylase carboxyltransferase alpha subunit;; Carboxyl transferase domain	Acetyl-coenzyme A carboxylase carboxyl transferase subunit alpha, chloroplastic OS=Arabidopsis thaliana OX=3702 GN=CAC3 PE=1 SV=1	I	Lipid transport and metabolism	acetyl-coenzyme A carboxylase carboxyl transferase subunit alpha, chloroplastic [Sesamum indicum]
PB.10423.2	--	--	Biological Process: fucose metabolic process (GO:0006004);; Cellular Component: integral component of membrane (GO:0016021);; Molecular Function: transferase activity, transferring glycosyl groups (GO:0016757);;	--	--	--	--	GDP-fucose protein O-fucosyltransferase	O-fucosyltransferase 30 OS=Arabidopsis thaliana OX=3702 GN=OFUT30 PE=2 SV=1	G	Carbohydrate transport and metabolism	uncharacterized protein LOC105166359 [Sesamum indicum]
PB.197.14	--	--	Molecular Function: protein dimerization activity (GO:0046983);;	K13422|1.0e-10|ppp:112288376|K13422 transcription factor MYC2 | (RefSeq) transcription factor MYC3-like isoform X1	MAPK signaling pathway - plant (ko04016);; Plant hormone signal transduction (ko04075)	--	--	bHLH-MYC and R2R3-MYB transcription factors N-terminal	Transcription factor EGL1 OS=Arabidopsis thaliana OX=3702 GN=BHLH2 PE=1 SV=1	K	Transcription	transcription factor EGL1-like [Sesamum indicum]
rna-XM_011093836.2	[C]	Energy production and conversion	Molecular Function: dihydrolipoyl dehydrogenase activity (GO:0004148);; Biological Process: cell redox homeostasis (GO:0045454);; Molecular Function: flavin adenine dinucleotide binding (GO:0050660);; Biological Process: oxidation-reduction process (GO:0055114);;	K00382|0.0e+00|sind:105172423|K00382 dihydrolipoamide dehydrogenase [EC:1.8.1.4] | (RefSeq) dihydrolipoyl dehydrogenase 2, chloroplastic isoform X1	Glycolysis / Gluconeogenesis (ko00010);; Citrate cycle (TCA cycle) (ko00020);; Glycine, serine and threonine metabolism (ko00260);; Valine, leucine and isoleucine degradation (ko00280);; Lysine degradation (ko00310);; Tryptophan metabolism (ko00380);; Pyruvate metabolism (ko00620);; Glyoxylate and dicarboxylate metabolism (ko00630);; Propanoate metabolism (ko00640);; Carbon metabolism (ko01200)	[C]	Energy production and conversion	Pyridine nucleotide-disulphide oxidoreductase	Dihydrolipoyl dehydrogenase 2, chloroplastic OS=Arabidopsis thaliana OX=3702 GN=LPD2 PE=2 SV=2	C	Energy production and conversion	dihydrolipoyl dehydrogenase 2, chloroplastic isoform X1 [Sesamum indicum]
PB.3231.1	[O]	Posttranslational modification, protein turnover, chaperones	Molecular Function: molecular_function (GO:0003674);; Cellular Component: cellular_component (GO:0005575);; Cellular Component: intracellular (GO:0005622);; Cellular Component: cell (GO:0005623);; Cellular Component: cytoplasm (GO:0005737);; Biological Process: sulfur compound metabolic process (GO:0006790);; Molecular Function: enzyme activator activity (GO:0008047);; Biological Process: biologi…	K03517|1.6e-54|jre:109005552|K03517 quinolinate synthase [EC:2.5.1.72] | (RefSeq) quinolinate synthase, chloroplastic	Nicotinate and nicotinamide metabolism (ko00760)	--	--	Fe-S metabolism associated domain	SufE-like protein 2, chloroplastic OS=Arabidopsis thaliana OX=3702 GN=SUFE2 PE=2 SV=1	S	Function unknown	sufE-like protein 2, chloroplastic isoform X2 [Sesamum indicum]
PB.9053.5	[QV]	Secondary metabolites biosynthesis, transport and catabolism;; Defense mechanisms	Molecular Function: monooxygenase activity (GO:0004497);; Molecular Function: iron ion binding (GO:0005506);; Molecular Function: oxidoreductase activity, acting on paired donors, with incorporation or reduction of molecular oxygen (GO:0016705);; Molecular Function: heme binding (GO:0020037);;	K23809|7.4e-125|mtr:MTR_2g055470|K23809 cytochrome P450 family 72 subfamily A polypeptide 68 [EC:1.14.14.-] | (RefSeq) cytochrome P450 family 709 protein	--	[QI]	Secondary metabolites biosynthesis, transport and catabolism;; Lipid transport and metabolism	Cytochrome P450;; Cytochrome P450	Cytochrome P450 CYP72A219 OS=Panax ginseng OX=4054 PE=2 SV=1	Q	Secondary metabolites biosynthesis, transport and catabolism	cytochrome P450 CYP72A219-like [Sesamum indicum]
PB.4776.5	[E]	Amino acid transport and metabolism	Molecular Function: transaminase activity (GO:0008483);; Biological Process: biosynthetic process (GO:0009058);; Molecular Function: pyridoxal phosphate binding (GO:0030170);;	K00814|3.2e-200|sind:105157882|K00814 alanine transaminase [EC:2.6.1.2] | (RefSeq) alanine aminotransferase 2	Arginine biosynthesis (ko00220);; Alanine, aspartate and glutamate metabolism (ko00250);; Carbon fixation in photosynthetic organisms (ko00710);; Carbon metabolism (ko01200);; 2-Oxocarboxylic acid metabolism (ko01210);; Biosynthesis of amino acids (ko01230)	[E]	Amino acid transport and metabolism	Aminotransferase class I and II	Alanine aminotransferase 2, mitochondrial OS=Arabidopsis thaliana OX=3702 GN=ALAAT2 PE=1 SV=1	E	Amino acid transport and metabolism	alanine aminotransferase 2 [Sesamum indicum]
PB.12206.3	--	--	Cellular Component: cellular_component (GO:0005575);; Cellular Component: intracellular (GO:0005622);; Cellular Component: cell (GO:0005623);; Cellular Component: nucleus (GO:0005634);; Biological Process: regulation of transcription, DNA-templated (GO:0006355);; Biological Process: organelle organization (GO:0006996);; Biological Process: behavior (GO:0007610);; Biological Process: rhythmic beha…	--	--	--	--	--	--	S	Function unknown	uncharacterized protein LOC105169656 [Sesamum indicum]
PB.12610.7	--	--	Cellular Component: integral component of membrane (GO:0016021);;	K21989|0.0e+00|sind:105167999|K21989 calcium permeable stress-gated cation channel | (RefSeq) calcium permeable stress-gated cation channel 1-like isoform X1	--	[R]	General function prediction only	Calcium-dependent channel, 7TM region, putative phosphate;; Cytosolic domain of 10TM putative phosphate transporter;; Late exocytosis, associated with Golgi transport	Calcium permeable stress-gated cation channel 1 OS=Arabidopsis thaliana OX=3702 GN=CSC1 PE=1 SV=1	S	Function unknown	calcium permeable stress-gated cation channel 1-like isoform X1 [Sesamum indicum]
rna-XM_011072001.2	[G]	Carbohydrate transport and metabolism	Molecular Function: alpha,alpha-trehalose-phosphate synthase (UDP-forming) activity (GO:0003825);; Biological Process: trehalose biosynthetic process (GO:0005992);;	K16055|0.0e+00|sind:105155994|K16055 trehalose 6-phosphate synthase/phosphatase [EC:2.4.1.15 3.1.3.12] | (RefSeq) alpha,alpha-trehalose-phosphate synthase [UDP-forming] 5 isoform X1	Starch and sucrose metabolism (ko00500)	[G]	Carbohydrate transport and metabolism	Glycosyltransferase family 20	Alpha,alpha-trehalose-phosphate synthase [UDP-forming] 5 OS=Arabidopsis thaliana OX=3702 GN=TPS5 PE=1 SV=2	G	Carbohydrate transport and metabolism	alpha,alpha-trehalose-phosphate synthase [UDP-forming] 5 isoform X1 [Sesamum indicum]
PB.11279.7	--	--	Molecular Function: nucleic acid binding (GO:0003676);; Molecular Function: zinc ion binding (GO:0008270);; Biological Process: DNA integration (GO:0015074);;	K03006|5.4e-196|adu:107466525|K03006 DNA-directed RNA polymerase II subunit RPB1 [EC:2.7.7.6] | (RefSeq) LOW QUALITY PROTEIN: DNA-directed RNA polymerase II subunit 1-like	RNA polymerase (ko03020)	[R]	General function prediction only	Reverse transcriptase (RNA-dependent DNA polymerase);; gag-polypeptide of LTR copia-type;; GAG-pre-integrase domain;; Integrase core domain;; Zinc knuckle	Retrovirus-related Pol polyprotein from transposon TNT 1-94 OS=Nicotiana tabacum OX=4097 PE=2 SV=1	L	Replication, recombination and repair	Retrovirus-related Pol polyprotein from transposon TNT 1-94 [Cajanus cajan]
PB.11279.26	--	--	Molecular Function: DNA binding (GO:0003677);; Cellular Component: nucleus (GO:0005634);; Molecular Function: lipid binding (GO:0008289);;	K09338|0.0e+00|sind:105167264|K09338 homeobox-leucine zipper protein | (RefSeq) homeobox-leucine zipper protein ATHB-14	--	--	--	START domain;; Homeodomain;; MEKHLA domain	Homeobox-leucine zipper protein ATHB-14 OS=Arabidopsis thaliana OX=3702 GN=ATHB-14 PE=1 SV=1	K	Transcription	homeobox-leucine zipper protein ATHB-14 [Sesamum indicum]
PB.16112.10	--	--	Molecular Function: digalactosyldiacylglycerol synthase activity (GO:0046481);;	K09480|0.0e+00|sind:105173989|K09480 digalactosyldiacylglycerol synthase [EC:2.4.1.241] | (RefSeq) digalactosyldiacylglycerol synthase 1, chloroplastic	Glycerolipid metabolism (ko00561)	--	--	--	Digalactosyldiacylglycerol synthase 1, chloroplastic OS=Lotus japonicus OX=34305 GN=DGD1 PE=2 SV=1	S	Function unknown	digalactosyldiacylglycerol synthase 1, chloroplastic [Sesamum indicum]
PB.8294.4	--	--	Molecular Function: protein binding (GO:0005515);;	K19720|5.0e-49|mng:MNEG_1488|K19720 collagen type III alpha | (RefSeq) SNF1-related protein kinase regulatory subunit beta-2	--	[G]	Carbohydrate transport and metabolism	Glycogen recognition site of AMP-activated protein kinase;; 5'-AMP-activated protein kinase beta subunit, interaction domain	SNF1-related protein kinase regulatory subunit beta-1 OS=Arabidopsis thaliana OX=3702 GN=KINB1 PE=1 SV=1	G	Carbohydrate transport and metabolism	SNF1-related protein kinase regulatory subunit beta-1 [Sesamum indicum]
rna-XM_011082903.2	[G]	Carbohydrate transport and metabolism	Molecular Function: sucrose alpha-glucosidase activity (GO:0004575);; Biological Process: carbohydrate metabolic process (GO:0005975);; Cellular Component: integral component of membrane (GO:0016021);;	K01193|0.0e+00|sind:105164285|K01193 beta-fructofuranosidase [EC:3.2.1.26] | (RefSeq) acid beta-fructofuranosidase 2, vacuolar	Galactose metabolism (ko00052);; Starch and sucrose metabolism (ko00500)	[G]	Carbohydrate transport and metabolism	Glycosyl hydrolases family 32 N-terminal domain	Beta-fructofuranosidase, soluble isoenzyme I OS=Daucus carota OX=4039 GN=INV*DC4 PE=1 SV=2	G	Carbohydrate transport and metabolism	acid beta-fructofuranosidase 2, vacuolar [Sesamum indicum]
PB.18056.3	--	--	Molecular Function: DNA binding (GO:0003677);; Cellular Component: nucleus (GO:0005634);;	K11296|6.9e-16|sind:105176009|K11296 high mobility group protein B3 | (RefSeq) HMG1/2-like protein	--	--	--	--	HMG1/2-like protein OS=Glycine max OX=3847 PE=2 SV=1	--	--	HMG1/2-like protein [Sesamum indicum]
PB.13244.2	[PR]	Inorganic ion transport and metabolism;; General function prediction only	Molecular Function: ATP binding (GO:0005524);; Molecular Function: ATPase activity (GO:0016887);;	K05658|8.2e-20|bdi:100833702|K05658 ATP-binding cassette, subfamily B (MDR/TAP), member 1 [EC:7.6.2.2] | (RefSeq) ABC transporter B family member 14	ABC transporters (ko02010)	[Q]	Secondary metabolites biosynthesis, transport and catabolism	ABC transporter;; AAA domain, putative AbiEii toxin, Type IV TA system	ABC transporter I family member 10 OS=Arabidopsis thaliana OX=3702 GN=ABCI10 PE=1 SV=1	Q	Secondary metabolites biosynthesis, transport and catabolism	energy-coupling factor transport system ATP-binding protein [Salvia splendens]
rna-XM_011091183.2	--	--	Cellular Component: cellular_component (GO:0005575);; Cellular Component: intracellular (GO:0005622);; Cellular Component: cell (GO:0005623);; Cellular Component: cytoplasm (GO:0005737);; Cellular Component: cytosol (GO:0005829);; Cellular Component: intracellular part (GO:0044424);; Cellular Component: cytoplasmic part (GO:0044444);; Cellular Component: cell part (GO:0044464);;	K20456|1.1e-57|gsl:Gasu_53920|K20456 oxysterol-binding protein 1 | (RefSeq) oxysterol-binding protein-like protein	--	[I]	Lipid transport and metabolism	Oxysterol-binding protein	Oxysterol-binding protein-related protein 3C OS=Arabidopsis thaliana OX=3702 GN=ORP3C PE=2 SV=1	I	Lipid transport and metabolism	oxysterol-binding protein-related protein 3C [Sesamum indicum]
PB.5806.6	--	--	Cellular Component: integral component of membrane (GO:0016021);;	--	--	--	--	Photosynthesis affected mutant 68	Uncharacterized protein PAM68-like OS=Arabidopsis thaliana OX=3702 GN=At5g52780 PE=2 SV=1	S	Function unknown	uncharacterized protein PAM68-like [Sesamum indicum]
rna-XM_011099029.2	[M]	Cell wall/membrane/envelope biogenesis	Molecular Function: transferase activity, transferring glycosyl groups (GO:0016757);;	--	--	--	--	Glycosyltransferase family 92	Glycosyltransferase family 92 protein RCOM_0530710 OS=Ricinus communis OX=3988 GN=RCOM_0530710 PE=3 SV=1	O	Posttranslational modification, protein turnover, chaperones	glycosyltransferase family 92 protein RCOM_0530710 [Sesamum indicum]
PB.6063.5	--	--	Molecular Function: molecular_function (GO:0003674);; Molecular Function: GTPase activator activity (GO:0005096);; Molecular Function: binding (GO:0005488);; Molecular Function: protein binding (GO:0005515);; Cellular Component: cellular_component (GO:0005575);; Cellular Component: intracellular (GO:0005622);; Cellular Component: cell (GO:0005623);; Biological Process: transport (GO:0006810);; Bi…	K19951|3.5e-212|pxb:103934005|K19951 TBC1 domain family member 8/9 | (RefSeq) TBC1 domain family member 2A-like	--	[U]	Intracellular trafficking, secretion, and vesicular transport	Rab-GTPase-TBC domain	--	U	Intracellular trafficking, secretion, and vesicular transport	ecotropic viral integration site 5 protein homolog [Sesamum indicum]
rna-XM_011076910.2	[L]	Replication, recombination and repair	Molecular Function: DNA binding (GO:0003677);; Molecular Function: RNA helicase activity (GO:0003724);; Molecular Function: ATP binding (GO:0005524);;	K19036|1.1e-311|oeu:111365900|K19036 ATP-dependent RNA/DNA helicase IGHMBP2 [EC:3.6.4.12 3.6.4.13] | (RefSeq) DNA-binding protein SMUBP-2 isoform X1	--	[L]	Replication, recombination and repair	AAA domain	Regulator of nonsense transcripts 1 homolog OS=Arabidopsis thaliana OX=3702 GN=UPF1 PE=1 SV=2	L	Replication, recombination and repair	DNA-binding protein SMUBP-2 [Sesamum indicum]
PB.16569.8	--	--	Molecular Function: GTPase activity (GO:0003924);; Molecular Function: GTP binding (GO:0005525);;	K17065|1.7e-62|qsu:112021793|K17065 dynamin 1-like protein [EC:3.6.5.5] | (RefSeq) dynamin-related protein DNM1-like	--	[UR]	Intracellular trafficking, secretion, and vesicular transport;; General function prediction only	Dynamin central region;; Dynamin family;; Dynamin GTPase effector domain	Dynamin-related protein 1E OS=Arabidopsis thaliana OX=3702 GN=DRP1E PE=1 SV=1	U	Intracellular trafficking, secretion, and vesicular transport	dynamin [Striga asiatica]
PB.15696.1	--	--	Molecular Function: 1-phosphatidylinositol 4-kinase activity (GO:0004430);; Biological Process: phosphatidylinositol-mediated signaling (GO:0048015);;	K00888|3.5e-205|sind:105169619|K00888 phosphatidylinositol 4-kinase A [EC:2.7.1.67] | (RefSeq) phosphatidylinositol 4-kinase alpha 1 isoform X2	Inositol phosphate metabolism (ko00562);; Phosphatidylinositol signaling system (ko04070)	[T]	Signal transduction mechanisms	--	Phosphatidylinositol 4-kinase alpha 1 OS=Arabidopsis thaliana OX=3702 GN=PI4KA1 PE=1 SV=2	T	Signal transduction mechanisms	phosphatidylinositol 4-kinase alpha 1-like, partial [Sesamum indicum]
PB.11948.4	[T]	Signal transduction mechanisms	Molecular Function: protein serine/threonine kinase activity (GO:0004674);; Molecular Function: ATP binding (GO:0005524);; Cellular Component: integral component of membrane (GO:0016021);;	K01180|1.4e-16|cmax:111487562|K01180 endo-1,3(4)-beta-glucanase [EC:3.2.1.6] | (RefSeq) uncharacterized protein LOC111487562	--	--	--	Protein tyrosine and serine/threonine kinase;; Protein kinase domain	Leucine-rich repeat receptor protein kinase HPCA1 OS=Arabidopsis thaliana OX=3702 GN=HPCA1 PE=1 SV=1	T	Signal transduction mechanisms	probable leucine-rich repeat receptor-like protein kinase At5g49770 isoform X1 [Sesamum indicum]
PB.3713.6	--	--	Molecular Function: RNA binding (GO:0003723);;	--	--	[R]	General function prediction only	--	--	A	RNA processing and modification	RNA-binding protein with multiple splicing 2, partial [Sesamum indicum]
PB.14133.3	[QV]	Secondary metabolites biosynthesis, transport and catabolism;; Defense mechanisms	Molecular Function: monooxygenase activity (GO:0004497);; Molecular Function: iron ion binding (GO:0005506);; Molecular Function: oxidoreductase activity, acting on paired donors, with incorporation or reduction of molecular oxygen (GO:0016705);; Molecular Function: heme binding (GO:0020037);;	K00487|7.2e-90|sind:105170468|K00487 trans-cinnamate 4-monooxygenase [EC:1.14.14.91] | (RefSeq) trans-cinnamate 4-monooxygenase	Ubiquinone and other terpenoid-quinone biosynthesis (ko00130);; Phenylpropanoid biosynthesis (ko00940);; Flavonoid biosynthesis (ko00941);; Stilbenoid, diarylheptanoid and gingerol biosynthesis (ko00945)	[Q]	Secondary metabolites biosynthesis, transport and catabolism	Cytochrome P450;; Cytochrome P450	Trans-cinnamate 4-monooxygenase OS=Catharanthus roseus OX=4058 GN=CYP73A4 PE=2 SV=1	Q	Secondary metabolites biosynthesis, transport and catabolism	trans-cinnamate 4-monooxygenase [Sesamum indicum]
PB.17730.4	[H]	Coenzyme transport and metabolism	Biological Process: isoprenoid biosynthetic process (GO:0008299);; Molecular Function: transferase activity, transferring alkyl or aryl (other than methyl) groups (GO:0016765);;	K00787|7.9e-174|sind:105175220|K00787 farnesyl diphosphate synthase [EC:2.5.1.1 2.5.1.10] | (RefSeq) farnesyl pyrophosphate synthase 1	Terpenoid backbone biosynthesis (ko00900)	[H]	Coenzyme transport and metabolism	Polyprenyl synthetase	Farnesyl pyrophosphate synthase OS=Panax ginseng OX=4054 GN=FPS PE=2 SV=1	H	Coenzyme transport and metabolism	farnesyl pyrophosphate synthase 1 [Sesamum indicum]
PB.11147.5	--	--	Molecular Function: transcription cofactor activity (GO:0003712);; Biological Process: regulation of transcription, DNA-templated (GO:0006355);; Cellular Component: mediator complex (GO:0016592);;	K15153|1.2e-70|sind:105166946|K15153 mediator of RNA polymerase II transcription subunit 31 | (RefSeq) mediator of RNA polymerase II transcription subunit 31 isoform X1	--	[KL]	Transcription;; Replication, recombination and repair	SOH1	Mediator of RNA polymerase II transcription subunit 31 OS=Arabidopsis thaliana OX=3702 GN=MED31 PE=1 SV=1	K	Transcription	mediator of RNA polymerase II transcription subunit 31 isoform X2 [Sesamum indicum]
PB.19956.13	--	--	Biological Process: reproduction (GO:0000003);; Biological Process: developmental process involved in reproduction (GO:0003006);; Cellular Component: cellular_component (GO:0005575);; Cellular Component: intracellular (GO:0005622);; Cellular Component: cell (GO:0005623);; Cellular Component: cytoplasm (GO:0005737);; Biological Process: response to stress (GO:0006950);; Biological Process: respons…	--	--	--	--	--	Senescence-associated protein SPA15, chloroplastic OS=Ipomoea batatas OX=4120 GN=SPA15 PE=2 SV=1	S	Function unknown	uncharacterized protein LOC105178220 isoform X2 [Sesamum indicum]
PB.8361.6	[D]	Cell cycle control, cell division, chromosome partitioning	Molecular Function: GTP binding (GO:0005525);;	K03978|1.8e-41|mis:MICPUN_57877|K03978 GTP-binding protein | (RefSeq) predicted protein	--	[R]	General function prediction only	--	GTP-binding protein At2g22870 OS=Arabidopsis thaliana OX=3702 GN=EMB2001 PE=2 SV=2	D	Cell cycle control, cell division, chromosome partitioning	uncharacterized protein LOC105163866 [Sesamum indicum]
PB.15327.2	[R]	General function prediction only	Molecular Function: protein serine/threonine kinase activity (GO:0004674);; Molecular Function: ATP binding (GO:0005524);;	K08960|3.7e-249|sind:105171769|K08960 casein kinase 1, epsilon [EC:2.7.11.1] | (RefSeq) casein kinase 1-like protein 10 isoform X2	--	[T]	Signal transduction mechanisms	Protein kinase domain;; Fungal protein kinase;; Protein tyrosine and serine/threonine kinase	Casein kinase 1-like protein 11 OS=Arabidopsis thaliana OX=3702 GN=CKL11 PE=1 SV=1	T	Signal transduction mechanisms	casein kinase 1-like protein 10 isoform X2 [Sesamum indicum]
PB.6626.8	--	--	Molecular Function: ATP transmembrane transporter activity (GO:0005347);; Cellular Component: mitochondrial inner membrane (GO:0005743);; Cellular Component: integral component of membrane (GO:0016021);;	K14684|3.3e-80|dzi:111296970|K14684 solute carrier family 25 (mitochondrial phosphate transporter), member 23/24/25/41 | (RefSeq) mitochondrial substrate carrier family protein B-like	--	[C]	Energy production and conversion	Mitochondrial carrier protein;; Mitochondrial carrier protein	Probable envelope ADP,ATP carrier protein, chloroplastic OS=Arabidopsis thaliana OX=3702 GN=EAAC PE=2 SV=2	C	Energy production and conversion	mitochondrial adenine nucleotide transporter ADNT1-like isoform X5 [Sesamum indicum]
PB.19166.15	[HR]	Coenzyme transport and metabolism;; General function prediction only	Biological Process: jasmonic acid metabolic process (GO:0009694);; Biological Process: salicylic acid metabolic process (GO:0009696);; Molecular Function: hydrolase activity (GO:0016787);; Molecular Function: methyl indole-3-acetate esterase activity (GO:0080030);; Molecular Function: methyl salicylate esterase activity (GO:0080031);; Molecular Function: methyl jasmonate esterase activity (GO:008…	K20802|2.0e-27|eus:EUTSA_v10014451mg|K20802 (R)-mandelonitrile lyase [EC:4.1.2.10] | (RefSeq) hypothetical protein	Cyanoamino acid metabolism (ko00460)	--	--	Alpha/beta hydrolase family;; alpha/beta hydrolase fold;; Serine aminopeptidase, S33	Methylesterase 10 OS=Arabidopsis thaliana OX=3702 GN=MES10 PE=2 SV=1	S	Function unknown	PREDICTED: methylesterase 10 [Erythranthe guttata]
PB.263.5	--	--	Cellular Component: mitochondrial intermembrane space (GO:0005758);; Molecular Function: electron carrier activity (GO:0009055);; Biological Process: iron-sulfur cluster assembly (GO:0016226);; Molecular Function: metal ion binding (GO:0046872);; Molecular Function: 2 iron, 2 sulfur cluster binding (GO:0051537);; Molecular Function: 4 iron, 4 sulfur cluster binding (GO:0051539);;	K22746|2.9e-90|sind:105159668|K22746 anamorsin | (RefSeq) anamorsin homolog isoform X1	--	[S]	Function unknown	Cytokine-induced anti-apoptosis inhibitor 1, Fe-S biogenesis	Anamorsin homolog OS=Vitis vinifera OX=29760 GN=VIT_01s0010g01180 PE=3 SV=1	S	Function unknown	anamorsin homolog isoform X1 [Sesamum indicum]
PB.19450.9	--	--	Biological Process: mRNA splicing, via spliceosome (GO:0000398);; Cellular Component: precatalytic spliceosome (GO:0071011);;	K12850|4.2e-67|sind:105167773|K12850 pre-mRNA-splicing factor 38B | (RefSeq) LOW QUALITY PROTEIN: pre-mRNA splicing factor SR-like 1	Spliceosome (ko03040)	[R]	General function prediction only	PRP38 family;; Pre-mRNA-splicing factor 38-associated hydrophilic C-term	Pre-mRNA splicing factor SR-like 1 OS=Arabidopsis thaliana OX=3702 GN=SRL1 PE=1 SV=1	S	Function unknown	pre-mRNA splicing factor SR-like 1 isoform X5 [Olea europaea var. sylvestris]
PB.626.11	--	--	Cellular Component: 1,3-beta-D-glucan synthase complex (GO:0000148);; Molecular Function: 1,3-beta-D-glucan synthase activity (GO:0003843);; Biological Process: (1->3)-beta-D-glucan biosynthetic process (GO:0006075);; Cellular Component: integral component of membrane (GO:0016021);;	K11000|0.0e+00|sind:105168545|K11000 callose synthase [EC:2.4.1.-] | (RefSeq) callose synthase 1	--	[M]	Cell wall/membrane/envelope biogenesis	1,3-beta-glucan synthase component;; Vta1 like;; 1,3-beta-glucan synthase subunit FKS1, domain-1;; 1,3-beta-glucan synthase component;; Staphylocoagulase repeat	Callose synthase 2 OS=Arabidopsis thaliana OX=3702 GN=CALS2 PE=2 SV=3	M	Cell wall/membrane/envelope biogenesis	callose synthase 1 [Sesamum indicum]
rna-XM_011086893.2	--	--	Molecular Function: RNA binding (GO:0003723);; Molecular Function: O-methyltransferase activity (GO:0008171);; Molecular Function: RNA methyltransferase activity (GO:0008173);;	K20798|0.0e+00|sind:105167253|K20798 small RNA 2'-O-methyltransferase [EC:2.1.1.-] | (RefSeq) small RNA 2'-O-methyltransferase isoform X1	--	[S]	Function unknown	Double-stranded RNA binding domain 2	Small RNA 2'-O-methyltransferase OS=Arabidopsis thaliana OX=3702 GN=HEN1 PE=1 SV=1	S	Function unknown	small RNA 2'-O-methyltransferase isoform X2 [Sesamum indicum]
rna-XM_011103119.2	--	--	Molecular Function: transcription factor activity, sequence-specific DNA binding (GO:0003700);; Cellular Component: nucleus (GO:0005634);; Molecular Function: sequence-specific DNA binding (GO:0043565);;	K13425|4.5e-28|egu:105047514|K13425 WRKY transcription factor 22 | (RefSeq) WRKY transcription factor 22-like	MAPK signaling pathway - plant (ko04016);; Plant-pathogen interaction (ko04626)	--	--	WRKY DNA -binding domain	Probable WRKY transcription factor 65 OS=Arabidopsis thaliana OX=3702 GN=WRKY65 PE=2 SV=1	K	Transcription	probable WRKY transcription factor 65 [Sesamum indicum]
PB.2430.11	--	--	--	--	--	--	--	PB1 domain	--	S	Function unknown	uncharacterized protein LOC105168308 [Sesamum indicum]
rna-XM_011088390.2	--	--	--	--	--	--	--	--	--	--	--	uncharacterized protein LOC105168337 [Sesamum indicum]
PB.4000.3	[EG]	Amino acid transport and metabolism;; Carbohydrate transport and metabolism	Molecular Function: dihydroxy-acid dehydratase activity (GO:0004160);; Biological Process: branched-chain amino acid biosynthetic process (GO:0009082);;	K01687|3.4e-289|sind:105158638|K01687 dihydroxy-acid dehydratase [EC:4.2.1.9] | (RefSeq) dihydroxy-acid dehydratase, chloroplastic	Valine, leucine and isoleucine biosynthesis (ko00290);; Pantothenate and CoA biosynthesis (ko00770);; 2-Oxocarboxylic acid metabolism (ko01210);; Biosynthesis of amino acids (ko01230)	[E]	Amino acid transport and metabolism	Dehydratase family	Dihydroxy-acid dehydratase, chloroplastic OS=Arabidopsis thaliana OX=3702 GN=DHAD PE=1 SV=1	E	Amino acid transport and metabolism	dihydroxy-acid dehydratase, chloroplastic [Sesamum indicum]
PB.20350.15	--	--	--	--	--	--	--	--	--	S	Function unknown	hypothetical protein C4D60_Mb00t05380 [Musa balbisiana]
PB.17268.3	--	--	Cellular Component: integral component of membrane (GO:0016021);;	--	--	--	--	--	--	--	--	uncharacterized protein LOC105168024 [Sesamum indicum]
PB.3013.8	--	--	Molecular Function: metal ion binding (GO:0046872);;	K12309|7.6e-84|lja:Lj3g3v0323160.1|K12309 beta-galactosidase [EC:3.2.1.23] | (RefSeq) Lj3g3v0323160.1; -	Galactose metabolism (ko00052);; Other glycan degradation (ko00511);; Glycosaminoglycan degradation (ko00531);; Sphingolipid metabolism (ko00600);; Glycosphingolipid biosynthesis - ganglio series (ko00604)	[R]	General function prediction only	Zinc-finger double-stranded RNA-binding	Protein indeterminate-domain 5, chloroplastic OS=Arabidopsis thaliana OX=3702 GN=IDD5 PE=1 SV=1	S	Function unknown	protein indeterminate-domain 5, chloroplastic-like [Sesamum indicum]
PB.14917.6	[M]	Cell wall/membrane/envelope biogenesis	Molecular Function: protein kinase activity (GO:0004672);; Molecular Function: ATP binding (GO:0005524);; Cellular Component: integral component of membrane (GO:0016021);;	K01180|4.6e-68|cmax:111487562|K01180 endo-1,3(4)-beta-glucanase [EC:3.2.1.6] | (RefSeq) uncharacterized protein LOC111487562	--	--	--	Protein kinase domain;; Protein tyrosine and serine/threonine kinase;; Leucine rich repeat;; Leucine Rich repeats (2 copies);; Leucine Rich Repeat	Leucine-rich repeat receptor protein kinase HPCA1 OS=Arabidopsis thaliana OX=3702 GN=HPCA1 PE=1 SV=1	G	Carbohydrate transport and metabolism	probable leucine-rich repeat receptor-like protein kinase At5g49770 [Sesamum indicum]
PB.16294.21	[O]	Posttranslational modification, protein turnover, chaperones	Molecular Function: ATP binding (GO:0005524);;	K03283|8.5e-244|sind:105174436|K03283 heat shock 70kDa protein 1/2/6/8 | (RefSeq) heat shock cognate 70 kDa protein 2	Spliceosome (ko03040);; Protein processing in endoplasmic reticulum (ko04141);; Endocytosis (ko04144)	[O]	Posttranslational modification, protein turnover, chaperones	Hsp70 protein;; MreB/Mbl protein	Heat shock cognate 70 kDa protein 2 OS=Solanum lycopersicum OX=4081 GN=HSC-2 PE=2 SV=1	O	Posttranslational modification, protein turnover, chaperones	heat shock cognate 70 kDa protein 2 [Sesamum indicum]
rna-XM_011097070.2	--	--	--	K10875|2.3e-27|psom:113287916|K10875 DNA repair and recombination protein RAD54 and RAD54-like protein [EC:3.6.4.-] | (RefSeq) protein CHROMATIN REMODELING 25-like	Homologous recombination (ko03440)	--	--	--	--	--	--	uncharacterized protein LOC105174849 [Sesamum indicum]
PB.20497.15	[J]	Translation, ribosomal structure and biogenesis	Molecular Function: RNA binding (GO:0003723);; Cellular Component: nucleus (GO:0005634);; Biological Process: mRNA processing (GO:0006397);; Biological Process: RNA splicing (GO:0008380);;	K12837|1.6e-201|sind:105179236|K12837 splicing factor U2AF 65 kDa subunit | (RefSeq) splicing factor U2af large subunit B isoform X1	Spliceosome (ko03040)	[A]	RNA processing and modification	RNA recognition motif. (a.k.a. RRM, RBD, or RNP domain);; RNA recognition motif	Splicing factor U2af large subunit B OS=Nicotiana plumbaginifolia OX=4092 GN=U2AF65B PE=2 SV=1	A	RNA processing and modification	splicing factor U2af large subunit B isoform X1 [Sesamum indicum]
PB.12669.15	--	--	--	--	--	--	--	--	--	--	--	uncharacterized protein LOC105168145 [Sesamum indicum]
PB.15113.3	[I]	Lipid transport and metabolism	Molecular Function: hydroxymethylglutaryl-CoA reductase (NADPH) activity (GO:0004420);; Cellular Component: endoplasmic reticulum membrane (GO:0005789);; Biological Process: isoprenoid biosynthetic process (GO:0008299);; Biological Process: coenzyme A metabolic process (GO:0015936);; Cellular Component: integral component of membrane (GO:0016021);;	K00021|0.0e+00|sind:105172989|K00021 hydroxymethylglutaryl-CoA reductase (NADPH) [EC:1.1.1.34] | (RefSeq) 3-hydroxy-3-methylglutaryl-coenzyme A reductase	Terpenoid backbone biosynthesis (ko00900)	[I]	Lipid transport and metabolism	Hydroxymethylglutaryl-coenzyme A reductase	3-hydroxy-3-methylglutaryl-coenzyme A reductase OS=Camptotheca acuminata OX=16922 PE=3 SV=1	I	Lipid transport and metabolism	3-hydroxy-3-methylglutaryl-coenzyme A reductase [Sesamum indicum]
PB.15797.5	[CHR]	Energy production and conversion;; Coenzyme transport and metabolism;; General function prediction only	Molecular Function: glycerate dehydrogenase activity (GO:0008465);; Molecular Function: NAD binding (GO:0051287);;	K00058|1.4e-12|csl:COCSUDRAFT_53558|K00058 D-3-phosphoglycerate dehydrogenase / 2-oxoglutarate reductase [EC:1.1.1.95 1.1.1.399] | (RefSeq) D-3-phosphoglycerate dehydrogenase	Glycine, serine and threonine metabolism (ko00260);; Cysteine and methionine metabolism (ko00270);; Carbon metabolism (ko01200);; Biosynthesis of amino acids (ko01230)	[K]	Transcription	D-isomer specific 2-hydroxyacid dehydrogenase, NAD binding domain	C-terminal binding protein AN OS=Arabidopsis thaliana OX=3702 GN=AN PE=1 SV=1	K	Transcription	LOW QUALITY PROTEIN: C-terminal binding protein AN [Sesamum indicum]
rna-XM_011090418.2	[T]	Signal transduction mechanisms	Molecular Function: protein kinase activity (GO:0004672);; Molecular Function: calcium ion binding (GO:0005509);; Molecular Function: ATP binding (GO:0005524);;	K13412|2.7e-312|sind:105169867|K13412 calcium-dependent protein kinase [EC:2.7.11.1] | (RefSeq) calcium-dependent protein kinase 5 isoform X1	Plant-pathogen interaction (ko04626)	[T]	Signal transduction mechanisms	Protein kinase domain	Calcium-dependent protein kinase 4 OS=Solanum tuberosum OX=4113 GN=CPK4 PE=2 SV=1	T	Signal transduction mechanisms	calcium-dependent protein kinase 5 isoform X1 [Sesamum indicum]
PB.13938.6	[J]	Translation, ribosomal structure and biogenesis	Molecular Function: ATP binding (GO:0005524);; Biological Process: tRNA processing (GO:0008033);; Molecular Function: AMP dimethylallyltransferase activity (GO:0009824);;	K00791|1.3e-143|sind:105169986|K00791 tRNA dimethylallyltransferase [EC:2.5.1.75] | (RefSeq) tRNA dimethylallyltransferase 2 isoform X1	Zeatin biosynthesis (ko00908)	[J]	Translation, ribosomal structure and biogenesis	IPP transferase;; Isopentenyl transferase;; IPP transferase	tRNA dimethylallyltransferase 2 OS=Arabidopsis thaliana OX=3702 GN=IPT2 PE=1 SV=2	J	Translation, ribosomal structure and biogenesis	tRNA dimethylallyltransferase 2 isoform X1 [Sesamum indicum]
rna-XM_011073213.2	[H]	Coenzyme transport and metabolism	Biological Process: thiamine biosynthetic process (GO:0009228);; Molecular Function: carbon-carbon lyase activity (GO:0016830);; Molecular Function: iron-sulfur cluster binding (GO:0051536);;	K03147|0.0e+00|sind:105156940|K03147 phosphomethylpyrimidine synthase [EC:4.1.99.17] | (RefSeq) phosphomethylpyrimidine synthase, chloroplastic isoform X1	Thiamine metabolism (ko00730)	--	--	Radical SAM ThiC family	Phosphomethylpyrimidine synthase, chloroplastic OS=Arabidopsis thaliana OX=3702 GN=THIC PE=1 SV=1	H	Coenzyme transport and metabolism	phosphomethylpyrimidine synthase, chloroplastic isoform X1 [Sesamum indicum]
PB.11397.2	--	--	Molecular Function: molecular_function (GO:0003674);; Molecular Function: transporter activity (GO:0005215);; Molecular Function: ATP transmembrane transporter activity (GO:0005347);; Cellular Component: cellular_component (GO:0005575);; Cellular Component: intracellular (GO:0005622);; Cellular Component: cell (GO:0005623);; Cellular Component: cytoplasm (GO:0005737);; Cellular Component: mitocho…	K15121|9.1e-142|sind:105167530|K15121 solute carrier family 25, member 44 | (RefSeq) solute carrier family 25 member 44-like	--	[C]	Energy production and conversion	Mitochondrial carrier protein;; Mitochondrial carrier protein	Mitochondrial carnitine/acylcarnitine carrier-like protein OS=Arabidopsis thaliana OX=3702 GN=BOU PE=1 SV=1	C	Energy production and conversion	solute carrier family 25 member 44-like [Sesamum indicum]
rna-XM_011087635.2	--	--	Cellular Component: integral component of membrane (GO:0016021);;	K20890|3.0e-12|oeu:111370894|K20890 xylan alpha-glucuronosyltransferase [EC:2.4.1.-] | (RefSeq) UDP-glucuronate:xylan alpha-glucuronosyltransferase 1-like	--	[R]	General function prediction only	Ankyrin repeats (3 copies)	--	L	Replication, recombination and repair	uncharacterized protein LOC105167819 [Sesamum indicum]
PB.10934.5|PB.10934.4	--	--	Cellular Component: integral component of membrane (GO:0016021);; Molecular Function: transmembrane transporter activity (GO:0022857);; Biological Process: transmembrane transport (GO:0055085);;	--	--	--	--	--	--	--	--	--
rna-XM_011074714.2	--	--	Cellular Component: integral component of membrane (GO:0016021);;	--	--	--	--	Protein of unknown function (DUF3537)	--	S	Function unknown	uncharacterized protein LOC105158085 [Sesamum indicum]
PB.2585.1	--	--	Cellular Component: retrotransposon nucleocapsid (GO:0000943);; Molecular Function: molecular_function (GO:0003674);; Molecular Function: nucleic acid binding (GO:0003676);; Molecular Function: RNA binding (GO:0003723);; Molecular Function: catalytic activity (GO:0003824);; Molecular Function: DNA-directed DNA polymerase activity (GO:0003887);; Molecular Function: RNA-directed DNA polymerase acti…	--	--	--	--	--	--	E	Amino acid transport and metabolism	uncharacterized protein LOC105178616 [Sesamum indicum]
PB.2889.3	--	--	Cellular Component: integral component of membrane (GO:0016021);; Molecular Function: transmembrane transporter activity (GO:0022857);;	K17500|4.4e-23|nto:104085001|K17500 integrin-linked kinase-associated serine/threonine phosphatase 2C [EC:3.1.3.16] | (RefSeq) WAT1-related protein At3g18200 isoform X1	--	--	--	--	WAT1-related protein At5g07050 OS=Arabidopsis thaliana OX=3702 GN=At5g07050 PE=2 SV=1	S	Function unknown	WAT1-related protein At5g07050-like [Sesamum indicum]
PB.11892.3	--	--	--	K22763|1.5e-125|sind:105168904|K22763 deubiquitinase DESI2 [EC:3.4.19.12] | (RefSeq) deSI-like protein At4g17486 isoform X2	--	[S]	Function unknown	PPPDE putative peptidase domain	DeSI-like protein At4g17486 OS=Arabidopsis thaliana OX=3702 GN=At4g17486 PE=2 SV=1	S	Function unknown	deSI-like protein At4g17486 isoform X2 [Sesamum indicum]
rna-XM_020694241.1	[G]	Carbohydrate transport and metabolism	Molecular Function: hydrolase activity, hydrolyzing O-glycosyl compounds (GO:0004553);; Cellular Component: cell wall (GO:0005618);; Biological Process: xyloglucan metabolic process (GO:0010411);; Molecular Function: xyloglucan:xyloglucosyl transferase activity (GO:0016762);; Biological Process: cell wall biogenesis (GO:0042546);; Cellular Component: apoplast (GO:0048046);; Biological Process: ce…	K08235|4.4e-126|sind:105165807|K08235 xyloglucan:xyloglucosyl transferase [EC:2.4.1.207] | (RefSeq) xyloglucan endotransglucosylase/hydrolase protein 24-like	--	--	--	Glycosyl hydrolases family 16	Xyloglucan endotransglucosylase/hydrolase protein 24 OS=Arabidopsis thaliana OX=3702 GN=XTH24 PE=1 SV=2	G	Carbohydrate transport and metabolism	xyloglucan endotransglucosylase/hydrolase protein 24-like [Sesamum indicum]
rna-XM_011095883.2	--	--	Biological Process: ubiquitin-dependent protein catabolic process (GO:0006511);; Biological Process: protein deubiquitination (GO:0016579);; Molecular Function: thiol-dependent ubiquitinyl hydrolase activity (GO:0036459);;	K11838|0.0e+00|sind:105173951|K11838 ubiquitin carboxyl-terminal hydrolase 7 [EC:3.4.19.12] | (RefSeq) ubiquitin carboxyl-terminal hydrolase 12 isoform X1	--	[O]	Posttranslational modification, protein turnover, chaperones	ICP0-binding domain of Ubiquitin-specific protease 7	Ubiquitin carboxyl-terminal hydrolase 12 OS=Arabidopsis thaliana OX=3702 GN=UBP12 PE=1 SV=2	O	Posttranslational modification, protein turnover, chaperones	ubiquitin carboxyl-terminal hydrolase 12 isoform X4 [Sesamum indicum]
rna-XM_011086738.2	[F]	Nucleotide transport and metabolism	Molecular Function: phosphoribosylformylglycinamidine synthase activity (GO:0004642);; Cellular Component: cytoplasm (GO:0005737);; Biological Process: 'de novo' IMP biosynthetic process (GO:0006189);; Biological Process: glutamine metabolic process (GO:0006541);; Biological Process: purine nucleobase biosynthetic process (GO:0009113);;	K01952|0.0e+00|sind:105167148|K01952 phosphoribosylformylglycinamidine synthase [EC:6.3.5.3] | (RefSeq) probable phosphoribosylformylglycinamidine synthase, chloroplastic/mitochondrial	Purine metabolism (ko00230)	[F]	Nucleotide transport and metabolism	CobB/CobQ-like glutamine amidotransferase domain	Probable phosphoribosylformylglycinamidine synthase, chloroplastic/mitochondrial OS=Arabidopsis thaliana OX=3702 GN=At1g74260 PE=2 SV=3	F	Nucleotide transport and metabolism	probable phosphoribosylformylglycinamidine synthase, chloroplastic/mitochondrial [Sesamum indicum]
PB.5824.12	[P]	Inorganic ion transport and metabolism	Cellular Component: integral component of membrane (GO:0016021);; Biological Process: transmembrane transport (GO:0055085);;	--	--	[P]	Inorganic ion transport and metabolism	Citrate transporter;; Sodium:sulfate symporter transmembrane region;; Arsenical pump membrane protein;; Bacterial Na+/H+ antiporter B (NhaB)	Silicon efflux transporter LSI2 OS=Oryza sativa subsp. japonica OX=39947 GN=LSI2 PE=1 SV=1	P	Inorganic ion transport and metabolism	putative transporter arsB [Sesamum indicum]
PB.4409.6	--	--	--	K17398|1.4e-19|gmx:100812480|K17398 DNA (cytosine-5)-methyltransferase 3A [EC:2.1.1.37] | (RefSeq) uncharacterized protein LOC100812480	Cysteine and methionine metabolism (ko00270)	--	--	--	--	S	Function unknown	uncharacterized protein LOC105156894 isoform X1 [Sesamum indicum]
PB.15845.12	--	--	--	--	--	--	--	--	--	L	Replication, recombination and repair	protein ALP1-like [Sesamum indicum]
rna-XM_011093156.2	--	--	Molecular Function: ATP binding (GO:0005524);; Biological Process: cation transport (GO:0006812);; Cellular Component: integral component of membrane (GO:0016021);; Molecular Function: ATPase activity (GO:0016887);; Molecular Function: metal ion binding (GO:0046872);;	K14950|7.5e-166|sind:105171899|K14950 manganese-transporting P-type ATPase [EC:7.2.2.-] | (RefSeq) probable manganese-transporting ATPase PDR2	--	[P]	Inorganic ion transport and metabolism	--	Probable manganese-transporting ATPase PDR2 OS=Arabidopsis thaliana OX=3702 GN=PDR2 PE=1 SV=1	P	Inorganic ion transport and metabolism	probable manganese-transporting ATPase PDR2 [Sesamum indicum]
PB.15722.6	[F]	Nucleotide transport and metabolism	Molecular Function: catalytic activity (GO:0003824);; Biological Process: nucleoside metabolic process (GO:0009116);;	K01244|1.4e-93|sind:105172944|K01244 5'-methylthioadenosine nucleosidase [EC:3.2.2.16] | (RefSeq) 5'-methylthioadenosine/S-adenosylhomocysteine nucleosidase 1-like	Cysteine and methionine metabolism (ko00270)	--	--	Phosphorylase superfamily	5'-methylthioadenosine nucleosidase OS=Arabidopsis thaliana OX=3702 GN=MTN1 PE=1 SV=1	S	Function unknown	5'-methylthioadenosine/S-adenosylhomocysteine nucleosidase 1-like [Sesamum indicum]
PB.977.1	--	--	Molecular Function: molecular_function (GO:0003674);; Molecular Function: catalytic activity (GO:0003824);; Cellular Component: cellular_component (GO:0005575);; Cellular Component: intracellular (GO:0005622);; Cellular Component: cell (GO:0005623);; Cellular Component: cytoplasm (GO:0005737);; Biological Process: polyamine biosynthetic process (GO:0006596);; Biological Process: transport (GO:000…	K18787|1.0e-28|oeu:111397580|K18787 thermospermine synthase [EC:2.5.1.79] | (RefSeq) thermospermine synthase ACAULIS5-like	--	[E]	Amino acid transport and metabolism	--	Thermospermine synthase ACAULIS5 OS=Arabidopsis thaliana OX=3702 GN=ACL5 PE=1 SV=1	E	Amino acid transport and metabolism	spe4 protein [Dorcoceras hygrometricum]
PB.5769.6	[O]	Posttranslational modification, protein turnover, chaperones	Molecular Function: ATP binding (GO:0005524);; Biological Process: protein folding (GO:0006457);; Molecular Function: peptidase activity (GO:0008233);; Molecular Function: unfolded protein binding (GO:0051082);;	K03544|1.6e-213|sind:105160355|K03544 ATP-dependent Clp protease ATP-binding subunit ClpX | (RefSeq) CLP protease regulatory subunit CLPX1, mitochondrial	--	[O]	Posttranslational modification, protein turnover, chaperones	AAA domain (Cdc48 subfamily);; C-terminal, D2-small domain, of ClpB protein;; ATPase family associated with various cellular activities (AAA)	CLP protease regulatory subunit CLPX1, mitochondrial OS=Arabidopsis thaliana OX=3702 GN=CLPX1 PE=2 SV=1	O	Posttranslational modification, protein turnover, chaperones	CLP protease regulatory subunit CLPX1, mitochondrial [Sesamum indicum]
PB.15681.2	[O]	Posttranslational modification, protein turnover, chaperones	Molecular Function: peptidyl-prolyl cis-trans isomerase activity (GO:0003755);; Biological Process: protein folding (GO:0006457);;	K05864|7.7e-124|sind:105172849|K05864 peptidyl-prolyl isomerase D [EC:5.2.1.8] | (RefSeq) peptidyl-prolyl cis-trans isomerase CYP40 isoform X2	--	[O]	Posttranslational modification, protein turnover, chaperones	Cyclophilin type peptidyl-prolyl cis-trans isomerase/CLD;; Cyclophilin type peptidyl-prolyl cis-trans isomerase/CLD;; Tetratricopeptide repeat;; Tetratricopeptide repeat;; Tetratricopeptide repeat;; Tetratricopeptide repeat	Peptidyl-prolyl cis-trans isomerase CYP40 OS=Arabidopsis thaliana OX=3702 GN=CYP40 PE=2 SV=1	O	Posttranslational modification, protein turnover, chaperones	peptidyl-prolyl cis-trans isomerase CYP40 isoform X2 [Sesamum indicum]
PB.9065.3	--	--	Molecular Function: zinc ion binding (GO:0008270);;	K23541|4.7e-122|dcr:108200669|K23541 Ca2+/H+ antiporter, TMEM165/GDT1 family | (RefSeq) pentatricopeptide repeat-containing protein At4g21065-like	--	[R]	General function prediction only	PPR repeat family;; PPR repeat;; DYW family of nucleic acid deaminases;; PPR repeat;; Pentatricopeptide repeat domain;; Pentacotripeptide-repeat region of PRORP	Pentatricopeptide repeat-containing protein At2g41080 OS=Arabidopsis thaliana OX=3702 GN=PCMP-H29 PE=2 SV=2	S	Function unknown	pentatricopeptide repeat-containing protein At2g41080 isoform X1 [Sesamum indicum]
PB.2604.1	--	--	Biological Process: negative regulation of response to salt stress (GO:1901001);;	--	--	--	--	VQ motif	VQ motif-containing protein 9 OS=Arabidopsis thaliana OX=3702 GN=VQ9 PE=1 SV=1	S	Function unknown	VQ motif-containing protein 9-like isoform X1 [Sesamum indicum]
rna-XM_020691573.1	--	--	Biological Process: regulation of asymmetric cell division (GO:0009786);;	--	--	--	--	--	--	S	Function unknown	uncharacterized protein LOC105180144 isoform X1 [Sesamum indicum]
rna-XM_011082428.2	--	--	Molecular Function: DNA binding (GO:0003677);; Cellular Component: nucleus (GO:0005634);; Biological Process: negative regulation of transcription, DNA-templated (GO:0045892);;	--	--	--	--	Transcriptional repressor, ovate	Transcription repressor OFP4 OS=Arabidopsis thaliana OX=3702 GN=OFP4 PE=1 SV=1	S	Function unknown	transcription repressor OFP1 [Sesamum indicum]
rna-XM_011081028.2	--	--	Cellular Component: integral component of membrane (GO:0016021);;	K15706|6.2e-15|atr:18434094|K15706 E3 ubiquitin-protein ligase RNF167 [EC:2.3.2.27] | (RefSeq) RING-H2 finger protein ATL74	--	[O]	Posttranslational modification, protein turnover, chaperones	Ring finger domain	RING-H2 finger protein ATL56 OS=Arabidopsis thaliana OX=3702 GN=ATL56 PE=2 SV=1	O	Posttranslational modification, protein turnover, chaperones	RING-H2 finger protein ATL56 [Sesamum indicum]
rna-XM_011091462.2	[DPM]	Cell cycle control, cell division, chromosome partitioning;; Inorganic ion transport and metabolism;; Cell wall/membrane/envelope biogenesis	Molecular Function: copper ion binding (GO:0005507);; Molecular Function: L-ascorbate oxidase activity (GO:0008447);;	K00423|0.0e+00|sind:105170622|K00423 L-ascorbate oxidase [EC:1.10.3.3] | (RefSeq) L-ascorbate oxidase homolog	Ascorbate and aldarate metabolism (ko00053)	[Q]	Secondary metabolites biosynthesis, transport and catabolism	Multicopper oxidase	L-ascorbate oxidase homolog OS=Nicotiana tabacum OX=4097 PE=2 SV=1	Q	Secondary metabolites biosynthesis, transport and catabolism	L-ascorbate oxidase homolog [Sesamum indicum]
rna-XM_011073482.2	[J]	Translation, ribosomal structure and biogenesis	Cellular Component: cytoplasm (GO:0005737);; Molecular Function: rRNA methyltransferase activity (GO:0008649);;	K03501|1.9e-167|sind:105157169|K03501 16S rRNA (guanine527-N7)-methyltransferase [EC:2.1.1.170] | (RefSeq) uncharacterized protein LOC105157169	--	--	--	rRNA small subunit methyltransferase G	--	M	Cell wall/membrane/envelope biogenesis	uncharacterized protein LOC105157169 [Sesamum indicum]
rna-XM_011073170.2	[S]	Function unknown	Molecular Function: DNA binding (GO:0003677);; Molecular Function: calmodulin-dependent protein kinase activity (GO:0004683);; Molecular Function: ATP binding (GO:0005524);; Cellular Component: nucleus (GO:0005634);; Molecular Function: hydrolase activity, acting on acid anhydrides, in phosphorus-containing anhydrides (GO:0016818);; Molecular Function: nucleosome binding (GO:0031491);; Biological…	K11654|0.0e+00|sind:105156910|K11654 SWI/SNF-related matrix-associated actin-dependent regulator of chromatin subfamily A member 5 [EC:3.6.4.-] | (RefSeq) ISWI chromatin-remodeling complex ATPase CHR11 isoform X1	--	[K]	Transcription	SNF2 family N-terminal domain	Probable chromatin-remodeling complex ATPase chain OS=Oryza sativa subsp. japonica OX=39947 GN=Os01g0367900 PE=2 SV=2	K	Transcription	ISWI chromatin-remodeling complex ATPase CHR11 isoform X1 [Sesamum indicum]
rna-XM_020693520.1	--	--	Cellular Component: integral component of membrane (GO:0016021);;	--	--	--	--	--	--	--	--	uncharacterized protein LOC110011906 [Sesamum indicum]
PB.368.3	--	--	--	--	--	--	--	--	--	--	--	uncharacterized protein LOC105164527 [Sesamum indicum]
PB.11258.7	--	--	Cellular Component: integral component of membrane (GO:0016021);;	--	--	--	--	Protein of unknown function (DUF3754)	--	S	Function unknown	uncharacterized protein LOC105167185 isoform X3 [Sesamum indicum]
PB.12807.1	--	--	Molecular Function: DNA binding (GO:0003677);; Cellular Component: nucleus (GO:0005634);; Biological Process: regulation of transcription, DNA-templated (GO:0006355);;	K00521|4.7e-17|cmos:111447866|K00521 ferric-chelate reductase [EC:1.16.1.7] | (RefSeq) ferric reduction oxidase 7, chloroplastic-like	--	--	--	No apical meristem (NAM) protein;; No apical meristem (NAM) protein	NAC domain-containing protein 83 OS=Arabidopsis thaliana OX=3702 GN=NAC083 PE=1 SV=1	K	Transcription	NAC domain-containing protein 83 [Sesamum indicum]
PB.16787.6	[O]	Posttranslational modification, protein turnover, chaperones	Molecular Function: protein binding (GO:0005515);;	K09667|0.0e+00|sind:105174029|K09667 protein O-GlcNAc transferase [EC:2.4.1.255] | (RefSeq) probable UDP-N-acetylglucosamine--peptide N-acetylglucosaminyltransferase SPINDLY	Other types of O-glycan biosynthesis (ko00514)	[GOT]	Carbohydrate transport and metabolism;; Posttranslational modification, protein turnover, chaperones;; Signal transduction mechanisms	Tetratricopeptide repeat;; Glycosyl transferase family 41;; TPR repeat;; Tetratricopeptide repeat;; Tetratricopeptide repeat;; Tetratricopeptide repeat;; Tetratricopeptide repeat;; Tetratricopeptide repeat;; Tetratricopeptide repeat;; Tetratricopeptide repeat;; Tetratricopeptide repeat;; Tetratricopeptide repeat;; Tetratricopeptide repeat;; Tetratricopeptide repeat;; Est1 DNA/RNA binding domain;;…	Probable UDP-N-acetylglucosamine--peptide N-acetylglucosaminyltransferase SPINDLY OS=Petunia hybrida OX=4102 GN=SPY PE=2 SV=1	--	--	probable UDP-N-acetylglucosamine--peptide N-acetylglucosaminyltransferase SPINDLY [Sesamum indicum]
PB.2315.4	[G]	Carbohydrate transport and metabolism	--	--	--	--	--	Beta-lactamase superfamily domain	--	S	Function unknown	uncharacterized protein LOC105156411 [Sesamum indicum]
PB.3926.4	--	--	--	--	--	--	--	PDDEXK-like family of unknown function	--	S	Function unknown	uncharacterized protein LOC105158531 [Sesamum indicum]
PB.19964.5	[M]	Cell wall/membrane/envelope biogenesis	Cellular Component: membrane (GO:0016020);; Biological Process: transmembrane transport (GO:0055085);;	K22047|3.0e-175|sind:105178247|K22047 mechanosensitive ion channel protein 1/2/3 | (RefSeq) mechanosensitive ion channel protein 2, chloroplastic-like isoform X1	--	--	--	Mechanosensitive ion channel	Mechanosensitive ion channel protein 2, chloroplastic OS=Arabidopsis thaliana OX=3702 GN=MSL2 PE=2 SV=1	M	Cell wall/membrane/envelope biogenesis	mechanosensitive ion channel protein 2, chloroplastic-like isoform X1 [Sesamum indicum]
PB.18337.11	[O]	Posttranslational modification, protein turnover, chaperones	Molecular Function: ATP binding (GO:0005524);; Cellular Component: cytoplasm (GO:0005737);; Biological Process: protein folding (GO:0006457);; Molecular Function: unfolded protein binding (GO:0051082);;	K09498|2.2e-296|sind:105176159|K09498 T-complex protein 1 subunit zeta | (RefSeq) LOW QUALITY PROTEIN: T-complex protein 1 subunit zeta 1-like	--	[O]	Posttranslational modification, protein turnover, chaperones	TCP-1/cpn60 chaperonin family	T-complex protein 1 subunit zeta 1 OS=Arabidopsis thaliana OX=3702 GN=CCT6A PE=1 SV=1	O	Posttranslational modification, protein turnover, chaperones	Chaperonin complex component, TCP-1 zeta subunit (CCT6) [Handroanthus impetiginosus]
rna-XM_011073275.2	--	--	--	--	--	[I]	Lipid transport and metabolism	CRAL/TRIO domain	--	I	Lipid transport and metabolism	uncharacterized protein LOC105156991 [Sesamum indicum]
rna-XM_020698964.1	[S]	Function unknown	--	K09422|3.0e-29|vvi:100262866|K09422 transcription factor MYB, plant | (RefSeq) uncharacterized LOC100262866	--	--	--	Gamma-butyrobetaine hydroxylase-like, N-terminal	--	S	Function unknown	uncharacterized protein LOC110013156 isoform X3 [Sesamum indicum]
PB.41.2	--	--	--	K01191|1.9e-39|pxb:103958275|K01191 alpha-mannosidase [EC:3.2.1.24] | (RefSeq) alpha-mannosidase At3g26720-like	Other glycan degradation (ko00511)	--	--	Protein of unknown function (DUF1644)	--	O	Posttranslational modification, protein turnover, chaperones	uncharacterized protein LOC105160838 [Sesamum indicum]
rna-XM_011082335.2	--	--	Molecular Function: magnesium ion binding (GO:0000287);; Molecular Function: terpene synthase activity (GO:0010333);; Molecular Function: lyase activity (GO:0016829);;	K14175|4.0e-113|atr:18440990|K14175 (3S,6E)-nerolidol synthase [EC:4.2.3.48] | (RefSeq) (3S,6E)-nerolidol synthase 1	Sesquiterpenoid and triterpenoid biosynthesis (ko00909)	--	--	Terpene synthase family, metal binding domain	Geraniol synthase, chloroplastic OS=Ocimum basilicum OX=39350 GN=GES PE=1 SV=1	S	Function unknown	geraniol synthase, chloroplastic [Sesamum indicum]
PB.10498.4	--	--	Molecular Function: RNA binding (GO:0003723);; Molecular Function: metal ion binding (GO:0046872);;	--	--	--	--	Filamin/ABP280 repeat;; RNA recognition motif. (a.k.a. RRM, RBD, or RNP domain)	--	A	RNA processing and modification	splicing regulatory glutamine/lysine-rich protein 1 [Sesamum indicum]
PB.4007.10	--	--	Cellular Component: integral component of membrane (GO:0016021);; Biological Process: vesicle-mediated transport (GO:0016192);;	K00799|1.1e-22|csat:104744407|K00799 glutathione S-transferase [EC:2.5.1.18] | (RefSeq) glutathione S-transferase F11-like isoform X1	Glutathione metabolism (ko00480)	[P]	Inorganic ion transport and metabolism	Got1/Sft2-like family	Vesicle transport protein GOT1 OS=Arabidopsis thaliana OX=3702 GN=GOT1 PE=1 SV=1	P	Inorganic ion transport and metabolism	vesicle transport protein GOT1 isoform X2 [Sesamum indicum]
PB.9369.2	--	--	--	K01191|2.9e-44|pxb:103958275|K01191 alpha-mannosidase [EC:3.2.1.24] | (RefSeq) alpha-mannosidase At3g26720-like	Other glycan degradation (ko00511)	--	--	Protein of unknown function (DUF1644)	--	S	Function unknown	uncharacterized protein LOC105163503 isoform X1 [Sesamum indicum]
PB.6385.2	--	--	Molecular Function: protein binding (GO:0005515);;	--	--	--	--	F-box-like	--	S	Function unknown	uncharacterized protein LOC105160310 [Sesamum indicum]
PB.10453.19	--	--	Biological Process: regulation of protein ubiquitination involved in ubiquitin-dependent protein catabolic process (GO:2000058);;	--	--	[OT]	Posttranslational modification, protein turnover, chaperones;; Signal transduction mechanisms	--	--	--	--	NEDD8 ultimate buster 1 [Sesamum indicum]
PB.16160.3	--	--	Molecular Function: endonuclease activity (GO:0004519);; Biological Process: double-strand break repair (GO:0006302);; Molecular Function: 3'-5' exonuclease activity (GO:0008408);; Molecular Function: manganese ion binding (GO:0030145);; Cellular Component: Mre11 complex (GO:0030870);; Biological Process: meiotic cell cycle (GO:0051321);;	K10865|1.7e-272|sind:105174102|K10865 double-strand break repair protein MRE11 | (RefSeq) double-strand break repair protein MRE11 isoform X1	Homologous recombination (ko03440);; Non-homologous end-joining (ko03450)	[L]	Replication, recombination and repair	Mre11 DNA-binding presumed domain;; Calcineurin-like phosphoesterase	Double-strand break repair protein MRE11 OS=Arabidopsis thaliana OX=3702 GN=MRE11 PE=1 SV=1	L	Replication, recombination and repair	double-strand break repair protein MRE11 isoform X1 [Sesamum indicum]
PB.13635.4	--	--	Molecular Function: hydrolase activity (GO:0016787);;	--	--	--	--	HSA	Chromatin modification-related protein EAF1 A OS=Arabidopsis thaliana OX=3702 GN=EAF1A PE=1 SV=1	--	--	chromatin modification-related protein EAF1 B-like isoform X3 [Sesamum indicum]
PB.4934.4	[J]	Translation, ribosomal structure and biogenesis	Molecular Function: glycine-tRNA ligase activity (GO:0004820);; Molecular Function: ATP binding (GO:0005524);; Cellular Component: cytoplasm (GO:0005737);; Biological Process: glycyl-tRNA aminoacylation (GO:0006426);;	K01880|0.0e+00|sind:105158290|K01880 glycyl-tRNA synthetase [EC:6.1.1.14] | (RefSeq) glycine--tRNA ligase, mitochondrial 1	Aminoacyl-tRNA biosynthesis (ko00970)	[J]	Translation, ribosomal structure and biogenesis	tRNA synthetase class II core domain (G, H, P, S and T);; Anticodon binding domain	Glycine--tRNA ligase, mitochondrial 1 OS=Arabidopsis thaliana OX=3702 GN=At1g29880 PE=1 SV=1	J	Translation, ribosomal structure and biogenesis	glycine--tRNA ligase, mitochondrial 1 [Sesamum indicum]
rna-XM_011091686.2	[M]	Cell wall/membrane/envelope biogenesis	Molecular Function: UDP-glucuronate decarboxylase activity (GO:0048040);;	K12449|2.2e-229|sind:105170777|K12449 UDP-apiose/xylose synthase | (RefSeq) UDP-D-apiose/UDP-D-xylose synthase 2	Amino sugar and nucleotide sugar metabolism (ko00520)	[GM]	Carbohydrate transport and metabolism;; Cell wall/membrane/envelope biogenesis	NAD dependent epimerase/dehydratase family	UDP-D-apiose/UDP-D-xylose synthase 2 OS=Arabidopsis thaliana OX=3702 GN=AXS2 PE=2 SV=1	--	--	UDP-D-apiose/UDP-D-xylose synthase 2 [Sesamum indicum]
rna-XM_020694381.1	--	--	Molecular Function: protein binding (GO:0005515);;	K23390|0.0e+00|sind:105161843|K23390 large proline-rich protein BAG6 | (RefSeq) ubiquitin domain-containing protein DSK2a-like isoform X1	--	[O]	Posttranslational modification, protein turnover, chaperones	Ubiquitin family	Ubiquitin-like domain-containing protein CIP73 OS=Lotus japonicus OX=34305 GN=CIP73 PE=1 SV=1	O	Posttranslational modification, protein turnover, chaperones	ubiquitin domain-containing protein DSK2a-like isoform X1 [Sesamum indicum]
rna-XM_011092229.2	--	--	Biological Process: ubiquitin-dependent protein catabolic process (GO:0006511);; Biological Process: protein deubiquitination (GO:0016579);; Molecular Function: thiol-dependent ubiquitinyl hydrolase activity (GO:0036459);;	K11842|7.5e-211|sind:105171195|K11842 ubiquitin carboxyl-terminal hydrolase 12/46 [EC:3.4.19.12] | (RefSeq) ubiquitin carboxyl-terminal hydrolase 3	--	[O]	Posttranslational modification, protein turnover, chaperones	Ubiquitin carboxyl-terminal hydrolase	Ubiquitin carboxyl-terminal hydrolase 3 OS=Arabidopsis thaliana OX=3702 GN=UBP3 PE=1 SV=1	O	Posttranslational modification, protein turnover, chaperones	ubiquitin carboxyl-terminal hydrolase 3 [Sesamum indicum]
rna-XM_011090343.2	[I]	Lipid transport and metabolism	Biological Process: steroid biosynthetic process (GO:0006694);; Molecular Function: methyltransferase activity (GO:0008168);; Biological Process: methylation (GO:0032259);;	K08242|3.8e-215|sind:105169815|K08242 24-methylenesterol C-methyltransferase [EC:2.1.1.143] | (RefSeq) 24-methylenesterol C-methyltransferase 2-like	Steroid biosynthesis (ko00100)	[IR]	Lipid transport and metabolism;; General function prediction only	Sterol methyltransferase C-terminal	24-methylenesterol C-methyltransferase 2 OS=Arabidopsis thaliana OX=3702 GN=SMT2 PE=1 SV=2	I	Lipid transport and metabolism	24-methylenesterol C-methyltransferase 2-like [Sesamum indicum]
PB.4959.6	--	--	Cellular Component: cytoplasm (GO:0005737);;	K03255|0.0e+00|sind:105158358|K03255 protein TIF31 | (RefSeq) protein TSS	--	[R]	General function prediction only	Translation initiation factor eIF3 subunit 135;; Tetratricopeptide repeat;; Tetratricopeptide repeat;; Ataxin-2 C-terminal region;; Tetratricopeptide repeat;; Tetratricopeptide repeat	Protein TSS OS=Arabidopsis thaliana OX=3702 GN=TSS PE=1 SV=1	S	Function unknown	protein TSS [Sesamum indicum]
PB.1301.1	--	--	--	K01191|2.2e-52|pxb:103958275|K01191 alpha-mannosidase [EC:3.2.1.24] | (RefSeq) alpha-mannosidase At3g26720-like	Other glycan degradation (ko00511)	--	--	Protein of unknown function (DUF1644)	--	S	Function unknown	zinc finger Ran-binding domain-containing protein 2-like isoform X1 [Sesamum indicum]
rna-XM_011073890.2	[R]	General function prediction only	Biological Process: immune system process (GO:0002376);; Cellular Component: cellular_component (GO:0005575);; Cellular Component: intracellular (GO:0005622);; Cellular Component: cell (GO:0005623);; Cellular Component: cytoplasm (GO:0005737);; Cellular Component: plasma membrane (GO:0005886);; Biological Process: response to stress (GO:0006950);; Biological Process: defense response (GO:0006952)…	K13453|9.6e-111|nau:109235474|K13453 disease resistance protein | (RefSeq) putative late blight resistance protein homolog R1A-4	Plant-pathogen interaction (ko04626)	[T]	Signal transduction mechanisms	NB-ARC domain	Putative late blight resistance protein homolog R1B-16 OS=Solanum demissum OX=50514 GN=R1B-16 PE=3 SV=1	T	Signal transduction mechanisms	putative late blight resistance protein homolog R1B-16 isoform X1 [Sesamum indicum]
rna-XM_011078130.2	--	--	Biological Process: mitotic sister chromatid segregation (GO:0000070);; Cellular Component: microtubule organizing center (GO:0005815);; Cellular Component: mitotic spindle (GO:0072686);; Biological Process: protein localization to mitotic spindle pole body (GO:1902440);; Cellular Component: Msd1-Wdr8-Pkl1 complex (GO:1990811);;	--	--	[R]	General function prediction only	Anaphase-promoting complex subunit 4 WD40 domain	--	S	Function unknown	WD repeat-containing protein WRAP73 [Sesamum indicum]
rna-XM_020697910.1	--	--	Molecular Function: DNA binding (GO:0003677);; Molecular Function: transcription factor activity, sequence-specific DNA binding (GO:0003700);; Cellular Component: CCAAT-binding factor complex (GO:0016602);;	K08064|5.4e-165|sind:105173653|K08064 nuclear transcription factor Y, alpha | (RefSeq) nuclear transcription factor Y subunit A-3 isoform X4	--	[K]	Transcription	CCAAT-binding transcription factor (CBF-B/NF-YA) subunit B	Nuclear transcription factor Y subunit A-3 OS=Arabidopsis thaliana OX=3702 GN=NFYA3 PE=2 SV=2	K	Transcription	nuclear transcription factor Y subunit A-3 isoform X1 [Sesamum indicum]
PB.13064.2	--	--	Molecular Function: electron carrier activity (GO:0009055);; Cellular Component: anchored component of plasma membrane (GO:0046658);;	--	--	--	--	--	Basic blue protein OS=Cucumis sativus OX=3659 PE=1 SV=1	S	Function unknown	basic blue protein-like [Sesamum indicum]
rna-XM_020695401.1	[T]	Signal transduction mechanisms	Molecular Function: protein serine/threonine kinase activity (GO:0004674);; Molecular Function: ATP binding (GO:0005524);;	K13430|4.5e-45|peq:110033478|K13430 serine/threonine-protein kinase PBS1 [EC:2.7.11.1] | (RefSeq) probable serine/threonine-protein kinase PBL7 isoform X1	Plant-pathogen interaction (ko04626)	[T]	Signal transduction mechanisms	Protein kinase domain	Probable receptor-like protein kinase At1g80640 OS=Arabidopsis thaliana OX=3702 GN=At1g80640 PE=2 SV=1	T	Signal transduction mechanisms	probable receptor-like protein kinase At1g80640 isoform X5 [Sesamum indicum]
rna-XM_020697650.1	[R]	General function prediction only	Molecular Function: protein binding (GO:0005515);;	--	--	--	--	SnoaL-like domain	--	S	Function unknown	uncharacterized protein LOC105174510 isoform X2 [Sesamum indicum]
rna-XM_011098143.2	[I]	Lipid transport and metabolism	Cellular Component: endoplasmic reticulum membrane (GO:0005789);; Cellular Component: integral component of membrane (GO:0016021);; Biological Process: sphingolipid biosynthetic process (GO:0030148);; Molecular Function: sphingolipid delta-4 desaturase activity (GO:0042284);;	K04712|5.5e-186|sind:105175640|K04712 sphingolipid 4-desaturase/C4-monooxygenase [EC:1.14.19.17 1.14.18.5] | (RefSeq) sphingolipid delta(4)-desaturase DES1-like	Sphingolipid metabolism (ko00600)	[I]	Lipid transport and metabolism	Fatty acid desaturase	Sphingolipid delta(4)-desaturase DES1-like OS=Oryza sativa subsp. japonica OX=39947 GN=Os02g0639600 PE=2 SV=1	I	Lipid transport and metabolism	sphingolipid delta(4)-desaturase DES1-like, partial [Sesamum indicum]
PB.2716.3	--	--	Molecular Function: voltage-gated chloride channel activity (GO:0005247);; Cellular Component: integral component of membrane (GO:0016021);;	K05016|3.1e-18|sind:105162151|K05016 chloride channel 7 | (RefSeq) putative chloride channel-like protein CLC-g	--	[P]	Inorganic ion transport and metabolism	--	Putative chloride channel-like protein CLC-g OS=Arabidopsis thaliana OX=3702 GN=CLC-G PE=1 SV=2	P	Inorganic ion transport and metabolism	uncharacterized protein LOC105180215 isoform X2 [Sesamum indicum]
rna-XM_011100312.2	--	--	Cellular Component: cytosol (GO:0005829);; Biological Process: tRNA methylation (GO:0030488);;	--	--	[D]	Cell cycle control, cell division, chromosome partitioning	Putative death-receptor fusion protein (DUF2428)	--	D	Cell cycle control, cell division, chromosome partitioning	thyroid adenoma-associated protein homolog [Sesamum indicum]
rna-XM_020692007.1	--	--	--	--	--	--	--	--	--	--	--	uncharacterized protein LOC110011596 [Sesamum indicum]
PB.18993.4	[E]	Amino acid transport and metabolism	Molecular Function: 3-dehydroquinate synthase activity (GO:0003856);; Biological Process: aromatic amino acid family biosynthetic process (GO:0009073);; Molecular Function: dehydroquinate synthase activity (GO:0102042);;	--	--	--	--	3-dehydroquinate synthase II;; 3-dehydroquinate synthase II	--	E	Amino acid transport and metabolism	uncharacterized protein LOC105177227 isoform X1 [Sesamum indicum]
PB.4577.2	--	--	Molecular Function: transcription cofactor activity (GO:0003712);; Molecular Function: histone acetyltransferase activity (GO:0004402);; Biological Process: regulation of transcription, DNA-templated (GO:0006355);; Molecular Function: zinc ion binding (GO:0008270);; Cellular Component: host cell nucleus (GO:0042025);;	K10523|1.7e-08|egr:104428447|K10523 speckle-type POZ protein | (RefSeq) BTB/POZ domain-containing protein At4g08455	--	[K]	Transcription	BTB/POZ domain;; TAZ zinc finger	BTB/POZ and TAZ domain-containing protein 1 OS=Arabidopsis thaliana OX=3702 GN=BT1 PE=1 SV=1	K	Transcription	BTB/POZ and TAZ domain-containing protein 1 [Sesamum indicum]
PB.6866.3	--	--	Molecular Function: thiol-dependent ubiquitin-specific protease activity (GO:0004843);; Biological Process: protein deubiquitination (GO:0016579);; Biological Process: ubiquitin-dependent ERAD pathway (GO:0030433);;	--	--	--	--	OTU-like cysteine protease	OVARIAN TUMOR DOMAIN-containing deubiquitinating enzyme 3 OS=Arabidopsis thaliana OX=3702 GN=OTU3 PE=1 SV=1	--	--	OTU domain-containing protein At3g57810 isoform X1 [Sesamum indicum]
PB.1154.3	--	--	Molecular Function: CDP-diacylglycerol-serine O-phosphatidyltransferase activity (GO:0003882);; Biological Process: phosphatidylserine biosynthetic process (GO:0006659);; Cellular Component: integral component of membrane (GO:0016021);;	K08730|1.7e-261|sind:105160377|K08730 phosphatidylserine synthase 2 [EC:2.7.8.29] | (RefSeq) CDP-diacylglycerol--serine O-phosphatidyltransferase 1	Glycerophospholipid metabolism (ko00564)	[I]	Lipid transport and metabolism	Phosphatidyl serine synthase	CDP-diacylglycerol--serine O-phosphatidyltransferase 1 OS=Arabidopsis thaliana OX=3702 GN=PSS1 PE=1 SV=1	I	Lipid transport and metabolism	CDP-diacylglycerol--serine O-phosphatidyltransferase 1 [Sesamum indicum]
PB.18976.10	[JM]	Translation, ribosomal structure and biogenesis;; Cell wall/membrane/envelope biogenesis	Molecular Function: mannose-1-phosphate guanylyltransferase activity (GO:0004475);; Biological Process: biosynthetic process (GO:0009058);;	K00966|4.2e-95|sind:105177180|K00966 mannose-1-phosphate guanylyltransferase [EC:2.7.7.13] | (RefSeq) mannose-1-phosphate guanyltransferase alpha	Fructose and mannose metabolism (ko00051);; Amino sugar and nucleotide sugar metabolism (ko00520)	[GMO]	Carbohydrate transport and metabolism;; Cell wall/membrane/envelope biogenesis;; Posttranslational modification, protein turnover, chaperones	Nucleotidyl transferase;; Bacterial transferase hexapeptide (six repeats)	Mannose-1-phosphate guanylyltransferase 1 OS=Arabidopsis thaliana OX=3702 GN=CYT1 PE=1 SV=1	--	--	mannose-1-phosphate guanyltransferase alpha [Sesamum indicum]
rna-XM_011091900.2	--	--	Molecular Function: RNA binding (GO:0003723);;	K18757|0.0e+00|sind:105170947|K18757 la-related protein 1 | (RefSeq) la-related protein 1A isoform X1	--	[OJ]	Posttranslational modification, protein turnover, chaperones;; Translation, ribosomal structure and biogenesis	La domain	La-related protein 1A OS=Arabidopsis thaliana OX=3702 GN=LARP1A PE=1 SV=1	--	--	la-related protein 1A isoform X1 [Sesamum indicum]
PB.12739.10	[T]	Signal transduction mechanisms	Molecular Function: protein serine/threonine kinase activity (GO:0004674);; Molecular Function: ATP binding (GO:0005524);; Cellular Component: integral component of membrane (GO:0016021);;	K00924|5.5e-49|ini:109185417|K00924 kinase [EC:2.7.1.-] | (RefSeq) probable receptor-like protein kinase At5g47070	--	--	--	Salt stress response/antifungal;; Protein kinase domain;; Protein tyrosine and serine/threonine kinase	Cysteine-rich receptor-like protein kinase 3 OS=Arabidopsis thaliana OX=3702 GN=CRK3 PE=2 SV=1	T	Signal transduction mechanisms	cysteine-rich receptor-like protein kinase 3 [Sesamum indicum]
PB.2477.17	[D]	Cell cycle control, cell division, chromosome partitioning	Molecular Function: hydrolase activity (GO:0016787);;	--	--	--	--	--	Uncharacterized protein ycf45 OS=Porphyra purpurea OX=2787 GN=ycf45 PE=3 SV=1	O	Posttranslational modification, protein turnover, chaperones	uncharacterized protein ycf45 isoform X1 [Sesamum indicum]
PB.13509.14	--	--	Cellular Component: integral component of membrane (GO:0016021);;	K09122|1.3e-58|sbi:8057957|K09122 uncharacterized protein | (RefSeq) uncharacterized protein LOC8057957	--	--	--	Protein of unknown function (DUF707)	--	S	Function unknown	uncharacterized protein LOC105170284 [Sesamum indicum]
rna-XM_011079429.2	--	--	Molecular Function: histone acetyltransferase activity (GO:0004402);; Molecular Function: zinc ion binding (GO:0008270);;	--	--	--	--	PHD-finger	--	S	Function unknown	transcription intermediary factor 1-alpha isoform X2 [Sesamum indicum]
PB.19699.5	--	--	Molecular Function: GTPase activity (GO:0003924);; Molecular Function: GTP binding (GO:0005525);; Biological Process: G-protein coupled receptor signaling pathway (GO:0007186);; Molecular Function: G-protein beta/gamma-subunit complex binding (GO:0031683);;	K19729|3.3e-31|obr:102719211|K19729 guanine nucleotide-binding protein G(t) subunit alpha 3 | (RefSeq) GPA1; guanine nucleotide-binding protein alpha-1 subunit	--	[DT]	Cell cycle control, cell division, chromosome partitioning;; Signal transduction mechanisms	G-protein alpha subunit	Extra-large guanine nucleotide-binding protein 1 OS=Arabidopsis thaliana OX=3702 GN=XLG1 PE=1 SV=2	--	--	extra-large guanine nucleotide-binding protein 1 [Sesamum indicum]
PB.2430.7	--	--	Molecular Function: protein binding (GO:0005515);;	--	--	--	--	PB1 domain	--	S	Function unknown	uncharacterized protein LOC105168308 [Sesamum indicum]
PB.6739.3	[I]	Lipid transport and metabolism	Cellular Component: integral component of membrane (GO:0016021);; Biological Process: lipid storage (GO:0019915);;	K19365|1.7e-196|sind:105161246|K19365 seipin | (RefSeq) seipin-1	--	[Q]	Secondary metabolites biosynthesis, transport and catabolism	NUDIX domain;; Putative adipose-regulatory protein (Seipin);; Putative adipose-regulatory protein (Seipin)	Isopentenyl-diphosphate Delta-isomerase I OS=Camptotheca acuminata OX=16922 GN=IPI1 PE=2 SV=1	Q	Secondary metabolites biosynthesis, transport and catabolism	seipin-1 [Sesamum indicum]
rna-XM_011080290.2	--	--	Molecular Function: molecular_function (GO:0003674);; Molecular Function: nucleic acid binding (GO:0003676);; Molecular Function: RNA binding (GO:0003723);; Molecular Function: binding (GO:0005488);; Molecular Function: protein binding (GO:0005515);; Molecular Function: identical protein binding (GO:0042802);; Molecular Function: organic cyclic compound binding (GO:0097159);; Molecular Function: …	K14405|3.3e-25|gab:108487853|K14405 pre-mRNA 3'-end-processing factor FIP1 | (RefSeq) FIP1[V]-like protein	mRNA surveillance pathway (ko03015)	[A]	RNA processing and modification	Fip1 motif	FIP1[V]-like protein OS=Arabidopsis thaliana OX=3702 GN=FIPS5 PE=1 SV=1	A	RNA processing and modification	FIP1[V]-like protein isoform X1 [Sesamum indicum]
PB.19860.4	--	--	Molecular Function: prenylcysteine oxidase activity (GO:0001735);; Biological Process: prenylcysteine catabolic process (GO:0030328);;	K05906|5.1e-272|sind:105178024|K05906 prenylcysteine oxidase / farnesylcysteine lyase [EC:1.8.3.5 1.8.3.6] | (RefSeq) farnesylcysteine lyase	Terpenoid backbone biosynthesis (ko00900)	--	--	Prenylcysteine lyase;; Flavin containing amine oxidoreductase;; NAD(P)-binding Rossmann-like domain;; FAD-NAD(P)-binding	Farnesylcysteine lyase OS=Arabidopsis thaliana OX=3702 GN=FLCY PE=1 SV=1	S	Function unknown	farnesylcysteine lyase [Sesamum indicum]
PB.3180.8	[M]	Cell wall/membrane/envelope biogenesis	Molecular Function: protein kinase activity (GO:0004672);; Molecular Function: ATP binding (GO:0005524);;	K00924|5.5e-84|bna:106350736|K00924 kinase [EC:2.7.1.-] | (RefSeq) probable serine/threonine-protein kinase CST isoform X1	--	[T]	Signal transduction mechanisms	Protein kinase domain;; Protein tyrosine and serine/threonine kinase	Probable serine/threonine-protein kinase PIX7 OS=Arabidopsis thaliana OX=3702 GN=PIX7 PE=1 SV=1	T	Signal transduction mechanisms	probable serine/threonine-protein kinase PIX7 [Sesamum indicum]
PB.9101.3	--	--	--	--	--	--	--	Domain of unknown function (DUF4378);; Protein of unknown function (DUF3741);; DUF761-associated sequence motif	--	S	Function unknown	uncharacterized protein LOC105165697 isoform X1 [Sesamum indicum]
PB.9063.13	[E]	Amino acid transport and metabolism	Molecular Function: L-aspartate:2-oxoglutarate aminotransferase activity (GO:0004069);; Biological Process: cellular amino acid metabolic process (GO:0006520);; Biological Process: biosynthetic process (GO:0009058);; Molecular Function: pyridoxal phosphate binding (GO:0030170);;	K14455|1.6e-100|sind:105165617|K14455 aspartate aminotransferase, mitochondrial [EC:2.6.1.1] | (RefSeq) aspartate aminotransferase, mitochondrial	Arginine biosynthesis (ko00220);; Alanine, aspartate and glutamate metabolism (ko00250);; Cysteine and methionine metabolism (ko00270);; Arginine and proline metabolism (ko00330);; Tyrosine metabolism (ko00350);; Phenylalanine metabolism (ko00360);; Phenylalanine, tyrosine and tryptophan biosynthesis (ko00400);; Carbon fixation in photosynthetic organisms (ko00710);; Isoquinoline alkaloid biosynt…	[E]	Amino acid transport and metabolism	Aminotransferase class I and II;; Aminotransferase class I and II;; Aminotransferase class I and II;; Aminotransferase class I and II	Aspartate aminotransferase, mitochondrial OS=Arabidopsis thaliana OX=3702 GN=ASP1 PE=1 SV=1	E	Amino acid transport and metabolism	aspartate aminotransferase, mitochondrial [Sesamum indicum]
rna-XM_011085517.2	[H]	Coenzyme transport and metabolism	Molecular Function: uroporphyrinogen-III synthase activity (GO:0004852);; Biological Process: uroporphyrinogen III biosynthetic process (GO:0006780);; Biological Process: protoporphyrinogen IX biosynthetic process (GO:0006782);; Cellular Component: chloroplast (GO:0009507);;	K01719|5.0e-168|sind:105166231|K01719 uroporphyrinogen-III synthase [EC:4.2.1.75] | (RefSeq) uroporphyrinogen-III synthase, chloroplastic	Porphyrin and chlorophyll metabolism (ko00860)	--	--	Uroporphyrinogen-III synthase HemD	Uroporphyrinogen-III synthase, chloroplastic OS=Arabidopsis thaliana OX=3702 GN=UROS PE=2 SV=2	H	Coenzyme transport and metabolism	uroporphyrinogen-III synthase, chloroplastic [Sesamum indicum]
PB.3765.1	--	--	Cellular Component: exocyst (GO:0000145);; Biological Process: exocytosis (GO:0006887);; Biological Process: protein transport (GO:0015031);;	K07195|0.0e+00|sind:105158004|K07195 exocyst complex component 7 | (RefSeq) exocyst complex component EXO70A1-like	--	[U]	Intracellular trafficking, secretion, and vesicular transport	Exo70 exocyst complex subunit	Exocyst complex component EXO70E2 OS=Arabidopsis thaliana OX=3702 GN=EXO70E2 PE=1 SV=1	U	Intracellular trafficking, secretion, and vesicular transport	exocyst complex component EXO70A1-like, partial [Sesamum indicum]
PB.7053.1	--	--	Molecular Function: iron ion binding (GO:0005506);; Cellular Component: cytoplasm (GO:0005737);; Biological Process: inositol catabolic process (GO:0019310);; Molecular Function: inositol oxygenase activity (GO:0050113);;	K00469|2.1e-170|sind:105162022|K00469 inositol oxygenase [EC:1.13.99.1] | (RefSeq) inositol oxygenase 1-like	Ascorbate and aldarate metabolism (ko00053);; Inositol phosphate metabolism (ko00562)	[R]	General function prediction only	Myo-inositol oxygenase	Inositol oxygenase 1 OS=Arabidopsis thaliana OX=3702 GN=MIOX1 PE=2 SV=1	L	Replication, recombination and repair	inositol oxygenase 1-like [Sesamum indicum]
PB.5098.16	[KL]	Transcription;; Replication, recombination and repair	Molecular Function: calmodulin-dependent protein kinase activity (GO:0004683);; Molecular Function: ATP binding (GO:0005524);; Biological Process: DNA repair (GO:0006281);; Biological Process: replication fork processing (GO:0031297);; Molecular Function: annealing helicase activity (GO:0036310);;	K14440|3.7e-131|sind:105158701|K14440 SWI/SNF-related matrix-associated actin-dependent regulator of chromatin subfamily A-like protein 1 [EC:3.6.4.12] | (RefSeq) SWI/SNF-related matrix-associated actin-dependent regulator of chromatin subfamily A-like protein 1 isoform X1	--	[B]	Chromatin structure and dynamics	SNF2 family N-terminal domain;; SNF2 family N-terminal domain	Protein CHROMATIN REMODELING 19 OS=Arabidopsis thaliana OX=3702 GN=ETL1 PE=1 SV=1	B	Chromatin structure and dynamics	SWI/SNF-related matrix-associated actin-dependent regulator of chromatin subfamily A-like protein 1 isoform X1 [Sesamum indicum]
rna-XM_011102602.2	--	--	Molecular Function: GTPase activity (GO:0003924);; Molecular Function: GTP binding (GO:0005525);;	K07933|1.6e-191|sind:105179020|K07933 Rab-like protein 3 | (RefSeq) small GTPase LIP1	--	--	--	Ras family	Small GTPase LIP1 OS=Arabidopsis thaliana OX=3702 GN=LIP1 PE=1 SV=1	U	Intracellular trafficking, secretion, and vesicular transport	small GTPase LIP1 [Sesamum indicum]
rna-XM_011074101.2	--	--	Cellular Component: integral component of membrane (GO:0016021);;	--	--	[S]	Function unknown	LETM1-like protein	--	S	Function unknown	uncharacterized protein LOC105157667 isoform X2 [Sesamum indicum]
PB.18928.6	--	--	Cellular Component: cytoplasm (GO:0005737);; Cellular Component: integral component of membrane (GO:0016021);;	K13348|6.8e-213|sind:105177029|K13348 protein Mpv17 | (RefSeq) mpv17-like protein isoform X1	Peroxisome (ko04146)	[R]	General function prediction only	Mpv17 / PMP22 family	--	S	Function unknown	mpv17-like protein isoform X2 [Sesamum indicum]
PB.13125.15	--	--	Molecular Function: translation initiation factor activity (GO:0003743);;	K11684|2.9e-25|ccaj:109799304|K11684 bromodomain-containing factor 1 | (RefSeq) transcription factor GTE4-like	--	[K]	Transcription	Bromodomain extra-terminal - transcription regulation;; Bromodomain	Transcription factor GTE7 OS=Arabidopsis thaliana OX=3702 GN=GTE7 PE=2 SV=1	K	Transcription	transcription factor GTE7-like [Sesamum indicum]
rna-XM_011096321.2	--	--	Molecular Function: UDP-glycosyltransferase activity (GO:0008194);; Cellular Component: intracellular membrane-bounded organelle (GO:0043231);;	K00927|3.4e-126|ini:109182250|K00927 phosphoglycerate kinase [EC:2.7.2.3] | (RefSeq) uncharacterized LOC109182250	Glycolysis / Gluconeogenesis (ko00010);; Carbon fixation in photosynthetic organisms (ko00710);; Carbon metabolism (ko01200);; Biosynthesis of amino acids (ko01230)	[GC]	Carbohydrate transport and metabolism;; Energy production and conversion	UDP-glucoronosyl and UDP-glucosyl transferase	UDP-glycosyltransferase 86A1 OS=Arabidopsis thaliana OX=3702 GN=UGT86A1 PE=2 SV=1	--	--	UDP-glycosyltransferase 86A1-like [Sesamum indicum]
PB.16736.14	--	--	Biological Process: cell fate specification (GO:0001708);; Cellular Component: cellular_component (GO:0005575);; Cellular Component: intracellular (GO:0005622);; Cellular Component: cell (GO:0005623);; Cellular Component: cytoplasm (GO:0005737);; Cellular Component: Golgi apparatus (GO:0005794);; Biological Process: transport (GO:0006810);; Biological Process: vacuolar transport (GO:0007034);; Bi…	K19513|0.0e+00|sind:105173907|K19513 protein CLEC16A | (RefSeq) uncharacterized protein LOC105173907	--	[S]	Function unknown	Uncharacterised conserved protein	Protein TRANSPARENT TESTA 9 OS=Arabidopsis thaliana OX=3702 GN=TT9 PE=2 SV=1	S	Function unknown	uncharacterized protein LOC105173907 [Sesamum indicum]
rna-XM_011083671.1	--	--	Cellular Component: integral component of membrane (GO:0016021);;	--	--	--	--	--	--	--	--	uncharacterized protein LOC105164866 [Sesamum indicum]
rna-XM_011089666.2	[C]	Energy production and conversion	Molecular Function: methylmalonate-semialdehyde dehydrogenase (acylating) activity (GO:0004491);;	K00140|3.4e-308|sind:105169295|K00140 malonate-semialdehyde dehydrogenase (acetylating) / methylmalonate-semialdehyde dehydrogenase [EC:1.2.1.18 1.2.1.27] | (RefSeq) methylmalonate-semialdehyde dehydrogenase [acylating], mitochondrial	Valine, leucine and isoleucine degradation (ko00280);; beta-Alanine metabolism (ko00410);; Inositol phosphate metabolism (ko00562);; Propanoate metabolism (ko00640);; Carbon metabolism (ko01200)	[EG]	Amino acid transport and metabolism;; Carbohydrate transport and metabolism	Aldehyde dehydrogenase family	Methylmalonate-semialdehyde dehydrogenase [acylating], mitochondrial OS=Arabidopsis thaliana OX=3702 GN=ALDH6B2 PE=1 SV=2	--	--	methylmalonate-semialdehyde dehydrogenase [acylating], mitochondrial [Sesamum indicum]
PB.13301.1	[O]	Posttranslational modification, protein turnover, chaperones	Molecular Function: serine-type endopeptidase activity (GO:0004252);;	K15333|3.1e-94|nsy:104224633|K15333 tRNA guanosine-2'-O-methyltransferase [EC:2.1.1.34] | (RefSeq) uncharacterized protein LOC104224633	--	--	--	Subtilase family;; Fibronectin type-III domain;; PA domain;; Peptidase inhibitor I9	Subtilisin-like protease SBT1.6 OS=Arabidopsis thaliana OX=3702 GN=SBT1.6 PE=2 SV=1	G	Carbohydrate transport and metabolism	subtilisin-like protease SBT1.6 [Sesamum indicum]
rna-XM_011086453.2	--	--	Biological Process: defense response (GO:0006952);;	--	--	--	--	Pathogenesis-related protein Bet v 1 family	S-norcoclaurine synthase OS=Thalictrum flavum subsp. glaucum OX=150095 PE=1 SV=1	S	Function unknown	S-norcoclaurine synthase-like [Sesamum indicum]
PB.2228.13	--	--	Molecular Function: hydrolase activity, hydrolyzing O-glycosyl compounds (GO:0004553);; Cellular Component: cell wall (GO:0005618);; Biological Process: xyloglucan metabolic process (GO:0010411);; Molecular Function: xyloglucan:xyloglucosyl transferase activity (GO:0016762);; Biological Process: cell wall biogenesis (GO:0042546);; Cellular Component: apoplast (GO:0048046);; Biological Process: ce…	K08235|1.1e-12|gab:108464538|K08235 xyloglucan:xyloglucosyl transferase [EC:2.4.1.207] | (RefSeq) probable xyloglucan endotransglucosylase/hydrolase protein 28	--	--	--	--	Probable xyloglucan endotransglucosylase/hydrolase protein 27 OS=Arabidopsis thaliana OX=3702 GN=XTH27 PE=2 SV=2	G	Carbohydrate transport and metabolism	PREDICTED: probable xyloglucan endotransglucosylase/hydrolase protein 28 [Erythranthe guttata]
PB.729.2	[J]	Translation, ribosomal structure and biogenesis	Molecular Function: metal ion binding (GO:0046872);; Molecular Function: metalloaminopeptidase activity (GO:0070006);; Biological Process: protein initiator methionine removal (GO:0070084);;	K01265|5.2e-138|sind:105171135|K01265 methionyl aminopeptidase [EC:3.4.11.18] | (RefSeq) methionine aminopeptidase 1A	--	[O]	Posttranslational modification, protein turnover, chaperones	Metallopeptidase family M24;; Metallopeptidase family M24	Methionine aminopeptidase 1A OS=Arabidopsis thaliana OX=3702 GN=MAP1A PE=1 SV=1	O	Posttranslational modification, protein turnover, chaperones	methionine aminopeptidase 1A [Sesamum indicum]
rna-XM_011094288.2	[R]	General function prediction only	Biological Process: regulation of transcription, DNA-templated (GO:0006355);;	K14558|9.2e-98|qsu:111986604|K14558 periodic tryptophan protein 2 | (RefSeq) protein TOPLESS isoform X1	Ribosome biogenesis in eukaryotes (ko03008)	[R]	General function prediction only	WD domain, G-beta repeat	Protein TOPLESS-RELATED PROTEIN 2 OS=Oryza sativa subsp. japonica OX=39947 GN=TPR2 PE=1 SV=1	S	Function unknown	protein TPR2 isoform X1 [Sesamum indicum]
PB.13093.1	--	--	Biological Process: ubiquitin-dependent protein catabolic process (GO:0006511);; Biological Process: protein deubiquitination (GO:0016579);; Molecular Function: thiol-dependent ubiquitinyl hydrolase activity (GO:0036459);;	K11842|4.7e-50|sind:105169227|K11842 ubiquitin carboxyl-terminal hydrolase 12/46 [EC:3.4.19.12] | (RefSeq) ubiquitin carboxyl-terminal hydrolase 3-like	--	[O]	Posttranslational modification, protein turnover, chaperones	Ubiquitin carboxyl-terminal hydrolase;; Ubiquitin carboxyl-terminal hydrolase	Ubiquitin carboxyl-terminal hydrolase 3 OS=Arabidopsis thaliana OX=3702 GN=UBP3 PE=1 SV=1	O	Posttranslational modification, protein turnover, chaperones	ubiquitin carboxyl-terminal hydrolase 3-like [Sesamum indicum]
PB.17999.9	--	--	Molecular Function: GTPase activity (GO:0003924);; Molecular Function: GTP binding (GO:0005525);; Cellular Component: endoplasmic reticulum membrane (GO:0005789);; Cellular Component: integral component of membrane (GO:0016021);;	K22698|0.0e+00|sind:105175847|K22698 protein SEY1 [EC:3.6.5.-] | (RefSeq) protein ROOT HAIR DEFECTIVE 3 homolog 2 isoform X1	--	[R]	General function prediction only	Root hair defective 3 GTP-binding protein (RHD3);; Root hair defective 3 GTP-binding protein (RHD3)	Protein ROOT HAIR DEFECTIVE 3 homolog 2 OS=Arabidopsis thaliana OX=3702 GN=At5g45160 PE=2 SV=1	S	Function unknown	protein ROOT HAIR DEFECTIVE 3 homolog 2 isoform X1 [Sesamum indicum]
PB.2987.1	--	--	--	--	--	--	--	--	--	S	Function unknown	uncharacterized protein LOC105156091 isoform X1 [Sesamum indicum]
PB.10364.6	--	--	Molecular Function: protein binding (GO:0005515);;	--	--	--	--	F-box domain	F-box/FBD/LRR-repeat protein At1g13570 OS=Arabidopsis thaliana OX=3702 GN=At1g13570 PE=2 SV=1	S	Function unknown	F-box/FBD/LRR-repeat protein At1g13570 isoform X3 [Sesamum indicum]
PB.9887.6	--	--	Biological Process: auxin transport (GO:0060918);; Biological Process: plant organ development (GO:0099402);;	--	--	--	--	NPH3 family	BTB/POZ domain-containing protein NPY1 OS=Arabidopsis thaliana OX=3702 GN=NPY1 PE=2 SV=1	S	Function unknown	BTB/POZ domain-containing protein NPY1 isoform X1 [Sesamum indicum]
PB.1276.1	--	--	Biological Process: phosphorelay signal transduction system (GO:0000160);; Cellular Component: nucleus (GO:0005634);; Cellular Component: cytoplasm (GO:0005737);; Biological Process: cytokinin-activated signaling pathway (GO:0009736);; Molecular Function: histidine phosphotransfer kinase activity (GO:0009927);; Cellular Component: integral component of membrane (GO:0016021);; Biological Process: …	K14490|1.6e-65|sind:105157686|K14490 histidine-containing phosphotransfer peotein | (RefSeq) histidine-containing phosphotransfer protein 4	Plant hormone signal transduction (ko04075)	[T]	Signal transduction mechanisms	Hpt domain	Pseudo histidine-containing phosphotransfer protein 5 OS=Oryza sativa subsp. japonica OX=39947 GN=PHP5 PE=2 SV=1	T	Signal transduction mechanisms	histidine-containing phosphotransfer protein 4 [Sesamum indicum]
PB.7449.7	--	--	Molecular Function: molecular_function (GO:0003674);; Molecular Function: transporter activity (GO:0005215);; Cellular Component: cellular_component (GO:0005575);; Cellular Component: intracellular (GO:0005622);; Cellular Component: cell (GO:0005623);; Cellular Component: cytoplasm (GO:0005737);; Biological Process: protein targeting (GO:0006605);; Biological Process: transport (GO:0006810);; Bio…	--	--	--	--	GYF domain 2	Protein TIC 56, chloroplastic OS=Arabidopsis thaliana OX=3702 GN=TIC56 PE=1 SV=1	S	Function unknown	protein TIC 56, chloroplastic [Sesamum indicum]
rna-XM_011072228.2	--	--	Molecular Function: regulatory region nucleic acid binding (GO:0001067);; Molecular Function: molecular_function (GO:0003674);; Molecular Function: nucleic acid binding (GO:0003676);; Molecular Function: DNA binding (GO:0003677);; Molecular Function: transcription factor activity, sequence-specific DNA binding (GO:0003700);; Molecular Function: binding (GO:0005488);; Molecular Function: protein b…	--	--	--	--	--	Zinc finger protein 4 OS=Arabidopsis thaliana OX=3702 GN=ZFP4 PE=2 SV=2	S	Function unknown	zinc finger protein 4 [Sesamum indicum]
PB.3747.3	--	--	--	--	--	--	--	--	--	--	--	paramyosin isoform X1 [Sesamum indicum]
rna-XM_011100333.2	[G]	Carbohydrate transport and metabolism	Molecular Function: glycogen (starch) synthase activity (GO:0004373);; Cellular Component: amyloplast (GO:0009501);; Cellular Component: chloroplast (GO:0009507);; Biological Process: starch biosynthetic process (GO:0019252);;	K00703|0.0e+00|sind:105177257|K00703 starch synthase [EC:2.4.1.21] | (RefSeq) granule-bound starch synthase 2, chloroplastic/amyloplastic isoform X1	Starch and sucrose metabolism (ko00500)	--	--	Starch synthase catalytic domain	Granule-bound starch synthase 2, chloroplastic/amyloplastic OS=Solanum tuberosum OX=4113 GN=SS2 PE=1 SV=3	H	Coenzyme transport and metabolism	granule-bound starch synthase 2, chloroplastic/amyloplastic isoform X3 [Sesamum indicum]
PB.20920.1	--	--	--	--	--	--	--	--	--	--	--	hypothetical protein COLO4_04465, partial [Corchorus olitorius]
PB.9835.9|PB.9835.8	--	--	Molecular Function: galactosylgalactosylxylosylprotein 3-beta-glucuronosyltransferase activity (GO:0015018);; Cellular Component: membrane (GO:0016020);;	--	--	--	--	--	--	--	--	--
rna-XM_011072358.2	--	--	Molecular Function: zinc ion binding (GO:0008270);; Cellular Component: integral component of membrane (GO:0016021);;	K10661|9.5e-06|psom:113292442|K10661 E3 ubiquitin-protein ligase MARCH6 [EC:2.3.2.27] | (RefSeq) probable E3 ubiquitin ligase SUD1 isoform X1	Protein processing in endoplasmic reticulum (ko04141)	[A]	RNA processing and modification	Protein of unknown function (DUF3675)	--	A	RNA processing and modification	uncharacterized protein LOC105156268 [Sesamum indicum]
PB.18915.8	[O]	Posttranslational modification, protein turnover, chaperones	Molecular Function: ATP binding (GO:0005524);; Cellular Component: cytoplasm (GO:0005737);; Biological Process: protein transport (GO:0015031);; Molecular Function: ATPase activity (GO:0016887);; Biological Process: SNARE complex disassembly (GO:0035494);; Molecular Function: metal ion binding (GO:0046872);;	K06027|0.0e+00|sind:105177003|K06027 vesicle-fusing ATPase [EC:3.6.4.6] | (RefSeq) vesicle-fusing ATPase	--	[O]	Posttranslational modification, protein turnover, chaperones	ATPase family associated with various cellular activities (AAA);; Cell division protein 48 (CDC48), domain 2;; AAA domain (Cdc48 subfamily);; AAA domain (dynein-related subfamily);; ATPase family associated with various cellular activities (AAA)	Vesicle-fusing ATPase OS=Arabidopsis thaliana OX=3702 GN=NSF PE=2 SV=2	O	Posttranslational modification, protein turnover, chaperones	vesicle-fusing ATPase [Sesamum indicum]
rna-XM_020692552.1	--	--	Cellular Component: transcription factor TFIID complex (GO:0005669);; Biological Process: DNA-templated transcription, initiation (GO:0006352);;	K03129|0.0e+00|sind:105159118|K03129 transcription initiation factor TFIID subunit 4 | (RefSeq) transcription initiation factor TFIID subunit 4b isoform X1	Basal transcription factors (ko03022)	[K]	Transcription	Transcription initiation factor TFIID component TAF4 family	Transcription initiation factor TFIID subunit 4b OS=Arabidopsis thaliana OX=3702 GN=TAF4B PE=1 SV=1	K	Transcription	transcription initiation factor TFIID subunit 4b isoform X1 [Sesamum indicum]
rna-XM_011085437.2	--	--	Molecular Function: sulfotransferase activity (GO:0008146);;	K22312|3.5e-191|sind:105166183|K22312 hydroxyjasmonate sulfotransferase [EC:2.8.2.39] | (RefSeq) cytosolic sulfotransferase 15-like	--	[R]	General function prediction only	Sulfotransferase domain	Cytosolic sulfotransferase 15 OS=Arabidopsis thaliana OX=3702 GN=SOT15 PE=1 SV=1	H	Coenzyme transport and metabolism	cytosolic sulfotransferase 15-like [Sesamum indicum]
PB.43.1	[T]	Signal transduction mechanisms	Molecular Function: voltage-gated potassium channel activity (GO:0005249);; Cellular Component: integral component of membrane (GO:0016021);;	K05391|9.1e-305|sind:105161621|K05391 cyclic nucleotide gated channel, plant | (RefSeq) probable cyclic nucleotide-gated ion channel 14	Plant-pathogen interaction (ko04626)	[PT]	Inorganic ion transport and metabolism;; Signal transduction mechanisms	Ion transport protein;; Cyclic nucleotide-binding domain;; Ion transport protein	Cyclic nucleotide-gated ion channel 17 OS=Arabidopsis thaliana OX=3702 GN=CNGC17 PE=1 SV=1	--	--	probable cyclic nucleotide-gated ion channel 14 [Sesamum indicum]
rna-XM_011080634.2	--	--	Molecular Function: metal ion binding (GO:0046872);;	K18753|9.1e-06|han:110941491|K18753 butyrate response factor | (RefSeq) zinc finger CCCH domain-containing protein 14-like	--	[R]	General function prediction only	Zinc finger C-x8-C-x5-C-x3-H type (and similar)	Zinc finger CCCH domain-containing protein 39 OS=Arabidopsis thaliana OX=3702 GN=At3g19360 PE=2 SV=1	S	Function unknown	zinc finger CCCH domain-containing protein 39 isoform X1 [Sesamum indicum]
PB.9343.13	--	--	Molecular Function: DNA binding (GO:0003677);; Cellular Component: nucleus (GO:0005634);;	K01940|2.4e-11|smo:SELMODRAFT_405683|K01940 argininosuccinate synthase [EC:6.3.4.5] | (RefSeq) hypothetical protein	Arginine biosynthesis (ko00220);; Alanine, aspartate and glutamate metabolism (ko00250);; Biosynthesis of amino acids (ko01230)	--	--	MYB-CC type transfactor, LHEQLE motif;; Myb-like DNA-binding domain	Protein PHR1-LIKE 1 OS=Arabidopsis thaliana OX=3702 GN=PHL1 PE=1 SV=1	K	Transcription	protein PHOSPHATE STARVATION RESPONSE 1 isoform X1 [Sesamum indicum]
PB.6097.9	--	--	Molecular Function: RNA polymerase I CORE element sequence-specific DNA binding (GO:0001164);; Cellular Component: RNA polymerase I core factor complex (GO:0070860);;	--	--	[S]	Function unknown	Zinc-finger of RNA-polymerase I-specific TFIIB, Rrn7	TATA box-binding protein-associated factor RNA polymerase I subunit B OS=Arabidopsis thaliana OX=3702 GN=MEE12 PE=1 SV=1	S	Function unknown	TATA box-binding protein-associated factor RNA polymerase I subunit B isoform X3 [Sesamum indicum]
PB.16722.7	[I]	Lipid transport and metabolism	Molecular Function: lanosterol synthase activity (GO:0000250);; Cellular Component: lipid droplet (GO:0005811);; Biological Process: triterpenoid biosynthetic process (GO:0016104);; Molecular Function: beta-amyrin synthase activity (GO:0042300);;	K01853|1.4e-150|sind:105173846|K01853 cycloartenol synthase [EC:5.4.99.8] | (RefSeq) cycloartenol Synthase	Steroid biosynthesis (ko00100)	[I]	Lipid transport and metabolism	Squalene-hopene cyclase N-terminal domain;; Prenyltransferase and squalene oxidase repeat;; Squalene-hopene cyclase C-terminal domain	Cycloartenol Synthase OS=Panax ginseng OX=4054 GN=OSCPNX1 PE=1 SV=1	I	Lipid transport and metabolism	cycloartenol Synthase [Sesamum indicum]
PB.7398.2	[E]	Amino acid transport and metabolism	Cellular Component: cytoplasm (GO:0005737);; Biological Process: L-phenylalanine catabolic process (GO:0006559);; Biological Process: cinnamic acid biosynthetic process (GO:0009800);; Molecular Function: phenylalanine ammonia-lyase activity (GO:0045548);;	K10775|0.0e+00|sind:105161378|K10775 phenylalanine ammonia-lyase [EC:4.3.1.24] | (RefSeq) phenylalanine ammonia-lyase	Phenylalanine metabolism (ko00360);; Phenylpropanoid biosynthesis (ko00940)	[Q]	Secondary metabolites biosynthesis, transport and catabolism	Aromatic amino acid lyase;; Aromatic amino acid lyase	Phenylalanine ammonia-lyase OS=Digitalis lanata OX=49450 PE=2 SV=1	H	Coenzyme transport and metabolism	phenylalanine ammonia-lyase [Sesamum indicum]
rna-XM_011095748.2	--	--	--	--	--	--	--	zinc-finger of the FCS-type, C2-C2	FCS-Like Zinc finger 14 OS=Arabidopsis thaliana OX=3702 GN=FLZ14 PE=1 SV=1	S	Function unknown	uncharacterized protein LOC105173853 [Sesamum indicum]
PB.17875.1	--	--	Biological Process: immune system process (GO:0002376);; Biological Process: response to stress (GO:0006950);; Biological Process: defense response (GO:0006952);; Biological Process: immune response (GO:0006955);; Biological Process: response to osmotic stress (GO:0006970);; Biological Process: biological_process (GO:0008150);; Biological Process: cell death (GO:0008219);; Biological Process: pla…	--	--	--	--	MAC/Perforin domain	MACPF domain-containing protein NSL1 OS=Arabidopsis thaliana OX=3702 GN=NSL1 PE=2 SV=1	S	Function unknown	MACPF domain-containing protein NSL1 [Sesamum indicum]
rna-XM_020695123.1	[IR]	Lipid transport and metabolism;; General function prediction only	Molecular Function: NAD+ kinase activity (GO:0003951);;	K13095|8.0e-08|apro:F751_6043|K13095 splicing factor 1 | (RefSeq) Branchpoint-bridging protein	--	[IT]	Lipid transport and metabolism;; Signal transduction mechanisms	Diacylglycerol kinase catalytic domain	Sphingoid long-chain bases kinase 2, mitochondrial OS=Arabidopsis thaliana OX=3702 GN=LCKB2 PE=2 SV=1	--	--	sphingoid long-chain bases kinase 2, mitochondrial-like [Sesamum indicum]
PB.2208.4	--	--	Molecular Function: protein-arginine N-methyltransferase activity (GO:0016274);;	K11437|4.8e-07|ini:109160327|K11437 type I protein arginine methyltransferase [EC:2.1.1.319] | (RefSeq) probable protein arginine N-methyltransferase 6	--	[OKT]	Posttranslational modification, protein turnover, chaperones;; Transcription;; Signal transduction mechanisms	--	Probable protein arginine N-methyltransferase 6 OS=Arabidopsis thaliana OX=3702 GN=PRMT6 PE=2 SV=1	--	--	protein arginine N-methyltransferase 6 [Salvia splendens]
PB.10181.13	[I]	Lipid transport and metabolism	Molecular Function: acetyl-CoA C-acyltransferase activity (GO:0003988);; Cellular Component: peroxisome (GO:0005777);; Biological Process: fatty acid beta-oxidation (GO:0006635);; Biological Process: phenylacetate catabolic process (GO:0010124);;	K07513|5.1e-254|sind:105165712|K07513 acetyl-CoA acyltransferase 1 [EC:2.3.1.16] | (RefSeq) 3-ketoacyl-CoA thiolase 2, peroxisomal	Fatty acid degradation (ko00071);; Valine, leucine and isoleucine degradation (ko00280);; alpha-Linolenic acid metabolism (ko00592);; Biosynthesis of unsaturated fatty acids (ko01040);; Fatty acid metabolism (ko01212);; Peroxisome (ko04146)	[I]	Lipid transport and metabolism	Thiolase, N-terminal domain;; Thiolase, C-terminal domain	3-ketoacyl-CoA thiolase 2, peroxisomal OS=Arabidopsis thaliana OX=3702 GN=PED1 PE=1 SV=2	I	Lipid transport and metabolism	3-ketoacyl-CoA thiolase 2, peroxisomal [Sesamum indicum]
PB.12611.3	[T]	Signal transduction mechanisms	Molecular Function: protein serine/threonine kinase activity (GO:0004674);; Molecular Function: ATP binding (GO:0005524);; Cellular Component: integral component of membrane (GO:0016021);;	K13429|1.3e-235|nau:109245049|K13429 chitin elicitor receptor kinase 1 | (RefSeq) lysM domain receptor-like kinase 3	Plant-pathogen interaction (ko04626)	--	--	Protein tyrosine and serine/threonine kinase;; Protein kinase domain;; LysM domain	LysM domain receptor-like kinase 3 OS=Medicago truncatula OX=3880 GN=LYK3 PE=1 SV=1	T	Signal transduction mechanisms	lysM domain receptor-like kinase 3 isoform X4 [Sesamum indicum]
PB.19011.39	--	--	Molecular Function: RNA binding (GO:0003723);;	K21444|1.0e-242|sind:105177266|K21444 poly(rC)-binding protein 3/4 | (RefSeq) KH domain-containing protein At4g18375	--	[AR]	RNA processing and modification;; General function prediction only	KH domain;; KH domain;; KH domain;; NusA-like KH domain	RNA-binding KH domain-containing protein RCF3 OS=Arabidopsis thaliana OX=3702 GN=RCF3 PE=1 SV=1	A	RNA processing and modification	KH domain-containing protein At4g18375 [Sesamum indicum]
PB.5561.6	[V]	Defense mechanisms	Molecular Function: ATP binding (GO:0005524);; Cellular Component: integral component of membrane (GO:0016021);; Molecular Function: ATPase activity (GO:0016887);; Molecular Function: ATPase activity, coupled to transmembrane movement of substances (GO:0042626);;	K05643|0.0e+00|sind:105159830|K05643 ATP-binding cassette, subfamily A (ABC1), member 3 | (RefSeq) ABC transporter A family member 1	ABC transporters (ko02010)	[IR]	Lipid transport and metabolism;; General function prediction only	ABC-2 family transporter protein;; ABC transporter;; AAA domain, putative AbiEii toxin, Type IV TA system	ABC transporter A family member 1 OS=Arabidopsis thaliana OX=3702 GN=ABCA1 PE=2 SV=2	I	Lipid transport and metabolism	ABC transporter A family member 1 [Sesamum indicum]
rna-XM_011086296.2	--	--	Biological Process: cellular oxidant detoxification (GO:0098869);;	--	--	--	--	--	Protein RESPONSE TO LOW SULFUR 2 OS=Arabidopsis thaliana OX=3702 GN=LSU2 PE=1 SV=1	S	Function unknown	protein RESPONSE TO LOW SULFUR 3 [Sesamum indicum]
rna-XM_011103460.2	--	--	Molecular Function: RNA binding (GO:0003723);;	--	--	[T]	Signal transduction mechanisms	Nuclear transport factor 2 (NTF2) domain	Nuclear transport factor 2 OS=Arabidopsis thaliana OX=3702 GN=NTF2 PE=1 SV=1	T	Signal transduction mechanisms	ras GTPase-activating protein-binding protein 1 [Sesamum indicum]
PB.2671.4	[N]	Cell motility	Cellular Component: plasma membrane (GO:0005886);; Cellular Component: integral component of membrane (GO:0016021);; Molecular Function: cellulose synthase (UDP-forming) activity (GO:0016760);; Biological Process: cellulose biosynthetic process (GO:0030244);; Molecular Function: metal ion binding (GO:0046872);; Biological Process: cell wall organization (GO:0071555);;	K10999|0.0e+00|sind:105179361|K10999 cellulose synthase A [EC:2.4.1.12] | (RefSeq) cellulose synthase A catalytic subunit 2 [UDP-forming]-like	--	--	--	Cellulose synthase;; Zinc-binding RING-finger;; Glycosyl transferase family group 2;; Cellulose synthase	Cellulose synthase A catalytic subunit 2 [UDP-forming] OS=Arabidopsis thaliana OX=3702 GN=CESA2 PE=1 SV=1	G	Carbohydrate transport and metabolism	cellulose synthase A catalytic subunit 2 [UDP-forming]-like [Sesamum indicum]
PB.6251.1	[G]	Carbohydrate transport and metabolism	Molecular Function: carbohydrate binding (GO:0030246);; Molecular Function: maltose alpha-glucosidase activity (GO:0032450);;	K01187|2.1e-07|hbr:110634943|K01187 alpha-glucosidase [EC:3.2.1.20] | (RefSeq) alpha-glucosidase-like	Galactose metabolism (ko00052);; Starch and sucrose metabolism (ko00500)	[G]	Carbohydrate transport and metabolism	Glycosyl hydrolases family 31	Putative alpha-xylosidase 2 OS=Arabidopsis thaliana OX=3702 GN=XYL2 PE=5 SV=1	G	Carbohydrate transport and metabolism	uncharacterized protein LOC105159913 isoform X1 [Sesamum indicum]
rna-XM_011075333.2	[E]	Amino acid transport and metabolism	Molecular Function: glycine hydroxymethyltransferase activity (GO:0004372);; Molecular Function: methyltransferase activity (GO:0008168);; Biological Process: glycine biosynthetic process from serine (GO:0019264);; Molecular Function: pyridoxal phosphate binding (GO:0030170);; Biological Process: methylation (GO:0032259);; Biological Process: tetrahydrofolate interconversion (GO:0035999);;	K00600|2.1e-299|sind:105158550|K00600 glycine hydroxymethyltransferase [EC:2.1.2.1] | (RefSeq) serine hydroxymethyltransferase, mitochondrial	Glycine, serine and threonine metabolism (ko00260);; Cyanoamino acid metabolism (ko00460);; Glyoxylate and dicarboxylate metabolism (ko00630);; One carbon pool by folate (ko00670);; Carbon metabolism (ko01200);; Biosynthesis of amino acids (ko01230)	[E]	Amino acid transport and metabolism	Serine hydroxymethyltransferase	Serine hydroxymethyltransferase, mitochondrial OS=Solanum tuberosum OX=4113 PE=2 SV=1	E	Amino acid transport and metabolism	serine hydroxymethyltransferase, mitochondrial [Sesamum indicum]
PB.10829.8	--	--	Biological Process: immune effector process (GO:0002252);; Biological Process: immune system process (GO:0002376);; Molecular Function: molecular_function (GO:0003674);; Molecular Function: catalytic activity (GO:0003824);; Molecular Function: ATP binding (GO:0005524);; Cellular Component: cellular_component (GO:0005575);; Cellular Component: intracellular (GO:0005622);; Cellular Component: cell …	K10572|3.9e-230|sind:105166115|K10572 inositol-pentakisphosphate 2-kinase [EC:2.7.1.158] | (RefSeq) inositol-pentakisphosphate 2-kinase isoform X1	Inositol phosphate metabolism (ko00562);; Phosphatidylinositol signaling system (ko04070)	[T]	Signal transduction mechanisms	Inositol-pentakisphosphate 2-kinase;; Inositol-pentakisphosphate 2-kinase	Inositol-pentakisphosphate 2-kinase IPK1 OS=Oryza sativa subsp. indica OX=39946 GN=IPK1 PE=3 SV=1	T	Signal transduction mechanisms	inositol-pentakisphosphate 2-kinase isoform X1 [Sesamum indicum]
rna-XM_020698164.1	[I]	Lipid transport and metabolism	Biological Process: lipid metabolic process (GO:0006629);; Molecular Function: glycerophosphodiester phosphodiesterase activity (GO:0008889);;	K01126|3.0e-23|var:108334030|K01126 glycerophosphoryl diester phosphodiesterase [EC:3.1.4.46] | (RefSeq) glycerophosphodiester phosphodiesterase GDPD6-like	Glycerophospholipid metabolism (ko00564)	[C]	Energy production and conversion	Glycerophosphoryl diester phosphodiesterase family	Glycerophosphodiester phosphodiesterase GDPDL3 OS=Arabidopsis thaliana OX=3702 GN=GDPDL3 PE=2 SV=3	C	Energy production and conversion	glycerophosphodiester phosphodiesterase GDPDL3-like isoform X1 [Sesamum indicum]
rna-XM_011102120.2	[G]	Carbohydrate transport and metabolism	Biological Process: polysaccharide catabolic process (GO:0000272);; Molecular Function: beta-amylase activity (GO:0016161);; Molecular Function: amylopectin maltohydrolase activity (GO:0102229);;	K01177|0.0e+00|sind:105178611|K01177 beta-amylase [EC:3.2.1.2] | (RefSeq) beta-amylase	Starch and sucrose metabolism (ko00500)	--	--	Glycosyl hydrolase family 14	Beta-amylase OS=Vigna unguiculata OX=3917 GN=BMY1 PE=2 SV=1	G	Carbohydrate transport and metabolism	beta-amylase [Sesamum indicum]
rna-XM_020691370.1	--	--	Biological Process: reproduction (GO:0000003);; Cellular Component: lytic vacuole (GO:0000323);; Biological Process: embryonic axis specification (GO:0000578);; Biological Process: cell activation (GO:0001775);; Biological Process: immune effector process (GO:0002252);; Biological Process: cell activation involved in immune response (GO:0002263);; Biological Process: myeloid leukocyte activation …	K09533|1.6e-65|mesc:110611353|K09533 DnaJ homolog subfamily C member 13 | (RefSeq) dnaJ homolog subfamily C GRV2-like isoform X1	--	[UO]	Intracellular trafficking, secretion, and vesicular transport;; Posttranslational modification, protein turnover, chaperones	--	DnaJ homolog subfamily C GRV2 OS=Arabidopsis thaliana OX=3702 GN=GRV2 PE=1 SV=1	O	Posttranslational modification, protein turnover, chaperones	dnaJ homolog subfamily C GRV2-like [Sesamum indicum]
PB.17578.6	--	--	Cellular Component: AP-5 adaptor complex (GO:0044599);;	K19025|2.4e-136|sind:105174836|K19025 AP-5 complex subunit zeta-1 | (RefSeq) AP-5 complex subunit zeta-1	--	--	--	AP-5 complex subunit, vesicle trafficking	--	S	Function unknown	AP-5 complex subunit zeta-1 [Sesamum indicum]
rna-XM_011093422.2	[T]	Signal transduction mechanisms	Molecular Function: protein serine/threonine kinase activity (GO:0004674);; Molecular Function: ATP binding (GO:0005524);; Cellular Component: integral component of membrane (GO:0016021);;	K20181|3.2e-94|mtr:MTR_5g026090|K20181 vacuolar protein sorting-associated protein 18 | (RefSeq) vacuolar sorting-associated-like protein	--	--	--	Protein tyrosine and serine/threonine kinase	Probable LRR receptor-like serine/threonine-protein kinase At3g47570 OS=Arabidopsis thaliana OX=3702 GN=At3g47570 PE=2 SV=1	T	Signal transduction mechanisms	probable LRR receptor-like serine/threonine-protein kinase At3g47570 [Sesamum indicum]
rna-XM_011101996.2	--	--	Molecular Function: transcription regulatory region sequence-specific DNA binding (GO:0000976);; Molecular Function: transcription factor activity, sequence-specific DNA binding (GO:0003700);; Cellular Component: nucleus (GO:0005634);; Biological Process: cell differentiation (GO:0030154);; Molecular Function: sequence-specific DNA binding (GO:0043565);;	K09422|1.2e-12|aly:9325436|K09422 transcription factor MYB, plant | (RefSeq) MYB-like transcription factor ETC1	--	--	--	Myb-like DNA-binding domain	MYB-like transcription factor ETC1 OS=Arabidopsis thaliana OX=3702 GN=ETC1 PE=2 SV=1	K	Transcription	MYB-like transcription factor ETC1 [Sesamum indicum]
PB.18224.1	--	--	Molecular Function: antiporter activity (GO:0015297);; Cellular Component: integral component of membrane (GO:0016021);; Molecular Function: xenobiotic transporter activity (GO:0042910);;	K03327|1.1e-171|sind:105176414|K03327 multidrug resistance protein, MATE family | (RefSeq) protein DETOXIFICATION 27	--	[R]	General function prediction only	MatE;; MatE	Protein DETOXIFICATION 27 OS=Arabidopsis thaliana OX=3702 GN=DTX27 PE=2 SV=1	V	Defense mechanisms	protein DETOXIFICATION 27 [Sesamum indicum]
rna-XM_011074261.2	--	--	Cellular Component: integral component of membrane (GO:0016021);;	K15121|5.0e-207|sind:105157787|K15121 solute carrier family 25, member 44 | (RefSeq) solute carrier family 25 member 44-like	--	[C]	Energy production and conversion	Mitochondrial carrier protein	Protein MITOFERRINLIKE 1, chloroplastic OS=Arabidopsis thaliana OX=3702 GN=MFL1 PE=2 SV=1	C	Energy production and conversion	solute carrier family 25 member 44-like [Sesamum indicum]
PB.3011.9	[G]	Carbohydrate transport and metabolism	Biological Process: carbohydrate metabolic process (GO:0005975);; Molecular Function: raffinose alpha-galactosidase activity (GO:0052692);;	K07407|6.2e-194|sind:105156146|K07407 alpha-galactosidase [EC:3.2.1.22] | (RefSeq) LOW QUALITY PROTEIN: alpha-galactosidase 1	Galactose metabolism (ko00052);; Glycerolipid metabolism (ko00561);; Sphingolipid metabolism (ko00600);; Glycosphingolipid biosynthesis - globo and isoglobo series (ko00603)	[G]	Carbohydrate transport and metabolism	Alpha galactosidase A;; Melibiase	Alpha-galactosidase 1 OS=Arabidopsis thaliana OX=3702 GN=AGAL1 PE=2 SV=1	G	Carbohydrate transport and metabolism	LOW QUALITY PROTEIN: alpha-galactosidase 1 [Sesamum indicum]
PB.11812.14	[F]	Nucleotide transport and metabolism	Cellular Component: integral component of membrane (GO:0016021);; Molecular Function: transmembrane transporter activity (GO:0022857);;	K14611|2.3e-287|nsy:104231657|K14611 solute carrier family 23 (nucleobase transporter), member 1 | (RefSeq) nucleobase-ascorbate transporter 6	--	[F]	Nucleotide transport and metabolism	Permease family	Nucleobase-ascorbate transporter 6 OS=Arabidopsis thaliana OX=3702 GN=NAT6 PE=2 SV=2	F	Nucleotide transport and metabolism	nucleobase-ascorbate transporter 6 [Sesamum indicum]
PB.14656.1	--	--	Molecular Function: motor activity (GO:0003774);; Molecular Function: actin binding (GO:0003779);; Molecular Function: ATP binding (GO:0005524);; Biological Process: actin filament organization (GO:0007015);; Cellular Component: myosin complex (GO:0016459);;	K10357|1.6e-272|sind:105172033|K10357 myosin V | (RefSeq) myosin-8	--	[Z]	Cytoskeleton	DIL domain	Myosin-8 OS=Arabidopsis thaliana OX=3702 GN=XI-B PE=3 SV=1	Z	Cytoskeleton	myosin-8 [Sesamum indicum]
PB.15788.8	--	--	Cellular Component: thylakoid (GO:0009579);; Cellular Component: integral component of membrane (GO:0016021);;	K01092|9.8e-11|boe:106307850|K01092 myo-inositol-1(or 4)-monophosphatase [EC:3.1.3.25] | (RefSeq) phosphatase IMPL1, chloroplastic-like isoform X1	Inositol phosphate metabolism (ko00562);; Phosphatidylinositol signaling system (ko04070)	--	--	CAAD domains of cyanobacterial aminoacyl-tRNA synthetase	Protein CURVATURE THYLAKOID 1A, chloroplastic OS=Arabidopsis thaliana OX=3702 GN=CURT1A PE=1 SV=1	S	Function unknown	protein CURVATURE THYLAKOID 1A, chloroplastic-like [Sesamum indicum]
PB.7319.5	--	--	Molecular Function: GTPase activator activity (GO:0005096);; Molecular Function: metal ion binding (GO:0046872);;	K15044|0.0e+00|sind:105162736|K15044 Arf-GAP domain and FG repeats-containing protein 1 | (RefSeq) probable ADP-ribosylation factor GTPase-activating protein AGD14	--	[T]	Signal transduction mechanisms	Putative GTPase activating protein for Arf;; Putative GTPase activating protein for Arf	Probable ADP-ribosylation factor GTPase-activating protein AGD14 OS=Arabidopsis thaliana OX=3702 GN=AGD14 PE=1 SV=2	T	Signal transduction mechanisms	probable ADP-ribosylation factor GTPase-activating protein AGD14 [Sesamum indicum]
rna-XM_011092316.2	--	--	Molecular Function: thioredoxin-disulfide reductase activity (GO:0004791);; Molecular Function: electron carrier activity (GO:0009055);; Molecular Function: protein disulfide oxidoreductase activity (GO:0015035);;	K03676|1.8e-53|sind:105171261|K03676 glutaredoxin 3 | (RefSeq) monothiol glutaredoxin-S2-like	--	[O]	Posttranslational modification, protein turnover, chaperones	Glutaredoxin	Monothiol glutaredoxin-S1 OS=Arabidopsis thaliana OX=3702 GN=GRXS1 PE=3 SV=1	O	Posttranslational modification, protein turnover, chaperones	monothiol glutaredoxin-S2-like [Sesamum indicum]
PB.4599.3	[S]	Function unknown	Cellular Component: integral component of membrane (GO:0016021);; Biological Process: transmembrane transport (GO:0055085);;	K15363|6.5e-80|bna:111210893|K15363 fanconi-associated nuclease 1 [EC:3.1.21.- 3.1.4.1] | (RefSeq) fanconi-associated nuclease 1 homolog	--	--	--	OPT oligopeptide transporter protein	Probable metal-nicotianamine transporter YSL5 OS=Arabidopsis thaliana OX=3702 GN=YSL5 PE=1 SV=1	S	Function unknown	probable metal-nicotianamine transporter YSL7 [Sesamum indicum]
PB.7588.2	[L]	Replication, recombination and repair	Molecular Function: single-stranded DNA binding (GO:0003697);; Molecular Function: ATP binding (GO:0005524);; Biological Process: DNA repair (GO:0006281);; Biological Process: DNA recombination (GO:0006310);; Molecular Function: DNA-dependent ATPase activity (GO:0008094);; Molecular Function: ATP diphosphatase activity (GO:0047693);;	K03553|7.6e-216|sind:105161861|K03553 recombination protein RecA | (RefSeq) DNA repair protein recA homolog 3, mitochondrial	Homologous recombination (ko03440)	[L]	Replication, recombination and repair	recA bacterial DNA recombination protein;; Rad51;; KaiC	DNA repair protein recA homolog 3, mitochondrial OS=Arabidopsis thaliana OX=3702 GN=At2g19490 PE=2 SV=2	L	Replication, recombination and repair	DNA repair protein recA homolog 3, mitochondrial [Sesamum indicum]
rna-XM_020695154.1	[E]	Amino acid transport and metabolism	Molecular Function: oxidoreductase activity (GO:0016491);;	--	--	--	--	FAD dependent oxidoreductase	--	E	Amino acid transport and metabolism	uncharacterized protein LOC105163778 isoform X1 [Sesamum indicum]
PB.5120.7	[M]	Cell wall/membrane/envelope biogenesis	Cellular Component: Golgi apparatus (GO:0005794);; Biological Process: plant-type secondary cell wall biogenesis (GO:0009834);; Molecular Function: glucuronosyltransferase activity (GO:0015020);; Cellular Component: integral component of membrane (GO:0016021);; Biological Process: xylan biosynthetic process (GO:0045492);;	K20890|0.0e+00|sind:105158785|K20890 xylan alpha-glucuronosyltransferase [EC:2.4.1.-] | (RefSeq) putative UDP-glucuronate:xylan alpha-glucuronosyltransferase 3	--	[G]	Carbohydrate transport and metabolism	Glycosyl transferase family 8	Putative UDP-glucuronate:xylan alpha-glucuronosyltransferase 3 OS=Arabidopsis thaliana OX=3702 GN=GUX3 PE=2 SV=1	G	Carbohydrate transport and metabolism	putative UDP-glucuronate:xylan alpha-glucuronosyltransferase 3 [Sesamum indicum]
rna-XM_020698444.1	--	--	--	--	--	--	--	--	Protein NARROW LEAF 1 OS=Oryza sativa subsp. japonica OX=39947 GN=NAL1 PE=1 SV=1	S	Function unknown	uncharacterized protein LOC105175870 [Sesamum indicum]
rna-XM_020691501.1	[E]	Amino acid transport and metabolism	Cellular Component: integral component of membrane (GO:0016021);; Molecular Function: transmembrane transporter activity (GO:0022857);;	K14638|2.8e-239|nau:109232463|K14638 solute carrier family 15 (peptide/histidine transporter), member 3/4 | (RefSeq) protein NRT1/ PTR FAMILY 4.5-like	--	[E]	Amino acid transport and metabolism	POT family	Protein NRT1/ PTR FAMILY 4.6 OS=Arabidopsis thaliana OX=3702 GN=NPF4.6 PE=1 SV=1	E	Amino acid transport and metabolism	protein NRT1/ PTR FAMILY 4.5-like [Sesamum indicum]
rna-XM_011100022.2	--	--	--	--	--	--	--	FAR1 DNA-binding domain	Protein FAR1-RELATED SEQUENCE 3 OS=Arabidopsis thaliana OX=3702 GN=FRS3 PE=1 SV=2	S	Function unknown	protein FAR1-RELATED SEQUENCE 5 [Sesamum indicum]
PB.2329.6	--	--	Biological Process: mRNA splicing, via spliceosome (GO:0000398);; Molecular Function: RNA binding (GO:0003723);; Cellular Component: nucleus (GO:0005634);; Molecular Function: metal ion binding (GO:0046872);;	K13094|0.0e+00|sind:105156743|K13094 RNA-binding protein 5/10 | (RefSeq) SUPPRESSOR OF ABI3-5	--	[R]	General function prediction only	OCRE domain;; RNA recognition motif. (a.k.a. RRM, RBD, or RNP domain);; G-patch domain	SUPPRESSOR OF ABI3-5 OS=Arabidopsis thaliana OX=3702 GN=SUA PE=1 SV=2	A	RNA processing and modification	SUPPRESSOR OF ABI3-5 [Sesamum indicum]
PB.15172.5	--	--	Biological Process: regulation of transcription from RNA polymerase II promoter (GO:0006357);; Molecular Function: kinase activity (GO:0016301);; Molecular Function: cyclin-dependent protein serine/threonine kinase regulator activity (GO:0016538);; Cellular Component: host cell nucleus (GO:0042025);;	K15188|2.4e-171|sind:105171365|K15188 cyclin T | (RefSeq) cyclin-T1-4 isoform X1	--	[D]	Cell cycle control, cell division, chromosome partitioning	Cyclin, N-terminal domain	Cyclin-T1-4 OS=Oryza sativa subsp. japonica OX=39947 GN=CYCT1-1 PE=2 SV=1	D	Cell cycle control, cell division, chromosome partitioning	cyclin-T1-4 isoform X2 [Sesamum indicum]
rna-XM_011094332.2	[E]	Amino acid transport and metabolism	Cellular Component: integral component of membrane (GO:0016021);; Molecular Function: transmembrane transporter activity (GO:0022857);;	--	--	[E]	Amino acid transport and metabolism	Amino acid permease	Probable polyamine transporter At1g31830 OS=Arabidopsis thaliana OX=3702 GN=At1g31830 PE=2 SV=1	E	Amino acid transport and metabolism	probable polyamine transporter At1g31830 isoform X1 [Sesamum indicum]
PB.9803.3	--	--	--	K00600|5.9e-40|dzi:111286330|K00600 glycine hydroxymethyltransferase [EC:2.1.2.1] | (RefSeq) serine hydroxymethyltransferase 3, chloroplastic-like isoform X1	Glycine, serine and threonine metabolism (ko00260);; Cyanoamino acid metabolism (ko00460);; Glyoxylate and dicarboxylate metabolism (ko00630);; One carbon pool by folate (ko00670);; Carbon metabolism (ko01200);; Biosynthesis of amino acids (ko01230)	[O]	Posttranslational modification, protein turnover, chaperones	PITH domain	--	O	Posttranslational modification, protein turnover, chaperones	PITH domain-containing protein 1 [Sesamum indicum]
PB.15771.8	[S]	Function unknown	Molecular Function: pyridoxamine-phosphate oxidase activity (GO:0004733);; Biological Process: pyridoxine biosynthetic process (GO:0008615);; Molecular Function: FMN binding (GO:0010181);;	K00275|3.7e-58|sind:105173070|K00275 pyridoxamine 5'-phosphate oxidase [EC:1.4.3.5] | (RefSeq) pyridoxine/pyridoxamine 5'-phosphate oxidase 2	Vitamin B6 metabolism (ko00750)	[S]	Function unknown	--	Pyridoxine/pyridoxamine 5'-phosphate oxidase 2 OS=Arabidopsis thaliana OX=3702 GN=PPOX2 PE=1 SV=2	S	Function unknown	pyridoxine/pyridoxamine 5'-phosphate oxidase 2 [Sesamum indicum]
PB.17627.8	[J]	Translation, ribosomal structure and biogenesis	Molecular Function: RNA binding (GO:0003723);;	K14411|6.8e-181|sind:105174937|K14411 RNA-binding protein Musashi | (RefSeq) heterogeneous nuclear ribonucleoprotein 1	mRNA surveillance pathway (ko03015)	[A]	RNA processing and modification	RNA recognition motif. (a.k.a. RRM, RBD, or RNP domain);; RNA recognition motif. (a.k.a. RRM, RBD, or RNP domain);; RNA recognition motif	Heterogeneous nuclear ribonucleoprotein 1 OS=Arabidopsis thaliana OX=3702 GN=RNP1 PE=1 SV=1	A	RNA processing and modification	heterogeneous nuclear ribonucleoprotein 1 [Sesamum indicum]
PB.1499.28	[Q]	Secondary metabolites biosynthesis, transport and catabolism	Cellular Component: chloroplast (GO:0009507);; Cellular Component: chloroplast stroma (GO:0009570);; Molecular Function: carotenoid dioxygenase activity (GO:0010436);; Biological Process: carotene catabolic process (GO:0016121);; Molecular Function: metal ion binding (GO:0046872);;	K00465|3.0e-183|sind:105169125|K00465 carotenoid 9,10(9',10')-cleavage dioxygenase 1 [EC:1.13.11.-] | (RefSeq) carotenoid 9,10(9',10')-cleavage dioxygenase 1-like	--	[Q]	Secondary metabolites biosynthesis, transport and catabolism	Retinal pigment epithelial membrane protein;; Retinal pigment epithelial membrane protein;; Retinal pigment epithelial membrane protein	Carotenoid 9,10(9',10')-cleavage dioxygenase 1 OS=Phaseolus vulgaris OX=3885 GN=CCD1 PE=1 SV=1	Q	Secondary metabolites biosynthesis, transport and catabolism	carotenoid 9,10(9',10')-cleavage dioxygenase 1-like [Sesamum indicum]
PB.17290.13	--	--	--	--	--	--	--	--	--	--	--	uncharacterized protein LOC105175329 isoform X3 [Sesamum indicum]
PB.17822.5	[T]	Signal transduction mechanisms	Molecular Function: protein serine/threonine kinase activity (GO:0004674);; Molecular Function: ATP binding (GO:0005524);; Cellular Component: plasma membrane (GO:0005886);; Biological Process: protein phosphorylation (GO:0006468);; Cellular Component: integral component of membrane (GO:0016021);; Biological Process: recognition of pollen (GO:0048544);;	K24104|1.9e-78|thj:104799061|K24104 GPN-loop GTPase | (RefSeq) LOW QUALITY PROTEIN: uncharacterized protein LOC104799061	--	--	--	Protein tyrosine and serine/threonine kinase;; Protein kinase domain;; S-locus glycoprotein domain;; PAN-like domain;; Domain of unknown function (DUF3403)	G-type lectin S-receptor-like serine/threonine-protein kinase B120 OS=Arabidopsis thaliana OX=3702 GN=B120 PE=2 SV=1	T	Signal transduction mechanisms	uncharacterized protein LOC105175473 [Sesamum indicum]
PB.16607.8	--	--	Molecular Function: Hsp70 protein binding (GO:0030544);; Molecular Function: chaperone binding (GO:0051087);;	K17592|4.3e-141|cann:107857596|K17592 sacsin | (RefSeq) uncharacterized LOC107857596	--	--	--	--	--	O	Posttranslational modification, protein turnover, chaperones	sacsin [Sesamum indicum]
PB.5148.3	--	--	Biological Process: intracellular protein transport (GO:0006886);; Biological Process: vesicle-mediated transport (GO:0016192);; Cellular Component: membrane coat (GO:0030117);;	K12394|2.1e-75|sind:105158847|K12394 AP-1 complex subunit sigma 1/2 | (RefSeq) AP-1 complex subunit sigma-1	--	[U]	Intracellular trafficking, secretion, and vesicular transport	Clathrin adaptor complex small chain	AP-1 complex subunit sigma-1 OS=Arabidopsis thaliana OX=3702 GN=AAP19-1 PE=1 SV=1	U	Intracellular trafficking, secretion, and vesicular transport	AP-1 complex subunit sigma-1 [Sesamum indicum]
rna-XM_020697793.1	--	--	Biological Process: mRNA splicing, via spliceosome (GO:0000398);; Molecular Function: RNA binding (GO:0003723);; Cellular Component: spliceosomal complex (GO:0005681);;	K12893|5.4e-122|sind:105173065|K12893 splicing factor, arginine/serine-rich 4/5/6 | (RefSeq) serine/arginine-rich splicing factor RS31 isoform X1	Spliceosome (ko03040)	[A]	RNA processing and modification	RNA recognition motif. (a.k.a. RRM, RBD, or RNP domain)	Serine/arginine-rich splicing factor RS31 OS=Arabidopsis thaliana OX=3702 GN=RS31 PE=1 SV=2	A	RNA processing and modification	serine/arginine-rich splicing factor RS31 isoform X1 [Sesamum indicum]
PB.11595.1	--	--	--	--	--	--	--	--	--	--	--	uncharacterized protein LOC105168112 [Sesamum indicum]
PB.11944.5	[K]	Transcription	Molecular Function: ADP binding (GO:0043531);;	K13459|3.2e-251|oeu:111397316|K13459 disease resistance protein RPS2 | (RefSeq) probable disease resistance protein At4g27220	Plant-pathogen interaction (ko04626)	[T]	Signal transduction mechanisms	NB-ARC domain;; Leucine rich repeat;; Leucine Rich repeats (2 copies)	Disease resistance protein At4g27190 OS=Arabidopsis thaliana OX=3702 GN=At4g27190 PE=2 SV=1	T	Signal transduction mechanisms	LOW QUALITY PROTEIN: probable disease resistance protein At4g27220 [Sesamum indicum]
rna-XM_011096718.2	--	--	Molecular Function: transcription factor activity, sequence-specific DNA binding (GO:0003700);; Cellular Component: nucleus (GO:0005634);; Molecular Function: sequence-specific DNA binding (GO:0043565);;	--	--	[K]	Transcription	Myb/SANT-like DNA-binding domain	Trihelix transcription factor GT-3b OS=Arabidopsis thaliana OX=3702 GN=GT-3B PE=1 SV=1	K	Transcription	trihelix transcription factor GT-3b [Sesamum indicum]
rna-XM_011083855.2	[P]	Inorganic ion transport and metabolism	Molecular Function: ATP binding (GO:0005524);; Cellular Component: plasma membrane (GO:0005886);; Molecular Function: hydrogen-exporting ATPase activity, phosphorylative mechanism (GO:0008553);; Cellular Component: integral component of membrane (GO:0016021);; Biological Process: hydrogen ion export across plasma membrane (GO:0120029);;	K01535|0.0e+00|sind:105164985|K01535 H+-transporting ATPase [EC:7.1.2.1] | (RefSeq) plasma membrane ATPase 4 isoform X1	Oxidative phosphorylation (ko00190)	[P]	Inorganic ion transport and metabolism	E1-E2 ATPase	Plasma membrane ATPase 4 OS=Nicotiana plumbaginifolia OX=4092 GN=PMA4 PE=2 SV=1	P	Inorganic ion transport and metabolism	plasma membrane ATPase 4 isoform X1 [Sesamum indicum]
PB.9570.1	--	--	Cellular Component: nucleus (GO:0005634);; Biological Process: multicellular organism development (GO:0007275);;	K12598|4.0e-21|vcn:VOLCADRAFT_107315|K12598 ATP-dependent RNA helicase DOB1 [EC:3.6.4.13] | (RefSeq) hypothetical protein	RNA degradation (ko03018)	[R]	General function prediction only	--	WD repeat-containing protein 55 OS=Arabidopsis thaliana OX=3702 GN=WDR55 PE=1 SV=2	S	Function unknown	WD repeat-containing protein 55-like isoform X1 [Sesamum indicum]
PB.15699.3	--	--	Biological Process: signal transduction (GO:0007165);;	K04536|2.0e-93|sind:105172882|K04536 guanine nucleotide-binding protein G(I)/G(S)/G(T) subunit beta-1 | (RefSeq) guanine nucleotide-binding protein subunit beta-like	--	[R]	General function prediction only	WD domain, G-beta repeat;; Anaphase-promoting complex subunit 4 WD40 domain;; WD domain, G-beta repeat	Guanine nucleotide-binding protein subunit beta-1 OS=Nicotiana tabacum OX=4097 PE=1 SV=1	S	Function unknown	guanine nucleotide-binding protein subunit beta-like [Sesamum indicum]
PB.11054.2	--	--	Molecular Function: UDP-glycosyltransferase activity (GO:0008194);;	K21370|2.4e-128|sind:105160417|K21370 baicalein 7-O-glucuronosyltransferase [EC:2.4.1.253] | (RefSeq) baicalein 7-O-glucuronosyltransferase-like	--	[GC]	Carbohydrate transport and metabolism;; Energy production and conversion	UDP-glucoronosyl and UDP-glucosyl transferase	Chalcone 4'-O-glucosyltransferase OS=Antirrhinum majus OX=4151 PE=1 SV=1	--	--	chalcone 4'-O-glucosyltransferase-like [Sesamum indicum]
PB.19338.2	[O]	Posttranslational modification, protein turnover, chaperones	Molecular Function: protein disulfide isomerase activity (GO:0003756);; Biological Process: cell redox homeostasis (GO:0045454);;	K09580|6.0e-282|sind:105178047|K09580 protein disulfide-isomerase A1 [EC:5.3.4.1] | (RefSeq) protein disulfide-isomerase-like	Protein processing in endoplasmic reticulum (ko04141)	[O]	Posttranslational modification, protein turnover, chaperones	Thioredoxin;; Thioredoxin-like domain;; Thioredoxin-like domain;; OST3 / OST6 family, transporter family;; Thioredoxin-like;; Thioredoxin-like;; AhpC/TSA family;; Glutaredoxin;; ERp29, N-terminal domain	Protein disulfide-isomerase OS=Datisca glomerata OX=34297 GN=PDI PE=2 SV=1	O	Posttranslational modification, protein turnover, chaperones	protein disulfide-isomerase-like [Sesamum indicum]
PB.7946.6	--	--	Biological Process: autophagosome assembly (GO:0000045);; Biological Process: autophagy of mitochondrion (GO:0000422);; Cellular Component: cytosol (GO:0005829);; Biological Process: protein lipidation (GO:0006497);; Cellular Component: extrinsic component of membrane (GO:0019898);; Molecular Function: phosphatidylinositol-3-phosphate binding (GO:0032266);; Cellular Component: pre-autophagosomal …	K17908|1.7e-140|sind:105162962|K17908 autophagy-related protein 18 | (RefSeq) autophagy-related protein 18b	Autophagy - other (ko04136)	[S]	Function unknown	--	Autophagy-related protein 18b OS=Arabidopsis thaliana OX=3702 GN=ATG18B PE=2 SV=2	S	Function unknown	autophagy-related protein 18b [Sesamum indicum]
PB.3973.15	--	--	Molecular Function: carboxypeptidase activity (GO:0004180);; Molecular Function: serine-type peptidase activity (GO:0008236);;	K01285|2.1e-116|sind:105158570|K01285 lysosomal Pro-X carboxypeptidase [EC:3.4.16.2] | (RefSeq) lysosomal Pro-X carboxypeptidase	--	[OR]	Posttranslational modification, protein turnover, chaperones;; General function prediction only	Serine carboxypeptidase S28;; Serine carboxypeptidase S28;; Serine carboxypeptidase S28	--	O	Posttranslational modification, protein turnover, chaperones	lysosomal Pro-X carboxypeptidase [Sesamum indicum]
PB.5487.5	--	--	Molecular Function: nucleic acid binding (GO:0003676);; Cellular Component: nucleus (GO:0005634);;	K12830|0.0e+00|sind:105159640|K12830 splicing factor 3B subunit 3 | (RefSeq) probable splicing factor 3B subunit 3 isoform X1	Spliceosome (ko03040)	[A]	RNA processing and modification	CPSF A subunit region;; Mono-functional DNA-alkylating methyl methanesulfonate N-term;; Mono-functional DNA-alkylating methyl methanesulfonate N-term	DNA damage-binding protein 1 OS=Solanum cheesmaniae OX=142759 GN=DDB1 PE=3 SV=1	A	RNA processing and modification	probable splicing factor 3B subunit 3 isoform X2 [Sesamum indicum]
rna-XM_020696263.1	--	--	Cellular Component: nucleosome (GO:0000786);; Molecular Function: DNA binding (GO:0003677);; Cellular Component: nucleus (GO:0005634);; Biological Process: nucleosome assembly (GO:0006334);; Cellular Component: host cell nucleus (GO:0042025);; Molecular Function: protein heterodimerization activity (GO:0046982);;	K11254|7.1e-50|adu:107458448|K11254 histone H4 | (RefSeq) histone H4	--	[B]	Chromatin structure and dynamics	Centromere kinetochore component CENP-T histone fold	Histone H4 variant TH011 OS=Triticum aestivum OX=4565 PE=3 SV=2	B	Chromatin structure and dynamics	PREDICTED: uncharacterized protein LOC107825453 [Nicotiana tabacum]
PB.6583.3	--	--	--	--	--	--	--	Ataxin-2 C-terminal region	Protein EARLY RESPONSIVE TO DEHYDRATION 15 OS=Glycine max OX=3847 GN=ERD15 PE=2 SV=1	S	Function unknown	polyadenylate-binding protein-interacting protein 2-like [Sesamum indicum]
PB.6089.6	--	--	Cellular Component: vacuolar proton-transporting V-type ATPase, V1 domain (GO:0000221);; Cellular Component: plant-type vacuole (GO:0000325);; Molecular Function: molecular_function (GO:0003674);; Molecular Function: catalytic activity (GO:0003824);; Molecular Function: transporter activity (GO:0005215);; Cellular Component: cellular_component (GO:0005575);; Cellular Component: intracellular (GO:…	K02144|4.9e-71|sind:105161187|K02144 V-type H+-transporting ATPase subunit H | (RefSeq) V-type proton ATPase subunit H-like	Oxidative phosphorylation (ko00190);; Phagosome (ko04145)	[C]	Energy production and conversion	V-ATPase subunit H;; V-ATPase subunit H	V-type proton ATPase subunit H OS=Arabidopsis thaliana OX=3702 GN=VHA-H PE=1 SV=1	C	Energy production and conversion	V-type proton ATPase subunit H-like [Sesamum indicum]
PB.13656.4	--	--	Cellular Component: endoplasmic reticulum (GO:0005783);; Biological Process: N-glycan processing (GO:0006491);; Biological Process: defense response to bacterium (GO:0042742);;	K08288|9.3e-20|sind:105170612|K08288 protein kinase C substrate 80K-H | (RefSeq) glucosidase 2 subunit beta isoform X1	Protein processing in endoplasmic reticulum (ko04141)	[T]	Signal transduction mechanisms	--	Glucosidase 2 subunit beta OS=Arabidopsis thaliana OX=3702 GN=PSL4 PE=2 SV=1	T	Signal transduction mechanisms	glucosidase 2 subunit beta isoform X1 [Sesamum indicum]
rna-XM_011091958.2	[Q]	Secondary metabolites biosynthesis, transport and catabolism	Molecular Function: oxidoreductase activity (GO:0016491);; Molecular Function: metal ion binding (GO:0046872);;	K06892|4.4e-208|sind:105170982|K06892 feruloyl-CoA 6-hydroxylase [EC:1.14.11.61] | (RefSeq) feruloyl CoA ortho-hydroxylase 1-like	Phenylpropanoid biosynthesis (ko00940)	[QR]	Secondary metabolites biosynthesis, transport and catabolism;; General function prediction only	2OG-Fe(II) oxygenase superfamily	Feruloyl CoA ortho-hydroxylase 1 OS=Arabidopsis thaliana OX=3702 GN=F6'H1 PE=1 SV=1	Q	Secondary metabolites biosynthesis, transport and catabolism	feruloyl CoA ortho-hydroxylase 1-like [Sesamum indicum]
PB.20256.7	--	--	Molecular Function: molecular_function (GO:0003674);; Molecular Function: binding (GO:0005488);; Molecular Function: protein binding (GO:0005515);; Molecular Function: phospholipid binding (GO:0005543);; Cellular Component: cellular_component (GO:0005575);; Cellular Component: intracellular (GO:0005622);; Cellular Component: cell (GO:0005623);; Cellular Component: cytoplasm (GO:0005737);; Cellula…	--	--	--	--	Protein of unknown function (DUF3769)	Protein TRIGALACTOSYLDIACYLGLYCEROL 4, chloroplastic OS=Arabidopsis thaliana OX=3702 GN=TGD4 PE=1 SV=1	S	Function unknown	protein TRIGALACTOSYLDIACYLGLYCEROL 4, chloroplastic [Sesamum indicum]
PB.7231.4	[R]	General function prediction only	Biological Process: TOR signaling (GO:0031929);; Cellular Component: TORC1 complex (GO:0031931);; Cellular Component: TORC2 complex (GO:0031932);;	K08266|2.8e-156|sind:105162528|K08266 target of rapamycin complex subunit LST8 | (RefSeq) protein LST8 homolog	Autophagy - other (ko04136)	[R]	General function prediction only	WD domain, G-beta repeat;; Anaphase-promoting complex subunit 4 WD40 domain;; Nucleoporin Nup120/160	Target of rapamycin complex subunit LST8 OS=Oryza sativa subsp. japonica OX=39947 GN=LST8 PE=1 SV=1	S	Function unknown	protein LST8 homolog [Sesamum indicum]
rna-XM_011083674.2	--	--	Molecular Function: molecular_function (GO:0003674);; Molecular Function: nucleic acid binding (GO:0003676);; Molecular Function: RNA binding (GO:0003723);; Molecular Function: catalytic activity (GO:0003824);; Molecular Function: nuclease activity (GO:0004518);; Molecular Function: endonuclease activity (GO:0004519);; Molecular Function: binding (GO:0005488);; Cellular Component: cellular_compon…	--	--	[R]	General function prediction only	PPR repeat family	Pentatricopeptide repeat-containing protein At4g31850, chloroplastic OS=Arabidopsis thaliana OX=3702 GN=PGR3 PE=1 SV=1	S	Function unknown	pentatricopeptide repeat-containing protein At4g31850, chloroplastic [Sesamum indicum]
PB.14944.2	[R]	General function prediction only	Cellular Component: integral component of membrane (GO:0016021);;	K03453|6.1e-66|sind:105172533|K03453 bile acid:Na+ symporter, BASS family | (RefSeq) probable sodium/metabolite cotransporter BASS2, chloroplastic isoform X1	--	[P]	Inorganic ion transport and metabolism	Sodium Bile acid symporter family;; Sodium Bile acid symporter family	Probable sodium/metabolite cotransporter BASS2, chloroplastic OS=Oryza sativa subsp. japonica OX=39947 GN=BASS2 PE=2 SV=1	P	Inorganic ion transport and metabolism	probable sodium/metabolite cotransporter BASS2, chloroplastic isoform X1 [Sesamum indicum]
PB.19650.1	--	--	Molecular Function: hydrolase activity (GO:0016787);;	--	--	--	--	Pollen protein Ole e 1 like	--	S	Function unknown	vegetative cell wall protein gp1-like [Sesamum indicum]
rna-XM_011076931.2	[Q]	Secondary metabolites biosynthesis, transport and catabolism	Cellular Component: cellular_component (GO:0005575);; Cellular Component: intracellular (GO:0005622);; Cellular Component: cell (GO:0005623);; Cellular Component: cytoplasm (GO:0005737);; Cellular Component: peroxisome (GO:0005777);; Biological Process: coenzyme metabolic process (GO:0006732);; Biological Process: vitamin metabolic process (GO:0006766);; Biological Process: biological_process (GO…	K19222|1.8e-84|sind:105159746|K19222 1,4-dihydroxy-2-naphthoyl-CoA hydrolase [EC:3.1.2.28] | (RefSeq) 1,4-dihydroxy-2-naphthoyl-CoA thioesterase 1-like	Ubiquinone and other terpenoid-quinone biosynthesis (ko00130)	[R]	General function prediction only	Thioesterase superfamily	1,4-dihydroxy-2-naphthoyl-CoA thioesterase 1 OS=Arabidopsis thaliana OX=3702 GN=DHNAT1 PE=1 SV=1	Q	Secondary metabolites biosynthesis, transport and catabolism	1,4-dihydroxy-2-naphthoyl-CoA thioesterase 1-like [Sesamum indicum]
PB.10537.8	[O]	Posttranslational modification, protein turnover, chaperones	Molecular Function: ATP binding (GO:0005524);;	K14571|7.8e-170|sind:105166612|K14571 ribosome biogenesis ATPase | (RefSeq) cell division control protein 48 homolog C-like	Ribosome biogenesis in eukaryotes (ko03008)	[O]	Posttranslational modification, protein turnover, chaperones	ATPase family associated with various cellular activities (AAA);; AAA+ lid domain;; AAA domain (dynein-related subfamily);; Holliday junction DNA helicase RuvB P-loop domain;; AAA domain (Cdc48 subfamily);; AAA+ lid domain	Cell division control protein 48 homolog C OS=Arabidopsis thaliana OX=3702 GN=CDC48C PE=2 SV=2	O	Posttranslational modification, protein turnover, chaperones	cell division control protein 48 homolog C-like [Sesamum indicum]
rna-XM_011076273.2	[O]	Posttranslational modification, protein turnover, chaperones	Molecular Function: MAP kinase activity (GO:0004707);; Molecular Function: ATP binding (GO:0005524);;	K20535|5.0e-202|sind:105159261|K20535 mitogen-activated protein kinase 1/2 [EC:2.7.11.24] | (RefSeq) mitogen-activated protein kinase homolog NTF3	MAPK signaling pathway - plant (ko04016)	[T]	Signal transduction mechanisms	Protein kinase domain	Mitogen-activated protein kinase homolog NTF3 OS=Nicotiana tabacum OX=4097 GN=NTF3 PE=1 SV=1	T	Signal transduction mechanisms	mitogen-activated protein kinase homolog NTF3 [Sesamum indicum]
PB.10446.19	--	--	Molecular Function: DNA binding (GO:0003677);; Cellular Component: nucleus (GO:0005634);; Biological Process: regulation of transcription, DNA-templated (GO:0006355);;	--	--	[K]	Transcription	ELK domain	Homeobox protein knotted-1-like LET12 OS=Solanum lycopersicum OX=4081 GN=LET12 PE=2 SV=1	K	Transcription	homeobox protein knotted-1-like LET12 isoform X2 [Sesamum indicum]
rna-XM_011077414.2	--	--	Cellular Component: apoplast (GO:0048046);;	--	--	--	--	Dirigent-like protein	Dirigent protein 4 OS=Arabidopsis thaliana OX=3702 GN=DIR4 PE=2 SV=1	S	Function unknown	LOW QUALITY PROTEIN: dirigent protein 4-like [Sesamum indicum]
PB.9393.4	--	--	Molecular Function: DNA binding (GO:0003677);; Molecular Function: zinc ion binding (GO:0008270);;	--	--	[R]	General function prediction only	A20-like zinc finger	Zinc finger A20 and AN1 domain-containing stress-associated protein 8 OS=Oryza sativa subsp. indica OX=39946 GN=SAP8 PE=2 SV=2	S	Function unknown	zinc finger A20 and AN1 domain-containing stress-associated protein 8-like [Sesamum indicum]
PB.8197.4	--	--	Cellular Component: integral component of membrane (GO:0016021);;	K03676|5.2e-67|sind:105163482|K03676 glutaredoxin 3 | (RefSeq) monothiol glutaredoxin-S10-like	--	--	--	Low psii accumulation1 / Rep27	Monothiol glutaredoxin-S10 OS=Oryza sativa subsp. japonica OX=39947 GN=GRXS10 PE=2 SV=2	S	Function unknown	protein LOW PSII ACCUMULATION 1, chloroplastic [Sesamum indicum]
PB.14476.2	[G]	Carbohydrate transport and metabolism	Molecular Function: ATP binding (GO:0005524);; Biological Process: glycogen biosynthetic process (GO:0005978);; Molecular Function: glucose-1-phosphate adenylyltransferase activity (GO:0008878);; Cellular Component: chloroplast (GO:0009507);; Biological Process: starch biosynthetic process (GO:0019252);;	K00975|2.6e-196|sind:105171375|K00975 glucose-1-phosphate adenylyltransferase [EC:2.7.7.27] | (RefSeq) glucose-1-phosphate adenylyltransferase large subunit 3, chloroplastic/amyloplastic	Starch and sucrose metabolism (ko00500);; Amino sugar and nucleotide sugar metabolism (ko00520)	[M]	Cell wall/membrane/envelope biogenesis	Nucleotidyl transferase	Glucose-1-phosphate adenylyltransferase large subunit 1, chloroplastic OS=Arabidopsis thaliana OX=3702 GN=ADG2 PE=1 SV=3	H	Coenzyme transport and metabolism	glucose-1-phosphate adenylyltransferase large subunit 3, chloroplastic/amyloplastic [Sesamum indicum]
PB.3610.2	--	--	Cellular Component: nucleus (GO:0005634);; Biological Process: regulation of transcription, DNA-templated (GO:0006355);; Biological Process: auxin-activated signaling pathway (GO:0009734);;	K14484|2.0e-168|sind:105157657|K14484 auxin-responsive protein IAA | (RefSeq) auxin-responsive protein IAA27	Plant hormone signal transduction (ko04075)	--	--	AUX/IAA family	Auxin-responsive protein IAA27 OS=Arabidopsis thaliana OX=3702 GN=IAA27 PE=1 SV=1	K	Transcription	auxin-responsive protein IAA27 [Sesamum indicum]
rna-XM_011100836.2	--	--	Molecular Function: red chlorophyll catabolite reductase activity (GO:0051743);;	K13545|1.9e-178|sind:105177623|K13545 red chlorophyll catabolite reductase [EC:1.3.7.12] | (RefSeq) red chlorophyll catabolite reductase, chloroplastic	Porphyrin and chlorophyll metabolism (ko00860)	--	--	Red chlorophyll catabolite reductase (RCC reductase)	Red chlorophyll catabolite reductase, chloroplastic OS=Arabidopsis thaliana OX=3702 GN=RCCR PE=1 SV=2	S	Function unknown	red chlorophyll catabolite reductase, chloroplastic [Sesamum indicum]
rna-XM_020697264.1	[T]	Signal transduction mechanisms	Molecular Function: protein serine/threonine phosphatase activity (GO:0004722);; Molecular Function: metal ion binding (GO:0046872);;	K17499|1.8e-209|sind:105164559|K17499 protein phosphatase 1G [EC:3.1.3.16] | (RefSeq) probable protein phosphatase 2C 60	--	[T]	Signal transduction mechanisms	Protein phosphatase 2C	Probable protein phosphatase 2C 60 OS=Arabidopsis thaliana OX=3702 GN=At4g31860 PE=2 SV=1	T	Signal transduction mechanisms	probable protein phosphatase 2C 60 [Sesamum indicum]
PB.15632.2	--	--	--	K04506|2.7e-13|csat:104734106|K04506 E3 ubiquitin-protein ligase SIAH1 [EC:2.3.2.27] | (RefSeq) E3 ubiquitin-protein ligase SINA-like 7	Ubiquitin mediated proteolysis (ko04120)	[O]	Posttranslational modification, protein turnover, chaperones	DnaJ domain	Protein ADMETOS OS=Arabidopsis thaliana OX=3702 GN=ADM PE=2 SV=1	O	Posttranslational modification, protein turnover, chaperones	uncharacterized protein LOC105172629 [Sesamum indicum]
PB.484.7	--	--	--	K17824|8.7e-114|sind:105165001|K17824 DCN1-like protein 4/5 | (RefSeq) DCN1-like protein 4	--	[S]	Function unknown	Cullin binding	--	S	Function unknown	DCN1-like protein 4 [Sesamum indicum]
PB.2704.10	[C]	Energy production and conversion	Molecular Function: 3-methyl-2-oxobutanoate dehydrogenase (2-methylpropanoyl-transferring) activity (GO:0003863);;	K00166|5.8e-175|sind:105180006|K00166 2-oxoisovalerate dehydrogenase E1 component alpha subunit [EC:1.2.4.4] | (RefSeq) 2-oxoisovalerate dehydrogenase subunit alpha 1, mitochondrial isoform X1	Valine, leucine and isoleucine degradation (ko00280);; Propanoate metabolism (ko00640)	[C]	Energy production and conversion	Dehydrogenase E1 component;; Dehydrogenase E1 component;; Dehydrogenase E1 component	2-oxoisovalerate dehydrogenase subunit alpha 1, mitochondrial OS=Arabidopsis thaliana OX=3702 GN=At1g21400 PE=2 SV=1	C	Energy production and conversion	2-oxoisovalerate dehydrogenase subunit alpha 1, mitochondrial isoform X1 [Sesamum indicum]
PB.12083.15	[J]	Translation, ribosomal structure and biogenesis	Cellular Component: membrane (GO:0016020);; Molecular Function: N-(long-chain-acyl)ethanolamine deacylase activity (GO:0047412);; Biological Process: N-acylethanolamine metabolic process (GO:0070291);;	K02433|2.5e-32|cre:CHLREDRAFT_188401|K02433 aspartyl-tRNA(Asn)/glutamyl-tRNA(Gln) amidotransferase subunit A [EC:6.3.5.6 6.3.5.7] | (RefSeq) GAT1; glutamyl tRNA amidotransferase, subunit A	Aminoacyl-tRNA biosynthesis (ko00970)	[J]	Translation, ribosomal structure and biogenesis	Amidase;; Amidase	Fatty acid amide hydrolase OS=Medicago truncatula OX=3880 GN=FAAH PE=1 SV=1	J	Translation, ribosomal structure and biogenesis	fatty acid amide hydrolase [Sesamum indicum]
PB.4867.12	[G]	Carbohydrate transport and metabolism	Biological Process: carbohydrate metabolic process (GO:0005975);; Molecular Function: raucaffricine beta-glucosidase activity (GO:0050247);;	K12695|1.2e-65|sind:105161651|K12695 raucaffricine beta-D-glucosidase / vomilenine glucosyltransferase [EC:3.2.1.125 2.4.1.219] | (RefSeq) beta-glucosidase-like	Indole alkaloid biosynthesis (ko00901)	[G]	Carbohydrate transport and metabolism	Glycosyl hydrolase family 1	Raucaffricine-O-beta-D-glucosidase OS=Rauvolfia serpentina OX=4060 GN=RG PE=1 SV=1	G	Carbohydrate transport and metabolism	raucaffricine-O-beta-D-glucosidase-like [Sesamum indicum]
rna-XM_020693430.1	--	--	Molecular Function: molecular_function (GO:0003674);; Molecular Function: nucleic acid binding (GO:0003676);; Molecular Function: transcription factor activity, sequence-specific DNA binding (GO:0003700);; Molecular Function: RNA binding (GO:0003723);; Molecular Function: mRNA binding (GO:0003729);; Molecular Function: mRNA 3'-UTR binding (GO:0003730);; Molecular Function: binding (GO:0005488);; …	--	--	[R]	General function prediction only	Zinc finger C-x8-C-x5-C-x3-H type (and similar)	Zinc finger CCCH domain-containing protein 56 OS=Oryza sativa subsp. japonica OX=39947 GN=Os08g0159800 PE=4 SV=1	S	Function unknown	zinc finger CCCH domain-containing protein 56-like [Sesamum indicum]
rna-XM_011100027.2	--	--	Molecular Function: kinase activity (GO:0016301);;	--	--	[C]	Energy production and conversion	CBS domain	CBS domain-containing protein CBSX5 OS=Arabidopsis thaliana OX=3702 GN=CBSX5 PE=2 SV=2	C	Energy production and conversion	CBS domain-containing protein CBSX5 [Sesamum indicum]
PB.11113.2	--	--	Biological Process: reproduction (GO:0000003);; Cellular Component: nuclear chromosome (GO:0000228);; Biological Process: nuclear division (GO:0000280);; Cellular Component: condensed chromosome (GO:0000793);; Cellular Component: condensed nuclear chromosome (GO:0000794);; Cellular Component: synaptonemal complex (GO:0000795);; Cellular Component: cellular_component (GO:0005575);; Cellular Compon…	--	--	--	--	--	WEB family protein At4g27595, chloroplastic OS=Arabidopsis thaliana OX=3702 GN=At4g27595 PE=2 SV=1	S	Function unknown	WEB family protein At3g02930, chloroplastic [Sesamum indicum]
rna-XM_011097178.2	--	--	Molecular Function: Rho GDP-dissociation inhibitor activity (GO:0005094);; Cellular Component: cytoplasm (GO:0005737);;	K12462|5.4e-130|sind:105174923|K12462 Rho GDP-dissociation inhibitor | (RefSeq) rho GDP-dissociation inhibitor 1-like	--	[T]	Signal transduction mechanisms	RHO protein GDP dissociation inhibitor	Rho GDP-dissociation inhibitor 1 OS=Arabidopsis thaliana OX=3702 GN=GDI1 PE=1 SV=1	T	Signal transduction mechanisms	rho GDP-dissociation inhibitor 1-like [Sesamum indicum]
rna-XM_011090806.2	--	--	Molecular Function: ubiquitin-protein transferase activity (GO:0004842);; Cellular Component: nucleus (GO:0005634);; Biological Process: histone monoubiquitination (GO:0010390);; Molecular Function: metal ion binding (GO:0046872);;	K10696|9.2e-201|sind:105170166|K10696 E3 ubiquitin-protein ligase BRE1 [EC:2.3.2.27] | (RefSeq) E3 ubiquitin-protein ligase BRE1-like 2	--	[O]	Posttranslational modification, protein turnover, chaperones	--	E3 ubiquitin-protein ligase BRE1-like 2 OS=Arabidopsis thaliana OX=3702 GN=HUB2 PE=1 SV=2	O	Posttranslational modification, protein turnover, chaperones	E3 ubiquitin-protein ligase BRE1-like 2 [Sesamum indicum]
rna-XM_011097873.2	[T]	Signal transduction mechanisms	Molecular Function: protein kinase activity (GO:0004672);; Molecular Function: ATP binding (GO:0005524);; Cellular Component: integral component of membrane (GO:0016021);; Biological Process: recognition of pollen (GO:0048544);;	K13416|2.7e-83|mdm:103416333|K13416 brassinosteroid insensitive 1-associated receptor kinase 1 [EC:2.7.10.1 2.7.11.1] | (RefSeq) BRASSINOSTEROID INSENSITIVE 1-associated receptor kinase 1-like isoform X1	MAPK signaling pathway - plant (ko04016);; Plant hormone signal transduction (ko04075);; Plant-pathogen interaction (ko04626)	--	--	Protein tyrosine and serine/threonine kinase	G-type lectin S-receptor-like serine/threonine-protein kinase At1g11300 OS=Arabidopsis thaliana OX=3702 GN=At1g11300 PE=2 SV=1	T	Signal transduction mechanisms	G-type lectin S-receptor-like serine/threonine-protein kinase At1g11330 [Sesamum indicum]
rna-XM_011094284.2	[IQ]	Lipid transport and metabolism;; Secondary metabolites biosynthesis, transport and catabolism	Cellular Component: integral component of membrane (GO:0016021);; Molecular Function: ligase activity (GO:0016874);;	K01904|0.0e+00|sind:105172728|K01904 4-coumarate--CoA ligase [EC:6.2.1.12] | (RefSeq) 4-coumarate--CoA ligase-like 6	Ubiquinone and other terpenoid-quinone biosynthesis (ko00130);; Phenylpropanoid biosynthesis (ko00940)	[I]	Lipid transport and metabolism	AMP-binding enzyme	4-coumarate--CoA ligase-like 6 OS=Arabidopsis thaliana OX=3702 GN=4CLL6 PE=1 SV=2	I	Lipid transport and metabolism	4-coumarate--CoA ligase-like 6 [Sesamum indicum]
rna-XM_011086293.2	--	--	Biological Process: cellular oxidant detoxification (GO:0098869);;	--	--	--	--	--	Protein RESPONSE TO LOW SULFUR 3 OS=Arabidopsis thaliana OX=3702 GN=LSU3 PE=4 SV=1	S	Function unknown	protein RESPONSE TO LOW SULFUR 3-like [Sesamum indicum]
PB.1454.7	--	--	--	--	--	--	--	Protein of unknown function (DUF1005);; Protein of unknown function (DUF1005)	--	S	Function unknown	uncharacterized protein LOC105168293 [Sesamum indicum]
PB.11942.1	[M]	Cell wall/membrane/envelope biogenesis	Cellular Component: integral component of membrane (GO:0016021);; Molecular Function: transferase activity, transferring acyl groups (GO:0016746);;	K21398|2.2e-39|apro:F751_6097|K21398 natural resistance-associated macrophage protein 2 | (RefSeq) Metal transporter Nramp4	--	[T]	Signal transduction mechanisms	MBOAT, membrane-bound O-acyltransferase family	--	T	Signal transduction mechanisms	putative membrane-bound O-acyltransferase C24H6.01c [Sesamum indicum]
PB.19638.5	[LK]	Replication, recombination and repair;; Transcription	Molecular Function: nucleic acid binding (GO:0003676);; Molecular Function: DNA helicase activity (GO:0003678);; Molecular Function: ATP binding (GO:0005524);;	K03655|2.1e-34|bna:106406031|K03655 ATP-dependent DNA helicase RecG [EC:3.6.4.12] | (RefSeq) ATP-dependent DNA helicase homolog RECG, chloroplastic isoform X2	Homologous recombination (ko03440)	[A]	RNA processing and modification	DEAD/DEAH box helicase;; CarD-like/TRCF domain;; Type III restriction enzyme, res subunit;; Helicase conserved C-terminal domain;; TRCF domain	ATP-dependent DNA helicase At3g02060, chloroplastic OS=Arabidopsis thaliana OX=3702 GN=At3g02060 PE=2 SV=1	A	RNA processing and modification	LOW QUALITY PROTEIN: ATP-dependent DNA helicase At3g02060, chloroplastic [Sesamum indicum]
PB.5867.16	[J]	Translation, ribosomal structure and biogenesis	Molecular Function: RNA binding (GO:0003723);; Cellular Component: nucleus (GO:0005634);; Biological Process: mRNA processing (GO:0006397);; Biological Process: RNA splicing (GO:0008380);;	K12837|3.1e-168|sind:105160560|K12837 splicing factor U2AF 65 kDa subunit | (RefSeq) splicing factor U2af large subunit A-like isoform X1	Spliceosome (ko03040)	[A]	RNA processing and modification	RNA recognition motif. (a.k.a. RRM, RBD, or RNP domain);; Occluded RNA-recognition motif	Splicing factor U2af large subunit B OS=Nicotiana plumbaginifolia OX=4092 GN=U2AF65B PE=2 SV=1	A	RNA processing and modification	splicing factor U2af large subunit B-like isoform X2 [Sesamum indicum]
PB.4900.2	--	--	Molecular Function: calcium ion binding (GO:0005509);; Biological Process: calcium-mediated signaling (GO:0019722);;	K02183|3.0e-11|nnu:104607407|K02183 calmodulin | (RefSeq) calmodulin	MAPK signaling pathway - plant (ko04016);; Phosphatidylinositol signaling system (ko04070);; Plant-pathogen interaction (ko04626)	[T]	Signal transduction mechanisms	--	Calmodulin-1 OS=Solanum tuberosum OX=4113 GN=PCM1 PE=1 SV=2	T	Signal transduction mechanisms	calmodulin cam-206 [Cinnamomum micranthum f. kanehirae]
PB.3858.6	--	--	Molecular Function: iron ion binding (GO:0005506);; Biological Process: lipid biosynthetic process (GO:0008610);; Cellular Component: integral component of membrane (GO:0016021);; Molecular Function: oxidoreductase activity (GO:0016491);;	K15404|1.9e-63|ppp:112278187|K15404 aldehyde decarbonylase [EC:4.1.99.5] | (RefSeq) protein ECERIFERUM 3-like	Cutin, suberine and wax biosynthesis (ko00073)	--	--	Fatty acid hydroxylase superfamily;; WAX2 C-terminal domain	Very-long-chain aldehyde decarbonylase CER3 OS=Arabidopsis thaliana OX=3702 GN=CER3 PE=1 SV=1	S	Function unknown	protein ECERIFERUM 3-like isoform X2 [Sesamum indicum]
PB.8538.4	[R]	General function prediction only	Biological Process: reproduction (GO:0000003);; Biological Process: developmental process involved in reproduction (GO:0003006);; Molecular Function: molecular_function (GO:0003674);; Molecular Function: catalytic activity (GO:0003824);; Molecular Function: GTPase activity (GO:0003924);; Cellular Component: cellular_component (GO:0005575);; Cellular Component: intracellular (GO:0005622);; Cellula…	K24104|1.6e-129|sind:105164374|K24104 GPN-loop GTPase | (RefSeq) GPN-loop GTPase 1 isoform X1	--	[L]	Replication, recombination and repair	Conserved hypothetical ATP binding protein;; CobW/HypB/UreG, nucleotide-binding domain;; 50S ribosome-binding GTPase;; Ferrous iron transport protein B;; Signal recognition particle receptor beta subunit;; Conserved hypothetical ATP binding protein	GPN-loop GTPase QQT2 OS=Arabidopsis thaliana OX=3702 GN=QQT2 PE=1 SV=1	L	Replication, recombination and repair	GPN-loop GTPase 1 isoform X1 [Sesamum indicum]
PB.17157.6	--	--	Cellular Component: cellular_component (GO:0005575);; Cellular Component: cell wall (GO:0005618);; Cellular Component: cell (GO:0005623);; Cellular Component: plasma membrane (GO:0005886);; Biological Process: multicellular organism development (GO:0007275);; Biological Process: biological_process (GO:0008150);; Cellular Component: membrane (GO:0016020);; Biological Process: root system developme…	--	--	--	--	Fasciclin domain	Fasciclin-like arabinogalactan protein 1 OS=Arabidopsis thaliana OX=3702 GN=FLA1 PE=1 SV=1	S	Function unknown	fasciclin-like arabinogalactan protein 1 isoform X1 [Sesamum indicum]
rna-XM_011078456.2	[G]	Carbohydrate transport and metabolism	Molecular Function: UDP-glycosyltransferase activity (GO:0008194);; Cellular Component: intracellular membrane-bounded organelle (GO:0043231);;	K23452|2.3e-87|brp:103829335|K23452 UDP-glucosyltransferase 85A [EC:2.4.1.-] | (RefSeq) UDP-glycosyltransferase 85A3	Zeatin biosynthesis (ko00908)	[GC]	Carbohydrate transport and metabolism;; Energy production and conversion	UDP-glucoronosyl and UDP-glucosyl transferase	7-deoxyloganetic acid glucosyl transferase OS=Catharanthus roseus OX=4058 GN=7DLGT PE=1 SV=1	--	--	7-deoxyloganetic acid glucosyltransferase-like [Sesamum indicum]
PB.14073.3	[J]	Translation, ribosomal structure and biogenesis	Molecular Function: MAP kinase activity (GO:0004707);; Molecular Function: ATP binding (GO:0005524);;	K20536|2.0e-132|sind:105170343|K20536 mitogen-activated protein kinase 3 [EC:2.7.11.24] | (RefSeq) mitogen-activated protein kinase 3	MAPK signaling pathway - plant (ko04016);; Plant-pathogen interaction (ko04626)	[T]	Signal transduction mechanisms	Protein kinase domain	Mitogen-activated protein kinase 3 OS=Arabidopsis thaliana OX=3702 GN=MPK3 PE=1 SV=2	T	Signal transduction mechanisms	mitogen-activated protein kinase 3 [Sesamum indicum]
PB.9836.3	--	--	Molecular Function: ATP binding (GO:0005524);; Molecular Function: transferase activity (GO:0016740);;	K10689|2.0e-90|sind:105164758|K10689 peroxin-4 [EC:2.3.2.23] | (RefSeq) protein PEROXIN-4 isoform X1	--	[O]	Posttranslational modification, protein turnover, chaperones	--	Protein PEROXIN-4 OS=Arabidopsis thaliana OX=3702 GN=PEX4 PE=1 SV=1	O	Posttranslational modification, protein turnover, chaperones	protein PEROXIN-4 isoform X1 [Sesamum indicum]
PB.9737.2	[G]	Carbohydrate transport and metabolism	Molecular Function: alpha,alpha-trehalase activity (GO:0004555);; Biological Process: trehalose metabolic process (GO:0005991);;	K01194|1.3e-265|sind:105164504|K01194 alpha,alpha-trehalase [EC:3.2.1.28] | (RefSeq) probable trehalase	Starch and sucrose metabolism (ko00500)	[G]	Carbohydrate transport and metabolism	Trehalase;; Trehalase	Probable trehalase OS=Oryza sativa subsp. japonica OX=39947 GN=Os10g0521000 PE=2 SV=1	G	Carbohydrate transport and metabolism	probable trehalase [Sesamum indicum]
PB.14721.15	--	--	Molecular Function: translation initiation factor activity (GO:0003743);;	K15026|2.2e-97|sind:105171967|K15026 translation initiation factor 2A | (RefSeq) eukaryotic translation initiation factor 2A	--	[J]	Translation, ribosomal structure and biogenesis	Eukaryotic translation initiation factor eIF2A	--	J	Translation, ribosomal structure and biogenesis	eukaryotic translation initiation factor 2A [Sesamum indicum]
PB.4341.1	--	--	Molecular Function: ATP binding (GO:0005524);; Molecular Function: 1-phosphatidylinositol-4-phosphate 5-kinase activity (GO:0016308);;	K00889|0.0e+00|sind:105159494|K00889 1-phosphatidylinositol-4-phosphate 5-kinase [EC:2.7.1.68] | (RefSeq) phosphatidylinositol 4-phosphate 5-kinase 1 isoform X1	Inositol phosphate metabolism (ko00562);; Phosphatidylinositol signaling system (ko04070);; Endocytosis (ko04144)	[T]	Signal transduction mechanisms	Phosphatidylinositol-4-phosphate 5-Kinase;; MORN repeat;; Phosphatidylinositol-4-phosphate 5-Kinase	Phosphatidylinositol 4-phosphate 5-kinase 1 OS=Arabidopsis thaliana OX=3702 GN=PIP5K1 PE=1 SV=1	T	Signal transduction mechanisms	phosphatidylinositol 4-phosphate 5-kinase 1 isoform X1 [Sesamum indicum]
PB.3181.1	--	--	--	--	--	--	--	--	--	--	--	uncharacterized protein LOC105156561 isoform X3 [Sesamum indicum]
rna-XM_011085354.2	--	--	Cellular Component: integral component of membrane (GO:0016021);;	--	--	--	--	--	--	--	--	uncharacterized protein LOC105166116 [Sesamum indicum]
PB.20474.20	--	--	--	K11274|8.8e-61|sind:105162415|K11274 chromosome transmission fidelity protein 4 | (RefSeq) WD repeat and HMG-box DNA-binding protein 1	--	[R]	General function prediction only	Minichromosome loss protein, Mcl1, middle region;; Minichromosome loss protein, Mcl1, middle region	--	S	Function unknown	uncharacterized protein LOC105179708 isoform X2 [Sesamum indicum]
PB.7190.3	--	--	--	--	--	--	--	--	--	L	Replication, recombination and repair	uncharacterized protein LOC105162973 [Sesamum indicum]
PB.6032.5	[O]	Posttranslational modification, protein turnover, chaperones	Molecular Function: iron ion binding (GO:0005506);; Biological Process: iron-sulfur cluster assembly (GO:0016226);; Molecular Function: iron-sulfur cluster binding (GO:0051536);;	K22074|1.4e-115|sind:105161055|K22074 NFU1 iron-sulfur cluster scaffold homolog, mitochondrial | (RefSeq) nifU-like protein 4, mitochondrial	--	[O]	Posttranslational modification, protein turnover, chaperones	Scaffold protein Nfu/NifU N terminal;; NifU-like domain	NifU-like protein 4, mitochondrial OS=Arabidopsis thaliana OX=3702 GN=NIFU4 PE=2 SV=1	O	Posttranslational modification, protein turnover, chaperones	nifU-like protein 4, mitochondrial [Sesamum indicum]
PB.254.7	--	--	Biological Process: regulation of transcription, DNA-templated (GO:0006355);;	K14558|3.8e-79|qsu:111986604|K14558 periodic tryptophan protein 2 | (RefSeq) protein TOPLESS isoform X1	Ribosome biogenesis in eukaryotes (ko03008)	[R]	General function prediction only	WD domain, G-beta repeat;; Anaphase-promoting complex subunit 4 WD40 domain;; LisH-like dimerisation domain;; WD domain, G-beta repeat	Protein TOPLESS-RELATED PROTEIN 2 OS=Oryza sativa subsp. japonica OX=39947 GN=TPR2 PE=1 SV=1	S	Function unknown	protein TPR2 [Sesamum indicum]
PB.14441.8	[J]	Translation, ribosomal structure and biogenesis	Molecular Function: structural constituent of ribosome (GO:0003735);; Biological Process: translation (GO:0006412);; Cellular Component: cytosolic small ribosomal subunit (GO:0022627);;	K02984|2.0e-123|sind:105171310|K02984 small subunit ribosomal protein S3Ae | (RefSeq) 40S ribosomal protein S3a	Ribosome (ko03010)	[J]	Translation, ribosomal structure and biogenesis	Ribosomal S3Ae family	40S ribosomal protein S3a OS=Catharanthus roseus OX=4058 GN=RPS3A PE=2 SV=4	J	Translation, ribosomal structure and biogenesis	40S ribosomal protein S3a [Sesamum indicum]
rna-XM_011084133.2	--	--	--	K22376|7.6e-28|nau:109241288|K22376 E3 ubiquitin-protein ligase KCMF1 [EC:2.3.2.27] | (RefSeq) protein DEHYDRATION-INDUCED 19 homolog 4-like	--	--	--	Drought induced 19 protein (Di19), zinc-binding	Protein DEHYDRATION-INDUCED 19 homolog 4 OS=Arabidopsis thaliana OX=3702 GN=DI19-4 PE=1 SV=1	S	Function unknown	protein DEHYDRATION-INDUCED 19 homolog 4 [Sesamum indicum]
PB.1543.4	--	--	Cellular Component: integral component of membrane (GO:0016021);;	--	--	[S]	Function unknown	--	Protein VASCULAR ASSOCIATED DEATH 1, chloroplastic OS=Arabidopsis thaliana OX=3702 GN=VAD1 PE=1 SV=1	S	Function unknown	protein VASCULAR ASSOCIATED DEATH 1, chloroplastic [Sesamum indicum]
PB.6193.5	[O]	Posttranslational modification, protein turnover, chaperones	Molecular Function: serine-type peptidase activity (GO:0008236);;	K03797|3.3e-217|sind:105159722|K03797 carboxyl-terminal processing protease [EC:3.4.21.102] | (RefSeq) carboxyl-terminal-processing peptidase 3, chloroplastic	--	--	--	Peptidase family S41;; PDZ domain;; PDZ domain;; PDZ domain	Carboxyl-terminal-processing peptidase 3, chloroplastic OS=Arabidopsis thaliana OX=3702 GN=CTPA3 PE=3 SV=1	M	Cell wall/membrane/envelope biogenesis	carboxyl-terminal-processing peptidase 3, chloroplastic [Sesamum indicum]
PB.7833.1	--	--	Cellular Component: cellular_component (GO:0005575);; Cellular Component: intracellular (GO:0005622);; Cellular Component: cell (GO:0005623);; Cellular Component: cytoplasm (GO:0005737);; Cellular Component: peroxisome (GO:0005777);; Biological Process: coenzyme metabolic process (GO:0006732);; Biological Process: vitamin metabolic process (GO:0006766);; Biological Process: biological_process (GO…	K19222|2.6e-11|sind:105162540|K19222 1,4-dihydroxy-2-naphthoyl-CoA hydrolase [EC:3.1.2.28] | (RefSeq) 1,4-dihydroxy-2-naphthoyl-CoA thioesterase 1-like	Ubiquinone and other terpenoid-quinone biosynthesis (ko00130)	--	--	--	--	Q	Secondary metabolites biosynthesis, transport and catabolism	1,4-dihydroxy-2-naphthoyl-CoA thioesterase 1-like [Sesamum indicum]
PB.2840.2	--	--	--	--	--	--	--	--	--	--	--	uncharacterized protein LOC105155694 [Sesamum indicum]
PB.7192.20	--	--	Cellular Component: nucleus (GO:0005634);; Biological Process: regulation of transcription, DNA-templated (GO:0006355);; Cellular Component: CCR4-NOT core complex (GO:0030015);; Cellular Component: host cell nucleus (GO:0042025);;	K12580|0.0e+00|sind:105162452|K12580 CCR4-NOT transcription complex subunit 3 | (RefSeq) general negative regulator of transcription subunit 3 isoform X1	RNA degradation (ko03018)	[K]	Transcription	Not1 N-terminal domain, CCR4-Not complex component;; NOT2 / NOT3 / NOT5 family	--	K	Transcription	general negative regulator of transcription subunit 3 isoform X5 [Sesamum indicum]
rna-XM_020695546.1	[J]	Translation, ribosomal structure and biogenesis	Biological Process: RNA methylation (GO:0001510);; Molecular Function: methyltransferase activity (GO:0008168);; Biological Process: cell division (GO:0051301);;	--	--	[AR]	RNA processing and modification;; General function prediction only	FtsJ-like methyltransferase	--	A	RNA processing and modification	uncharacterized protein LOC105167136 isoform X2 [Sesamum indicum]
PB.5726.9	[R]	General function prediction only	Molecular Function: molecular_function (GO:0003674);; Molecular Function: catalytic activity (GO:0003824);; Biological Process: biological_process (GO:0008150);; Biological Process: metabolic process (GO:0008152);; Biological Process: auxin metabolic process (GO:0009850);; Biological Process: cellular process (GO:0009987);; Molecular Function: IAA-amino acid conjugate hydrolase activity (GO:00101…	K14664|7.5e-111|sind:105160264|K14664 IAA-amino acid hydrolase [EC:3.5.1.-] | (RefSeq) IAA-amino acid hydrolase ILR1-like 5	--	--	--	Peptidase family M20/M25/M40;; Peptidase family M20/M25/M40	IAA-amino acid hydrolase ILR1-like 3 OS=Arabidopsis thaliana OX=3702 GN=ILL3 PE=2 SV=1	G	Carbohydrate transport and metabolism	IAA-amino acid hydrolase ILR1-like 5 [Sesamum indicum]
PB.2007.4	--	--	--	--	--	--	--	--	--	--	--	hypothetical protein CDL12_14981 [Handroanthus impetiginosus]
PB.8776.4	[S]	Function unknown	Cellular Component: integral component of membrane (GO:0016021);;	--	--	--	--	Protein of unknown function, DUF599;; Protein of unknown function, DUF599	--	S	Function unknown	uncharacterized protein LOC105164948 [Sesamum indicum]
rna-XM_011084887.2	[T]	Signal transduction mechanisms	Molecular Function: protein kinase activity (GO:0004672);; Molecular Function: ATP binding (GO:0005524);; Cellular Component: integral component of membrane (GO:0016021);;	K20359|2.9e-48|eus:EUTSA_v10006389mg|K20359 PRA1 family protein 1 | (RefSeq) hypothetical protein	--	--	--	Protein kinase domain	Probable inactive receptor kinase At1g48480 OS=Arabidopsis thaliana OX=3702 GN=RKL1 PE=1 SV=1	T	Signal transduction mechanisms	probable inactive receptor kinase At1g48480 [Sesamum indicum]
PB.382.7	[HE]	Coenzyme transport and metabolism;; Amino acid transport and metabolism	Molecular Function: O-phospho-L-serine:2-oxoglutarate aminotransferase activity (GO:0004648);; Biological Process: L-serine biosynthetic process (GO:0006564);;	K00831|1.8e-185|sind:105162711|K00831 phosphoserine aminotransferase [EC:2.6.1.52] | (RefSeq) phosphoserine aminotransferase 2, chloroplastic	Glycine, serine and threonine metabolism (ko00260);; Cysteine and methionine metabolism (ko00270);; Vitamin B6 metabolism (ko00750);; Carbon metabolism (ko01200);; Biosynthesis of amino acids (ko01230)	[HE]	Coenzyme transport and metabolism;; Amino acid transport and metabolism	Aminotransferase class-V	Phosphoserine aminotransferase 2, chloroplastic OS=Arabidopsis thaliana OX=3702 GN=PSAT2 PE=1 SV=1	E	Amino acid transport and metabolism	phosphoserine aminotransferase 2, chloroplastic [Sesamum indicum]
PB.239.6	[M]	Cell wall/membrane/envelope biogenesis	Molecular Function: RNA binding (GO:0003723);; Molecular Function: UDP-glucose 4-epimerase activity (GO:0003978);; Cellular Component: cytosol (GO:0005829);; Biological Process: galactose metabolic process (GO:0006012);; Biological Process: rRNA processing (GO:0006364);;	K01784|1.4e-160|sind:105159167|K01784 UDP-glucose 4-epimerase [EC:5.1.3.2] | (RefSeq) UDP-glucose 4-epimerase GEPI48	Galactose metabolism (ko00052);; Amino sugar and nucleotide sugar metabolism (ko00520)	[M]	Cell wall/membrane/envelope biogenesis	GDP-mannose 4,6 dehydratase;; NAD dependent epimerase/dehydratase family;; GDP-mannose 4,6 dehydratase;; NAD dependent epimerase/dehydratase family;; short chain dehydrogenase;; KR domain	UDP-glucose 4-epimerase GEPI48 OS=Cyamopsis tetragonoloba OX=3832 PE=2 SV=1	M	Cell wall/membrane/envelope biogenesis	UDP-glucose 4-epimerase GEPI48 [Sesamum indicum]
rna-XM_011094647.2	[H]	Coenzyme transport and metabolism	Molecular Function: O-methyltransferase activity (GO:0008171);; Biological Process: methylation (GO:0032259);; Molecular Function: protein dimerization activity (GO:0046983);;	K22588|8.0e-93|bna:106421710|K22588 acetylserotonin O-methyltransferase, plant [EC:2.1.1.4] | (RefSeq) xanthohumol 4'-O-methyltransferase-like	Tryptophan metabolism (ko00380)	[R]	General function prediction only	O-methyltransferase domain	Acetylserotonin O-methyltransferase OS=Arabidopsis thaliana OX=3702 GN=ASMT PE=1 SV=1	S	Function unknown	(RS)-norcoclaurine 6-O-methyltransferase-like [Sesamum indicum]
rna-XM_011089013.2	[IR]	Lipid transport and metabolism;; General function prediction only	Molecular Function: NAD+ kinase activity (GO:0003951);; Molecular Function: diacylglycerol kinase activity (GO:0004143);; Molecular Function: ATP binding (GO:0005524);; Biological Process: protein kinase C-activating G-protein coupled receptor signaling pathway (GO:0007205);; Cellular Component: integral component of membrane (GO:0016021);; Biological Process: intracellular signal transduction (G…	K00901|0.0e+00|sind:105168848|K00901 diacylglycerol kinase (ATP) [EC:2.7.1.107] | (RefSeq) diacylglycerol kinase 1	Glycerolipid metabolism (ko00561);; Glycerophospholipid metabolism (ko00564);; Phosphatidylinositol signaling system (ko04070)	[IT]	Lipid transport and metabolism;; Signal transduction mechanisms	Diacylglycerol kinase accessory domain	Diacylglycerol kinase 1 OS=Arabidopsis thaliana OX=3702 GN=DGK1 PE=1 SV=2	--	--	diacylglycerol kinase 1 [Sesamum indicum]
PB.1656.3	--	--	--	--	--	--	--	--	--	S	Function unknown	uncharacterized protein LOC105173510 isoform X2 [Sesamum indicum]
rna-XM_020695383.1	--	--	--	--	--	--	--	--	--	--	--	uncharacterized protein LOC105160920 [Sesamum indicum]
PB.9021.9	--	--	Molecular Function: DNA helicase activity (GO:0003678);; Molecular Function: metal ion binding (GO:0046872);;	K11498|2.3e-14|bna:106372584|K11498 centromeric protein E | (RefSeq) kinesin-like protein KIN-7O	--	--	--	--	--	S	Function unknown	telomeric repeat-binding factor 1-like [Sesamum indicum]
PB.18524.2	--	--	Molecular Function: chromatin binding (GO:0003682);; Molecular Function: metal ion binding (GO:0046872);;	K02603|1.8e-06|lja:Lj3g3v1684630.1|K02603 origin recognition complex subunit 1 | (RefSeq) Lj3g3v1684630.1; -	--	--	--	PHD-finger	PHD finger protein At3g20280 OS=Arabidopsis thaliana OX=3702 GN=At3g20280 PE=2 SV=1	S	Function unknown	uncharacterized protein LOC105176655 [Sesamum indicum]
PB.8679.2	[Q]	Secondary metabolites biosynthesis, transport and catabolism	Molecular Function: lactoylglutathione lyase activity (GO:0004462);; Molecular Function: metal ion binding (GO:0046872);;	K01759|5.9e-176|sind:105164752|K01759 lactoylglutathione lyase [EC:4.4.1.5] | (RefSeq) putative lactoylglutathione lyase	Pyruvate metabolism (ko00620)	[G]	Carbohydrate transport and metabolism	Glyoxalase/Bleomycin resistance protein/Dioxygenase superfamily;; Auxin canalisation;; Auxin canalisation	Probable lactoylglutathione lyase, chloroplastic OS=Arabidopsis thaliana OX=3702 GN=At1g67280 PE=1 SV=1	G	Carbohydrate transport and metabolism	putative lactoylglutathione lyase [Sesamum indicum]
PB.13747.7	[O]	Posttranslational modification, protein turnover, chaperones	Biological Process: protein peptidyl-prolyl isomerization (GO:0000413);; Molecular Function: peptidyl-prolyl cis-trans isomerase activity (GO:0003755);; Biological Process: protein folding (GO:0006457);;	K12736|0.0e+00|sind:105170801|K12736 peptidylprolyl isomerase domain and WD repeat-containing protein 1 [EC:5.2.1.8] | (RefSeq) LOW QUALITY PROTEIN: peptidyl-prolyl cis-trans isomerase CYP71	--	[O]	Posttranslational modification, protein turnover, chaperones	Cyclophilin type peptidyl-prolyl cis-trans isomerase/CLD;; WD domain, G-beta repeat	Peptidyl-prolyl cis-trans isomerase CYP71 OS=Arabidopsis thaliana OX=3702 GN=CYP71 PE=1 SV=1	O	Posttranslational modification, protein turnover, chaperones	LOW QUALITY PROTEIN: peptidyl-prolyl cis-trans isomerase CYP71 [Sesamum indicum]
PB.2144.21	--	--	Biological Process: protein targeting to vacuole (GO:0006623);; Cellular Component: extrinsic component of membrane (GO:0019898);; Biological Process: protein retention in Golgi apparatus (GO:0045053);;	K19525|4.6e-130|sind:105155975|K19525 vacuolar protein sorting-associated protein 13A/C | (RefSeq) LOW QUALITY PROTEIN: uncharacterized protein LOC105155975	--	[U]	Intracellular trafficking, secretion, and vesicular transport	Vacuolar protein sorting-associated protein 62	--	U	Intracellular trafficking, secretion, and vesicular transport	putative vacuolar protein sorting-associated protein 13A isoform X1 [Sesamum indicum]
PB.10984.11	[M]	Cell wall/membrane/envelope biogenesis	Cellular Component: integral component of membrane (GO:0016021);; Molecular Function: UDP-glucuronate 4-epimerase activity (GO:0050378);;	K08679|2.2e-220|sind:105166528|K08679 UDP-glucuronate 4-epimerase [EC:5.1.3.6] | (RefSeq) UDP-glucuronate 4-epimerase 6	Amino sugar and nucleotide sugar metabolism (ko00520)	[M]	Cell wall/membrane/envelope biogenesis	GDP-mannose 4,6 dehydratase;; NAD dependent epimerase/dehydratase family;; RmlD substrate binding domain;; Polysaccharide biosynthesis protein;; Male sterility protein	UDP-glucuronate 4-epimerase 6 OS=Arabidopsis thaliana OX=3702 GN=GAE6 PE=1 SV=1	M	Cell wall/membrane/envelope biogenesis	UDP-glucuronate 4-epimerase 6 [Sesamum indicum]
PB.16151.7	--	--	Molecular Function: cysteine-type endopeptidase activity (GO:0004197);; Molecular Function: metalloendopeptidase activity (GO:0004222);; Cellular Component: integral component of endoplasmic reticulum membrane (GO:0030176);; Biological Process: CAAX-box protein processing (GO:0071586);;	K08658|3.2e-170|sind:105174080|K08658 prenyl protein peptidase [EC:3.4.22.-] | (RefSeq) CAAX prenyl protease 2	Terpenoid backbone biosynthesis (ko00900)	[O]	Posttranslational modification, protein turnover, chaperones	CPBP intramembrane metalloprotease	CAAX prenyl protease 2 OS=Arabidopsis thaliana OX=3702 GN=FACE2 PE=2 SV=2	O	Posttranslational modification, protein turnover, chaperones	CAAX prenyl protease 2 [Sesamum indicum]
rna-XM_011080614.2	--	--	Cellular Component: nuclear pore (GO:0005643);; Biological Process: protein transport (GO:0015031);; Cellular Component: membrane (GO:0016020);; Molecular Function: structural constituent of nuclear pore (GO:0017056);; Biological Process: mRNA transport (GO:0051028);;	K14309|0.0e+00|sind:105162559|K14309 nuclear pore complex protein Nup93 | (RefSeq) nuclear pore complex protein NUP93A	RNA transport (ko03013)	[D]	Cell cycle control, cell division, chromosome partitioning	Nup93/Nic96	Nuclear pore complex protein NUP93A OS=Arabidopsis thaliana OX=3702 GN=NUP93A PE=1 SV=2	D	Cell cycle control, cell division, chromosome partitioning	nuclear pore complex protein NUP93A [Sesamum indicum]
PB.16017.6	[O]	Posttranslational modification, protein turnover, chaperones	Molecular Function: serine-type endopeptidase activity (GO:0004252);;	K15333|1.0e-83|nsy:104224633|K15333 tRNA guanosine-2'-O-methyltransferase [EC:2.1.1.34] | (RefSeq) uncharacterized protein LOC104224633	--	--	--	Subtilase family;; Fibronectin type-III domain;; Peptidase inhibitor I9;; PA domain	Subtilisin-like protease SBT1.8 OS=Arabidopsis thaliana OX=3702 GN=SBT1.8 PE=1 SV=1	O	Posttranslational modification, protein turnover, chaperones	subtilisin-like protease SBT1.8 [Sesamum indicum]
rna-XM_011094532.2	--	--	--	--	--	--	--	Domain of unknown function (DUF702)	Protein SHORT INTERNODES OS=Arabidopsis thaliana OX=3702 GN=SHI PE=1 SV=1	S	Function unknown	protein SHI RELATED SEQUENCE 3-like [Sesamum indicum]
rna-XM_011101619.2	--	--	Molecular Function: DNA binding (GO:0003677);; Cellular Component: nucleus (GO:0005634);;	K14491|6.7e-07|aly:9330226|K14491 two-component response regulator ARR-B family | (RefSeq) LOW QUALITY PROTEIN: putative two-component response regulator ARR19	Plant hormone signal transduction (ko04075)	--	--	Myb-like DNA-binding domain	Transcription repressor KAN1 OS=Arabidopsis thaliana OX=3702 GN=KAN1 PE=1 SV=1	K	Transcription	transcription repressor KAN1-like isoform X2 [Sesamum indicum]
PB.1183.10	[C]	Energy production and conversion	Molecular Function: dihydrolipoyllysine-residue acetyltransferase activity (GO:0004742);; Cellular Component: chloroplast thylakoid (GO:0009534);; Cellular Component: chloroplast envelope (GO:0009941);;	K00627|1.8e-227|sind:105161131|K00627 pyruvate dehydrogenase E2 component (dihydrolipoamide acetyltransferase) [EC:2.3.1.12] | (RefSeq) dihydrolipoyllysine-residue acetyltransferase component 4 of pyruvate dehydrogenase complex, chloroplastic	Glycolysis / Gluconeogenesis (ko00010);; Citrate cycle (TCA cycle) (ko00020);; Pyruvate metabolism (ko00620);; Carbon metabolism (ko01200)	[C]	Energy production and conversion	2-oxoacid dehydrogenases acyltransferase (catalytic domain);; Biotin-requiring enzyme;; e3 binding domain	Dihydrolipoyllysine-residue acetyltransferase component 4 of pyruvate dehydrogenase complex, chloroplastic OS=Arabidopsis thaliana OX=3702 GN=LTA2 PE=2 SV=1	C	Energy production and conversion	dihydrolipoyllysine-residue acetyltransferase component 4 of pyruvate dehydrogenase complex, chloroplastic [Sesamum indicum]
PB.20255.8	[J]	Translation, ribosomal structure and biogenesis	Molecular Function: RNA binding (GO:0003723);;	K13161|9.2e-278|sind:105178825|K13161 heterogeneous nuclear ribonucleoprotein R | (RefSeq) heterogeneous nuclear ribonucleoprotein Q	--	[A]	RNA processing and modification	RNA recognition motif. (a.k.a. RRM, RBD, or RNP domain);; Occluded RNA-recognition motif;; RNA binding motif	Heterogeneous nuclear ribonucleoprotein Q OS=Arabidopsis thaliana OX=3702 GN=LIF2 PE=1 SV=1	A	RNA processing and modification	heterogeneous nuclear ribonucleoprotein Q [Sesamum indicum]
PB.6552.16	--	--	--	--	--	--	--	--	--	--	--	titin homolog [Sesamum indicum]
PB.16810.5	[I]	Lipid transport and metabolism	Molecular Function: oxidoreductase activity (GO:0016491);; Molecular Function: flavin adenine dinucleotide binding (GO:0050660);;	K08232|3.1e-175|sind:105174100|K08232 monodehydroascorbate reductase (NADH) [EC:1.6.5.4] | (RefSeq) monodehydroascorbate reductase	Ascorbate and aldarate metabolism (ko00053)	[R]	General function prediction only	Pyridine nucleotide-disulphide oxidoreductase;; Pyridine nucleotide-disulphide oxidoreductase	Monodehydroascorbate reductase OS=Solanum lycopersicum OX=4081 GN=AFRR PE=1 SV=1	C	Energy production and conversion	monodehydroascorbate reductase [Sesamum indicum]
rna-XM_011092911.2	--	--	Cellular Component: integral component of membrane (GO:0016021);;	K19041|2.5e-94|vvi:100242856|K19041 E3 ubiquitin-protein ligase RNF38/44 [EC:2.3.2.27] | (RefSeq) RING-H2 finger protein ATL16	--	[O]	Posttranslational modification, protein turnover, chaperones	Ring finger domain	RING-H2 finger protein ATL16 OS=Arabidopsis thaliana OX=3702 GN=ATL16 PE=2 SV=1	O	Posttranslational modification, protein turnover, chaperones	RING-H2 finger protein ATL16 [Sesamum indicum]
PB.17199.5	--	--	Molecular Function: protein binding (GO:0005515);;	--	--	--	--	BTB/POZ domain	BTB/POZ domain-containing protein At1g04390 OS=Arabidopsis thaliana OX=3702 GN=At1g04390 PE=2 SV=3	S	Function unknown	BTB/POZ domain-containing protein At1g04390 [Sesamum indicum]
PB.3669.2	--	--	Cellular Component: integral component of membrane (GO:0016021);;	K15121|9.6e-145|sind:105157787|K15121 solute carrier family 25, member 44 | (RefSeq) solute carrier family 25 member 44-like	--	[C]	Energy production and conversion	Mitochondrial carrier protein;; Mitochondrial carrier protein	Mitochondrial carnitine/acylcarnitine carrier-like protein OS=Arabidopsis thaliana OX=3702 GN=BOU PE=1 SV=1	C	Energy production and conversion	solute carrier family 25 member 44-like [Sesamum indicum]
rna-XM_011087875.2	--	--	Molecular Function: ubiquitin-protein transferase activity (GO:0004842);; Molecular Function: ligase activity (GO:0016874);;	K10260|4.9e-12|ota:OT_ostta09g00430|K10260 F-box and WD-40 domain protein 7 | (RefSeq) WD40/YVTN repeat-like-containing domain	Ubiquitin mediated proteolysis (ko04120)	--	--	U-box domain	E3 ubiquitin-protein ligase PUB23 OS=Arabidopsis thaliana OX=3702 GN=PUB23 PE=1 SV=1	H	Coenzyme transport and metabolism	E3 ubiquitin-protein ligase PUB23 [Sesamum indicum]
rna-XM_011098050.2	--	--	--	--	--	--	--	--	--	S	Function unknown	uncharacterized protein LOC105175568 isoform X4 [Sesamum indicum]
PB.15828.1	--	--	Cellular Component: integral component of membrane (GO:0016021);; Molecular Function: protein-cysteine S-palmitoyltransferase activity (GO:0019706);;	K20028|1.3e-68|ini:109183696|K20028 palmitoyltransferase ZDHHC2/15/20 [EC:2.3.1.225] | (RefSeq) probable protein S-acyltransferase 14	--	[R]	General function prediction only	DHHC palmitoyltransferase	Probable protein S-acyltransferase 14 OS=Arabidopsis thaliana OX=3702 GN=PAT14 PE=2 SV=1	S	Function unknown	DHHC-type zinc finger family protein [Striga asiatica]
PB.17236.19	--	--	Biological Process: regulation of pH (GO:0006885);; Molecular Function: sodium:proton antiporter activity (GO:0015385);; Cellular Component: integral component of membrane (GO:0016021);;	K14724|8.3e-98|sind:105175191|K14724 solute carrier family 9 (sodium/hydrogen exchanger), member 8 | (RefSeq) sodium/hydrogen exchanger 6-like isoform X1	--	[P]	Inorganic ion transport and metabolism	Sodium/hydrogen exchanger family;; Sodium/hydrogen exchanger family	Sodium/hydrogen exchanger 6 OS=Arabidopsis thaliana OX=3702 GN=NHX6 PE=1 SV=3	P	Inorganic ion transport and metabolism	sodium/hydrogen exchanger 6-like isoform X1 [Sesamum indicum]
rna-XM_011102704.2	[T]	Signal transduction mechanisms	Molecular Function: protein kinase activity (GO:0004672);; Molecular Function: ATP binding (GO:0005524);;	K08867|0.0e+00|sind:105179107|K08867 WNK lysine deficient protein kinase [EC:2.7.11.1] | (RefSeq) serine/threonine-protein kinase WNK8 isoform X1	--	[R]	General function prediction only	Protein kinase domain	Serine/threonine-protein kinase WNK8 OS=Arabidopsis thaliana OX=3702 GN=WNK8 PE=1 SV=1	T	Signal transduction mechanisms	serine/threonine-protein kinase WNK8 isoform X2 [Sesamum indicum]
rna-XM_011080271.2	[R]	General function prediction only	Biological Process: mitochondrial RNA metabolic process (GO:0000959);; Molecular Function: molecular_function (GO:0003674);; Molecular Function: nucleic acid binding (GO:0003676);; Molecular Function: RNA binding (GO:0003723);; Molecular Function: catalytic activity (GO:0003824);; Molecular Function: nuclease activity (GO:0004518);; Molecular Function: endonuclease activity (GO:0004519);; Molecul…	K17725|2.4e-104|sind:105165531|K17725 sulfur dioxygenase [EC:1.13.11.18] | (RefSeq) persulfide dioxygenase ETHE1 homolog, mitochondrial	Sulfur metabolism (ko00920)	[R]	General function prediction only	PPR repeat	Pentatricopeptide repeat-containing protein At1g53600, mitochondrial OS=Arabidopsis thaliana OX=3702 GN=PCMP-E63 PE=2 SV=2	S	Function unknown	pentatricopeptide repeat-containing protein At1g53600, mitochondrial isoform X2 [Sesamum indicum]
PB.2983.1	[M]	Cell wall/membrane/envelope biogenesis	Molecular Function: protein kinase activity (GO:0004672);; Molecular Function: ATP binding (GO:0005524);;	K00924|1.2e-32|peq:110025635|K00924 kinase [EC:2.7.1.-] | (RefSeq) receptor-like protein kinase HSL1	--	[T]	Signal transduction mechanisms	Protein kinase domain;; Protein tyrosine and serine/threonine kinase	Probable receptor-like protein kinase At1g33260 OS=Arabidopsis thaliana OX=3702 GN=At1g33260 PE=2 SV=1	T	Signal transduction mechanisms	probable receptor-like protein kinase At4g10390 [Sesamum indicum]
PB.9300.10	[H]	Coenzyme transport and metabolism	Cellular Component: integral component of membrane (GO:0016021);; Biological Process: methylation (GO:0032259);; Molecular Function: 2-methyl-6-geranylgeranyl-1,4-benzoquinol methyltransferase activity (GO:0102550);;	K12502|5.0e-91|sind:105163320|K12502 MPBQ/MSBQ methyltransferase [EC:2.1.1.295] | (RefSeq) 2-methyl-6-phytyl-1,4-hydroquinone methyltransferase, chloroplastic isoform X1	Ubiquinone and other terpenoid-quinone biosynthesis (ko00130)	[H]	Coenzyme transport and metabolism	--	2-methyl-6-phytyl-1,4-hydroquinone methyltransferase, chloroplastic OS=Spinacia oleracea OX=3562 PE=1 SV=1	H	Coenzyme transport and metabolism	2-methyl-6-phytyl-1,4-hydroquinone methyltransferase, chloroplastic isoform X1 [Sesamum indicum]
PB.3454.10	[T]	Signal transduction mechanisms	Molecular Function: MAP kinase kinase activity (GO:0004708);; Molecular Function: ATP binding (GO:0005524);;	K20607|3.2e-230|sind:105157215|K20607 mitogen-activated protein kinase kinase 3 [EC:2.7.12.2] | (RefSeq) mitogen-activated protein kinase kinase 3	MAPK signaling pathway - plant (ko04016)	[T]	Signal transduction mechanisms	Protein kinase domain;; Protein tyrosine and serine/threonine kinase	Mitogen-activated protein kinase kinase 3 OS=Arabidopsis thaliana OX=3702 GN=MKK3 PE=1 SV=1	T	Signal transduction mechanisms	mitogen-activated protein kinase kinase 3 [Sesamum indicum]
PB.5535.58	[G]	Carbohydrate transport and metabolism	Molecular Function: galactinol-sucrose galactosyltransferase activity (GO:0047274);;	K06617|0.0e+00|sind:105159745|K06617 raffinose synthase [EC:2.4.1.82] | (RefSeq) probable galactinol--sucrose galactosyltransferase 2	Galactose metabolism (ko00052)	--	--	Raffinose synthase or seed imbibition protein Sip1;; Raffinose synthase or seed imbibition protein Sip1;; Raffinose synthase or seed imbibition protein Sip1	Probable galactinol--sucrose galactosyltransferase 2 OS=Arabidopsis thaliana OX=3702 GN=RFS2 PE=2 SV=2	S	Function unknown	probable galactinol--sucrose galactosyltransferase 2 [Sesamum indicum]
rna-XM_020698410.1	--	--	Cellular Component: integral component of membrane (GO:0016021);;	--	--	--	--	--	--	--	--	uncharacterized protein LOC105175412 [Sesamum indicum]
PB.10506.3	--	--	Molecular Function: DNA binding (GO:0003677);; Cellular Component: nucleus (GO:0005634);;	K08869|6.4e-19|cre:CHLREDRAFT_165812|K08869 aarF domain-containing kinase | (RefSeq) predicted protein	--	[O]	Posttranslational modification, protein turnover, chaperones	Myb-like DNA-binding domain	Transcription factor SRM1 OS=Arabidopsis thaliana OX=3702 GN=SRM1 PE=1 SV=1	K	Transcription	transcription factor SRM1-like [Sesamum indicum]
PB.10645.6	[F]	Nucleotide transport and metabolism	Molecular Function: hydrolase activity (GO:0016787);;	--	--	--	--	HAD-hyrolase-like	--	G	Carbohydrate transport and metabolism	uncharacterized protein LOC105166884 isoform X2 [Sesamum indicum]
rna-XM_011102978.2	[R]	General function prediction only	Biological Process: immune system process (GO:0002376);; Cellular Component: cellular_component (GO:0005575);; Cellular Component: intracellular (GO:0005622);; Cellular Component: cell (GO:0005623);; Cellular Component: cytoplasm (GO:0005737);; Cellular Component: plasma membrane (GO:0005886);; Biological Process: response to stress (GO:0006950);; Biological Process: defense response (GO:0006952)…	K13453|1.3e-78|nsy:104237871|K13453 disease resistance protein | (RefSeq) putative late blight resistance protein homolog R1A-4 isoform X1	Plant-pathogen interaction (ko04626)	[T]	Signal transduction mechanisms	NB-ARC domain	Putative disease resistance RPP13-like protein 3 OS=Arabidopsis thaliana OX=3702 GN=RPP13L3 PE=3 SV=1	T	Signal transduction mechanisms	putative late blight resistance protein homolog R1A-10 [Sesamum indicum]
PB.18879.7	--	--	Molecular Function: DNA binding (GO:0003677);; Molecular Function: protein dimerization activity (GO:0046983);;	K21437|2.9e-17|ccav:112523844|K21437 ankyrin repeat domain-containing protein 13 | (RefSeq) uncharacterized protein LOC112523844	--	[L]	Replication, recombination and repair	hAT family C-terminal dimerisation region;; Domain of unknown function (DUF4413);; BED zinc finger	Zinc finger BED domain-containing protein DAYSLEEPER OS=Arabidopsis thaliana OX=3702 GN=HAT PE=1 SV=1	L	Replication, recombination and repair	zinc finger BED domain-containing protein RICESLEEPER 1 [Sesamum indicum]
rna-XM_011072153.2	--	--	Molecular Function: ubiquitin protein ligase activity (GO:0061630);;	K11982|8.9e-195|sind:105156110|K11982 E3 ubiquitin-protein ligase RNF115/126 [EC:2.3.2.27] | (RefSeq) E3 ubiquitin-protein ligase RING1	--	[O]	Posttranslational modification, protein turnover, chaperones	zinc-ribbon	E3 ubiquitin-protein ligase RING1 OS=Gossypium hirsutum OX=3635 GN=RING1 PE=1 SV=1	O	Posttranslational modification, protein turnover, chaperones	E3 ubiquitin-protein ligase RING1 [Sesamum indicum]
PB.20990.11	--	--	--	--	--	[R]	General function prediction only	--	--	S	Function unknown	hypothetical protein GLYMA_13G013200 [Glycine max]
rna-XM_020695457.1	--	--	Molecular Function: metalloendopeptidase activity (GO:0004222);; Biological Process: cell adhesion (GO:0007155);; Cellular Component: integral component of membrane (GO:0016021);;	K01404|0.0e+00|sind:105166296|K01404 leishmanolysin [EC:3.4.24.36] | (RefSeq) uncharacterized protein LOC105166296	--	[MV]	Cell wall/membrane/envelope biogenesis;; Defense mechanisms	Leishmanolysin	--	--	--	uncharacterized protein LOC105166296 [Sesamum indicum]
rna-XM_011092134.2	--	--	Cellular Component: vacuole (GO:0005773);; Biological Process: proteolysis (GO:0006508);; Molecular Function: serine-type peptidase activity (GO:0008236);; Molecular Function: dipeptidyl-peptidase activity (GO:0008239);; Cellular Component: integral component of membrane (GO:0016021);;	K09649|8.4e-32|ota:OT_ostta10g00550|K09649 thymus-specific serine protease [EC:3.4.-.-] | (RefSeq) Twin-arginine translocation pathway, signal sequence	--	[OR]	Posttranslational modification, protein turnover, chaperones;; General function prediction only	Serine carboxypeptidase S28	Probable serine protease EDA2 OS=Arabidopsis thaliana OX=3702 GN=EDA2 PE=2 SV=2	O	Posttranslational modification, protein turnover, chaperones	probable serine protease EDA2 isoform X1 [Sesamum indicum]
PB.6605.9	--	--	Molecular Function: phosphatase activity (GO:0016791);;	K15731|7.6e-179|sind:105160889|K15731 carboxy-terminal domain RNA polymerase II polypeptide A small phosphatase [EC:3.1.3.16] | (RefSeq) CTD small phosphatase-like protein	--	[K]	Transcription	NLI interacting factor-like phosphatase	Mitochondrial import inner membrane translocase subunit TIM50 OS=Phytophthora infestans OX=4787 GN=TIM50 PE=2 SV=1	K	Transcription	CTD small phosphatase-like protein [Sesamum indicum]
PB.1907.9	--	--	Molecular Function: metal ion binding (GO:0046872);;	K22909|1.9e-47|ccaj:109799437|K22909 zinc finger CCCH domain-containing protein 13 | (RefSeq) zinc finger CCCH domain-containing protein 38 isoform X1	--	--	--	CCCH-type zinc finger;; Zinc finger C-x8-C-x5-C-x3-H type (and similar);; Zinc finger domain;; RNA-binding, Nab2-type zinc finger;; Torus domain	Zinc finger CCCH domain-containing protein 55 OS=Oryza sativa subsp. japonica OX=39947 GN=Os08g0135800 PE=2 SV=1	S	Function unknown	zinc finger CCCH domain-containing protein 55 [Sesamum indicum]
rna-XM_011097173.2	--	--	Cellular Component: SAGA complex (GO:0000124);; Molecular Function: translation initiation factor activity (GO:0003743);; Cellular Component: transcription factor TFIID complex (GO:0005669);; Biological Process: transcription initiation from RNA polymerase II promoter (GO:0006367);; Molecular Function: obsolete general RNA polymerase II transcription factor activity (GO:0016251);; Cellular Compon…	K03131|0.0e+00|sind:105174918|K03131 transcription initiation factor TFIID subunit 6 | (RefSeq) transcription initiation factor TFIID subunit 6	Basal transcription factors (ko03022)	[K]	Transcription	TAF6 C-terminal HEAT repeat domain	Transcription initiation factor TFIID subunit 6 OS=Arabidopsis thaliana OX=3702 GN=TAF6 PE=1 SV=1	K	Transcription	transcription initiation factor TFIID subunit 6 [Sesamum indicum]
PB.11543.6	[EH]	Amino acid transport and metabolism;; Coenzyme transport and metabolism	Molecular Function: phosphoadenylyl-sulfate reductase (thioredoxin) activity (GO:0004604);; Biological Process: cysteine biosynthetic process (GO:0019344);; Biological Process: sulfate reduction (GO:0019419);; Molecular Function: adenylyl-sulfate reductase (thioredoxin) activity (GO:0043866);;	K05907|5.3e-260|sind:105167991|K05907 adenylyl-sulfate reductase (glutathione) [EC:1.8.4.9] | (RefSeq) 5'-adenylylsulfate reductase 3, chloroplastic-like	Sulfur metabolism (ko00920)	[E]	Amino acid transport and metabolism	Phosphoadenosine phosphosulfate reductase family;; Thioredoxin	5'-adenylylsulfate reductase 1, chloroplastic OS=Arabidopsis thaliana OX=3702 GN=APR1 PE=1 SV=2	--	--	5'-adenylylsulfate reductase 3, chloroplastic-like [Sesamum indicum]
PB.7693.10	[I]	Lipid transport and metabolism	Biological Process: fatty acid biosynthetic process (GO:0006633);; Cellular Component: chloroplast (GO:0009507);; Molecular Function: thiolester hydrolase activity (GO:0016790);;	K10781|1.1e-245|sind:105162096|K10781 fatty acyl-ACP thioesterase B [EC:3.1.2.14 3.1.2.21] | (RefSeq) palmitoyl-acyl carrier protein thioesterase, chloroplastic	Fatty acid biosynthesis (ko00061);; Fatty acid metabolism (ko01212)	--	--	Acyl-ACP thioesterase;; Acyl-ATP thioesterase	Palmitoyl-acyl carrier protein thioesterase, chloroplastic OS=Gossypium hirsutum OX=3635 GN=FATB1 PE=1 SV=1	I	Lipid transport and metabolism	palmitoyl-acyl carrier protein thioesterase, chloroplastic [Sesamum indicum]
PB.10003.6	[R]	General function prediction only	--	K14521|3.0e-24|vcn:VOLCADRAFT_98273|K14521 N-acetyltransferase 10 [EC:2.3.1.-] | (RefSeq) hypothetical protein	Ribosome biogenesis in eukaryotes (ko03008)	[C]	Energy production and conversion	Aldo/keto reductase family;; Aldo/keto reductase family	Probable voltage-gated potassium channel subunit beta OS=Arabidopsis thaliana OX=3702 GN=KAB1 PE=1 SV=1	C	Energy production and conversion	uncharacterized protein LOC105165260 isoform X1 [Sesamum indicum]
rna-XM_011079686.2	--	--	Molecular Function: translation initiation factor activity (GO:0003743);; Cellular Component: cytoplasm (GO:0005737);; Cellular Component: ribosome (GO:0005840);;	K24272|5.9e-103|sind:105161856|K24272 density-regulated protein | (RefSeq) translation machinery-associated protein 22 isoform X1	--	[R]	General function prediction only	Translation initiation factor SUI1	--	J	Translation, ribosomal structure and biogenesis	translation machinery-associated protein 22 isoform X1 [Sesamum indicum]
rna-XM_011089926.2	[G]	Carbohydrate transport and metabolism	Molecular Function: UDP-glycosyltransferase activity (GO:0008194);;	K23260|1.4e-273|sind:105169522|K23260 scopoletin glucosyltransferase [EC:2.4.1.128] | (RefSeq) scopoletin glucosyltransferase-like	Phenylpropanoid biosynthesis (ko00940)	[GC]	Carbohydrate transport and metabolism;; Energy production and conversion	UDP-glucoronosyl and UDP-glucosyl transferase	Scopoletin glucosyltransferase OS=Nicotiana tabacum OX=4097 GN=TOGT1 PE=1 SV=1	--	--	scopoletin glucosyltransferase-like [Sesamum indicum]
rna-XM_011073722.2	[GM]	Carbohydrate transport and metabolism;; Cell wall/membrane/envelope biogenesis	Biological Process: carbohydrate metabolic process (GO:0005975);; Molecular Function: isomerase activity (GO:0016853);; Molecular Function: carbohydrate derivative binding (GO:0097367);; Biological Process: carbohydrate derivative metabolic process (GO:1901135);;	K06041|2.7e-166|sind:105157327|K06041 arabinose-5-phosphate isomerase [EC:5.3.1.13] | (RefSeq) probable arabinose 5-phosphate isomerase isoform X1	--	--	--	SIS domain	Probable arabinose 5-phosphate isomerase OS=Arabidopsis thaliana OX=3702 GN=SETH3 PE=2 SV=1	M	Cell wall/membrane/envelope biogenesis	probable arabinose 5-phosphate isomerase isoform X2 [Sesamum indicum]
rna-XM_020695463.1	--	--	--	--	--	--	--	--	--	--	--	uncharacterized protein LOC105166407 [Sesamum indicum]
rna-XM_020692797.1	--	--	Cellular Component: nucleus (GO:0005634);; Biological Process: response to wounding (GO:0009611);; Biological Process: regulation of defense response (GO:0031347);; Biological Process: regulation of jasmonic acid mediated signaling pathway (GO:2000022);;	K13464|1.5e-173|sind:105157324|K13464 jasmonate ZIM domain-containing protein | (RefSeq) protein TIFY 6B isoform X1	Plant hormone signal transduction (ko04075)	--	--	tify domain	Protein TIFY 6B OS=Arabidopsis thaliana OX=3702 GN=TIFY6B PE=1 SV=1	S	Function unknown	protein TIFY 6B isoform X1 [Sesamum indicum]
rna-XM_020695940.1	[I]	Lipid transport and metabolism	Molecular Function: phosphatidylserine decarboxylase activity (GO:0004609);; Molecular Function: calcium ion binding (GO:0005509);; Biological Process: phosphatidylethanolamine biosynthetic process (GO:0006646);; Cellular Component: membrane (GO:0016020);; Biological Process: protein autoprocessing (GO:0016540);;	K01613|8.4e-293|sind:105169187|K01613 phosphatidylserine decarboxylase [EC:4.1.1.65] | (RefSeq) phosphatidylserine decarboxylase proenzyme 2-like isoform X1	Glycerophospholipid metabolism (ko00564)	[I]	Lipid transport and metabolism	Phosphatidylserine decarboxylase	Phosphatidylserine decarboxylase proenzyme 2 OS=Oryza sativa subsp. japonica OX=39947 GN=PSD2 PE=3 SV=3	I	Lipid transport and metabolism	phosphatidylserine decarboxylase proenzyme 2-like isoform X1 [Sesamum indicum]
PB.9657.11	[R]	General function prediction only	Cellular Component: integral component of membrane (GO:0016021);;	K03453|9.4e-249|sind:105164275|K03453 bile acid:Na+ symporter, BASS family | (RefSeq) sodium/pyruvate cotransporter BASS2, chloroplastic isoform X1	--	[P]	Inorganic ion transport and metabolism	Sodium Bile acid symporter family;; SBF-like CPA transporter family (DUF4137)	Sodium/pyruvate cotransporter BASS2, chloroplastic OS=Arabidopsis thaliana OX=3702 GN=BASS2 PE=1 SV=1	P	Inorganic ion transport and metabolism	sodium/pyruvate cotransporter BASS2, chloroplastic isoform X1 [Sesamum indicum]
rna-XM_020695481.1	--	--	Molecular Function: G-quadruplex RNA binding (GO:0002151);; Cellular Component: Ino80 complex (GO:0031011);; Cellular Component: MLL1 complex (GO:0071339);;	K11674|8.7e-143|vvi:100254089|K11674 microspherule protein 1 | (RefSeq) uncharacterized LOC100254089	--	[KT]	Transcription;; Signal transduction mechanisms	FHA domain	--	--	--	uncharacterized protein LOC105166108 isoform X3 [Sesamum indicum]
PB.5920.8	[P]	Inorganic ion transport and metabolism	Biological Process: response to reactive oxygen species (GO:0000302);; Biological Process: response to superoxide (GO:0000303);; Biological Process: response to oxygen radical (GO:0000305);; Molecular Function: molecular_function (GO:0003674);; Molecular Function: catalytic activity (GO:0003824);; Molecular Function: superoxide dismutase activity (GO:0004784);; Cellular Component: cellular_compon…	K04564|5.6e-31|sind:105160768|K04564 superoxide dismutase, Fe-Mn family [EC:1.15.1.1] | (RefSeq) superoxide dismutase [Fe], chloroplastic	Peroxisome (ko04146)	[P]	Inorganic ion transport and metabolism	Iron/manganese superoxide dismutases, C-terminal domain;; Iron/manganese superoxide dismutases, alpha-hairpin domain	Superoxide dismutase [Fe], chloroplastic (Fragment) OS=Nicotiana plumbaginifolia OX=4092 GN=SODB PE=2 SV=1	P	Inorganic ion transport and metabolism	superoxide dismutase [Fe], chloroplastic [Sesamum indicum]
rna-XM_011080766.2	--	--	Molecular Function: DNA binding (GO:0003677);; Molecular Function: transcription factor activity, sequence-specific DNA binding (GO:0003700);; Cellular Component: nucleus (GO:0005634);; Cellular Component: transcription factor complex (GO:0005667);; Biological Process: regulation of cell cycle (GO:0051726);;	K04683|5.7e-187|sind:105162678|K04683 transcription factor Dp-1 | (RefSeq) LOW QUALITY PROTEIN: transcription factor-like protein DPB	--	[K]	Transcription	Transcription factor DP	Transcription factor-like protein DPB OS=Arabidopsis thaliana OX=3702 GN=DPB PE=1 SV=1	K	Transcription	LOW QUALITY PROTEIN: transcription factor-like protein DPB [Sesamum indicum]
rna-XM_011072252.2	--	--	Molecular Function: RNA binding (GO:0003723);;	--	--	--	--	RNA recognition motif. (a.k.a. RRM, RBD, or RNP domain)	Binding partner of ACD11 1 OS=Arabidopsis thaliana OX=3702 GN=BPA1 PE=1 SV=1	A	RNA processing and modification	binding partner of ACD11 1 [Sesamum indicum]
PB.1724.3	--	--	--	--	--	[E]	Amino acid transport and metabolism	Serine hydrolase (FSH1)	Rhodanese-like domain-containing protein 6 OS=Arabidopsis thaliana OX=3702 GN=STR6 PE=2 SV=1	E	Amino acid transport and metabolism	esterase AGAP003155 [Sesamum indicum]
rna-XM_011075256.2	--	--	--	--	--	--	--	--	--	--	--	uncharacterized protein LOC105158472 [Sesamum indicum]
PB.14159.13	[E]	Amino acid transport and metabolism	Molecular Function: serine-type carboxypeptidase activity (GO:0004185);; Cellular Component: integral component of membrane (GO:0016021);;	K16296|2.9e-155|sind:105170518|K16296 serine carboxypeptidase-like clade I [EC:3.4.16.-] | (RefSeq) serine carboxypeptidase 1	--	[OE]	Posttranslational modification, protein turnover, chaperones;; Amino acid transport and metabolism	Serine carboxypeptidase;; Serine carboxypeptidase	Serine carboxypeptidase 1 OS=Hordeum vulgare OX=4513 GN=CBP1 PE=1 SV=4	O	Posttranslational modification, protein turnover, chaperones	serine carboxypeptidase 1 [Sesamum indicum]
PB.20640.1	--	--	Biological Process: DNA-templated transcription, termination (GO:0006353);;	--	--	--	--	Rho termination factor, N-terminal domain	--	S	Function unknown	rho-N domain-containing protein 1, chloroplastic [Sesamum indicum]
rna-XM_011080524.2	--	--	Biological Process: embryo development ending in seed dormancy (GO:0009793);;	--	--	--	--	Late embryogenesis abundant (LEA) group 1	18 kDa seed maturation protein OS=Glycine max OX=3847 GN=GMPM1 PE=2 SV=1	S	Function unknown	late embryogenesis abundant protein 46-like [Sesamum indicum]
rna-XM_011081348.2	[P]	Inorganic ion transport and metabolism	Cellular Component: integral component of membrane (GO:0016021);; Biological Process: transmembrane transport (GO:0055085);;	K03452|1.9e-311|sind:105163119|K03452 magnesium/proton exchanger | (RefSeq) magnesium/proton exchanger isoform X1	--	[PT]	Inorganic ion transport and metabolism;; Signal transduction mechanisms	Sodium/calcium exchanger protein	Magnesium/proton exchanger OS=Arabidopsis thaliana OX=3702 GN=MHX PE=2 SV=3	--	--	magnesium/proton exchanger isoform X1 [Sesamum indicum]
rna-XM_011086749.2	[G]	Carbohydrate transport and metabolism	Molecular Function: polygalacturonase activity (GO:0004650);; Cellular Component: extracellular region (GO:0005576);; Biological Process: carbohydrate metabolic process (GO:0005975);; Biological Process: cell wall organization (GO:0071555);;	K01184|1.5e-225|sind:105167158|K01184 polygalacturonase [EC:3.2.1.15] | (RefSeq) polygalacturonase	Pentose and glucuronate interconversions (ko00040)	--	--	Glycosyl hydrolases family 28	Polygalacturonase OS=Prunus persica OX=3760 PE=2 SV=1	G	Carbohydrate transport and metabolism	polygalacturonase [Sesamum indicum]
PB.20224.3	--	--	--	--	--	--	--	--	--	--	--	hypothetical protein MTR_5g067940 [Medicago truncatula]
PB.7178.2	[R]	General function prediction only	Molecular Function: molecular_function (GO:0003674);; Molecular Function: catalytic activity (GO:0003824);; Cellular Component: cellular_component (GO:0005575);; Cellular Component: intracellular (GO:0005622);; Cellular Component: cell (GO:0005623);; Cellular Component: cytoplasm (GO:0005737);; Biological Process: lipid metabolic process (GO:0006629);; Biological Process: isoprenoid metabolic pro…	K00514|2.4e-279|sind:105162430|K00514 zeta-carotene desaturase [EC:1.3.5.6] | (RefSeq) zeta-carotene desaturase, chloroplastic/chromoplastic	Carotenoid biosynthesis (ko00906)	[Q]	Secondary metabolites biosynthesis, transport and catabolism	Flavin containing amine oxidoreductase;; NAD(P)-binding Rossmann-like domain;; MCRA family	Zeta-carotene desaturase, chloroplastic/chromoplastic OS=Tagetes erecta OX=13708 PE=2 SV=1	H	Coenzyme transport and metabolism	zeta-carotene desaturase, chloroplastic/chromoplastic [Sesamum indicum]
PB.1447.4	--	--	Molecular Function: nuclear export signal receptor activity (GO:0005049);; Cellular Component: nuclear pore (GO:0005643);; Cellular Component: cytoplasm (GO:0005737);; Biological Process: protein export from nucleus (GO:0006611);; Molecular Function: Ran GTPase binding (GO:0008536);;	K18460|0.0e+00|sind:105167846|K18460 exportin-7 | (RefSeq) exportin-7 isoform X1	--	[YU]	Nuclear structure;; Intracellular trafficking, secretion, and vesicular transport	Importin-beta N-terminal domain	--	--	--	exportin-7 isoform X2 [Sesamum indicum]
rna-XM_011091313.2	--	--	Molecular Function: 3'-5'-exoribonuclease activity (GO:0000175);; Molecular Function: RNA binding (GO:0003723);; Cellular Component: cytoplasm (GO:0005737);;	K01148|0.0e+00|sind:105170517|K01148 poly(A)-specific ribonuclease [EC:3.1.13.4] | (RefSeq) poly(A)-specific ribonuclease PARN-like isoform X1	RNA degradation (ko03018)	[L]	Replication, recombination and repair	CAF1 family ribonuclease	Poly(A)-specific ribonuclease PARN-like OS=Arabidopsis thaliana OX=3702 GN=At3g25430 PE=2 SV=1	L	Replication, recombination and repair	poly(A)-specific ribonuclease PARN-like isoform X2 [Sesamum indicum]
rna-XM_011089143.2	--	--	--	--	--	--	--	Family of unknown function (DUF5556)	--	--	--	uncharacterized protein LOC105168931 [Sesamum indicum]
PB.12176.5	[G]	Carbohydrate transport and metabolism	Biological Process: carbohydrate metabolic process (GO:0005975);; Molecular Function: galactan 1,3-beta-galactosidase activity (GO:0033943);;	--	--	--	--	Glycosyl hydrolases family 43;; PetM family of cytochrome b6f complex subunit 7	Cytochrome b6-f complex subunit 7 (Fragment) OS=Spinacia oleracea OX=3562 GN=petM PE=1 SV=1	G	Carbohydrate transport and metabolism	uncharacterized protein LOC105169592 [Sesamum indicum]
PB.4322.7	--	--	Molecular Function: molecular_function (GO:0003674);; Molecular Function: nucleic acid binding (GO:0003676);; Molecular Function: RNA binding (GO:0003723);; Molecular Function: catalytic activity (GO:0003824);; Molecular Function: nuclease activity (GO:0004518);; Molecular Function: endonuclease activity (GO:0004519);; Molecular Function: binding (GO:0005488);; Cellular Component: cellular_compon…	K17964|6.6e-08|smo:SELMODRAFT_424099|K17964 leucine-rich PPR motif-containing protein, mitochondrial | (RefSeq) hypothetical protein	--	[R]	General function prediction only	PPR repeat family;; PPR repeat;; PPR repeat;; Pentatricopeptide repeat domain;; Pentacotripeptide-repeat region of PRORP	Pentatricopeptide repeat-containing protein At1g77405 OS=Arabidopsis thaliana OX=3702 GN=At1g77405 PE=2 SV=1	S	Function unknown	pentatricopeptide repeat-containing protein At1g77405 [Sesamum indicum]
rna-XM_011083430.2	--	--	Cellular Component: integral component of membrane (GO:0016021);;	--	--	--	--	--	--	--	--	uncharacterized protein LOC105164710 isoform X2 [Sesamum indicum]
PB.1711.8	[I]	Lipid transport and metabolism	Molecular Function: palmitoyl-CoA hydrolase activity (GO:0016290);; Molecular Function: myristoyl-CoA hydrolase activity (GO:0102991);;	--	--	[R]	General function prediction only	Alpha/beta hydrolase family;; alpha/beta hydrolase fold;; Serine aminopeptidase, S33	--	S	Function unknown	uncharacterized protein LOC105175055 isoform X2 [Sesamum indicum]
PB.10486.1	[R]	General function prediction only	--	K01456|3.9e-19|pavi:110759676|K01456 peptide-N4-(N-acetyl-beta-glucosaminyl)asparagine amidase [EC:3.5.1.52] | (RefSeq) peptide-N(4)-(N-acetyl-beta- glucosaminyl)asparagine amidase-like	Protein processing in endoplasmic reticulum (ko04141)	[C]	Energy production and conversion	Aldo/keto reductase family;; Aldo/keto reductase family	Auxin-induced protein PCNT115 OS=Nicotiana tabacum OX=4097 PE=2 SV=1	C	Energy production and conversion	auxin-induced protein PCNT115-like [Olea europaea var. sylvestris]
PB.17135.6	--	--	Molecular Function: calcium ion binding (GO:0005509);; Molecular Function: GTP binding (GO:0005525);;	K12483|4.2e-177|sind:105174900|K12483 EH domain-containing protein 1 | (RefSeq) EH domain-containing protein 1	Endocytosis (ko04144)	[TU]	Signal transduction mechanisms;; Intracellular trafficking, secretion, and vesicular transport	Domain of unknown function (DUF5600);; N-terminal EH-domain containing protein;; Cytoskeletal-regulatory complex EF hand	EH domain-containing protein 1 OS=Arabidopsis thaliana OX=3702 GN=EHD1 PE=1 SV=1	--	--	EH domain-containing protein 1 [Sesamum indicum]
rna-XM_011075723.2	--	--	Biological Process: GPI anchor biosynthetic process (GO:0006506);; Cellular Component: integral component of membrane (GO:0016021);; Molecular Function: mannose-ethanolamine phosphotransferase activity (GO:0051377);;	K05288|0.0e+00|sind:105158836|K05288 GPI ethanolamine phosphate transferase 3 subunit O [EC:2.7.-.-] | (RefSeq) GPI ethanolamine phosphate transferase 3	Glycosylphosphatidylinositol (GPI)-anchor biosynthesis (ko00563)	[T]	Signal transduction mechanisms	Type I phosphodiesterase / nucleotide pyrophosphatase	--	T	Signal transduction mechanisms	GPI ethanolamine phosphate transferase 3 [Sesamum indicum]
rna-XM_011075412.2	--	--	--	--	--	--	--	--	--	--	--	uncharacterized protein LOC105158604 [Sesamum indicum]
rna-XM_011071819.2	[FGR]	Nucleotide transport and metabolism;; Carbohydrate transport and metabolism;; General function prediction only	Molecular Function: sulfate adenylyltransferase (ADP) activity (GO:0004780);; Molecular Function: kinase activity (GO:0016301);;	K22966|6.9e-83|sind:105155842|K22966 sulfate adenylyltransferase (ADP) / adenylylsulfatase [EC:2.7.7.5 3.6.2.1] | (RefSeq) bifunctional adenosine 5'-phosphosulfate phosphorylase/adenylylsulfatase HINT4 isoform X1	Sulfur metabolism (ko00920)	[O]	Posttranslational modification, protein turnover, chaperones	Scavenger mRNA decapping enzyme C-term binding	Bifunctional adenosine 5'-phosphosulfate phosphorylase/adenylylsulfatase HINT4 OS=Arabidopsis thaliana OX=3702 GN=HINT4 PE=1 SV=1	--	--	bifunctional adenosine 5'-phosphosulfate phosphorylase/adenylylsulfatase HINT4 isoform X1 [Sesamum indicum]
PB.784.3	[I]	Lipid transport and metabolism	Molecular Function: acetyl-CoA carboxylase activity (GO:0003989);; Biological Process: fatty acid biosynthetic process (GO:0006633);; Cellular Component: acetyl-CoA carboxylase complex (GO:0009317);; Molecular Function: transferase activity (GO:0016740);;	K01962|8.7e-278|sind:105172253|K01962 acetyl-CoA carboxylase carboxyl transferase subunit alpha [EC:6.4.1.2 2.1.3.15] | (RefSeq) acetyl-coenzyme A carboxylase carboxyl transferase subunit alpha, chloroplastic	Fatty acid biosynthesis (ko00061);; Pyruvate metabolism (ko00620);; Propanoate metabolism (ko00640);; Carbon metabolism (ko01200);; Fatty acid metabolism (ko01212)	--	--	Acetyl co-enzyme A carboxylase carboxyltransferase alpha subunit	Acetyl-coenzyme A carboxylase carboxyl transferase subunit alpha, chloroplastic OS=Arabidopsis thaliana OX=3702 GN=CAC3 PE=1 SV=1	I	Lipid transport and metabolism	acetyl-coenzyme A carboxylase carboxyl transferase subunit alpha, chloroplastic [Sesamum indicum]
PB.17057.6	--	--	Molecular Function: RNA binding (GO:0003723);;	K14945|1.2e-113|sind:105174692|K14945 protein quaking | (RefSeq) KH domain-containing protein At2g38610	--	[A]	RNA processing and modification	Homodimerisation region of STAR domain protein;; KH domain	KH domain-containing protein At2g38610 OS=Arabidopsis thaliana OX=3702 GN=At2g38610 PE=1 SV=1	A	RNA processing and modification	KH domain-containing protein At2g38610 [Sesamum indicum]
PB.6963.8	--	--	Biological Process: iron-sulfur cluster assembly (GO:0016226);; Cellular Component: CIA complex (GO:0097361);;	--	--	[R]	General function prediction only	WD domain, G-beta repeat	Protein CIA1 OS=Arabidopsis thaliana OX=3702 GN=CIA1 PE=1 SV=2	S	Function unknown	protein CIA1 isoform X1 [Sesamum indicum]
PB.4083.5	--	--	Biological Process: mRNA splicing, via spliceosome (GO:0000398);; Molecular Function: RNA binding (GO:0003723);; Molecular Function: metal ion binding (GO:0046872);; Cellular Component: U2AF (GO:0089701);;	K12836|3.7e-149|sind:105158855|K12836 splicing factor U2AF 35 kDa subunit | (RefSeq) splicing factor U2af small subunit B	Spliceosome (ko03040)	[A]	RNA processing and modification	Zinc finger C-x8-C-x5-C-x3-H type (and similar);; RNA recognition motif. (a.k.a. RRM, RBD, or RNP domain)	Splicing factor U2af small subunit B OS=Arabidopsis thaliana OX=3702 GN=U2AF35B PE=1 SV=1	A	RNA processing and modification	splicing factor U2af small subunit B [Sesamum indicum]
PB.8224.1	--	--	--	K19090|6.7e-63|fve:101300361|K19090 CRISPR-associated protein Cas5t | (RefSeq) putative pentatricopeptide repeat-containing protein At3g05240	--	[R]	General function prediction only	PPR repeat family;; PPR repeat;; PPR repeat;; Pentatricopeptide repeat domain;; Pentacotripeptide-repeat region of PRORP	Putative pentatricopeptide repeat-containing protein At1g17630 OS=Arabidopsis thaliana OX=3702 GN=PCMP-E72 PE=3 SV=1	S	Function unknown	pentatricopeptide repeat-containing protein At5g59600-like isoform X1 [Sesamum indicum]
PB.2824.1	[GM]	Carbohydrate transport and metabolism;; Cell wall/membrane/envelope biogenesis	--	--	--	--	--	--	--	G	Carbohydrate transport and metabolism	uncharacterized protein LOC105155656 [Sesamum indicum]
rna-XM_011091019.2	--	--	Biological Process: protein polyubiquitination (GO:0000209);; Molecular Function: ATP binding (GO:0005524);; Cellular Component: nucleus (GO:0005634);; Biological Process: regulation of mitotic metaphase/anaphase transition (GO:0030071);; Biological Process: anaphase-promoting complex-dependent catabolic process (GO:0031145);; Molecular Function: ubiquitin conjugating enzyme activity (GO:0061631)…	K06688|2.4e-104|sind:105170313|K06688 ubiquitin-conjugating enzyme E2 C [EC:2.3.2.23] | (RefSeq) probable ubiquitin-conjugating enzyme E2 C	Ubiquitin mediated proteolysis (ko04120)	[O]	Posttranslational modification, protein turnover, chaperones	Ubiquitin-conjugating enzyme	Ubiquitin-conjugating enzyme E2 20 OS=Arabidopsis thaliana OX=3702 GN=UBC20 PE=2 SV=1	O	Posttranslational modification, protein turnover, chaperones	probable ubiquitin-conjugating enzyme E2 C [Sesamum indicum]
PB.1693.7	--	--	Cellular Component: photosystem I (GO:0009522);; Cellular Component: photosystem II (GO:0009523);; Cellular Component: chloroplast thylakoid membrane (GO:0009535);; Biological Process: photosynthesis, light harvesting (GO:0009765);; Cellular Component: integral component of membrane (GO:0016021);; Molecular Function: chlorophyll binding (GO:0016168);; Biological Process: protein-chromophore linka…	K08916|2.8e-96|sind:105174630|K08916 light-harvesting complex II chlorophyll a/b binding protein 5 | (RefSeq) chlorophyll a-b binding protein CP26, chloroplastic	Photosynthesis - antenna proteins (ko00196)	--	--	Chlorophyll A-B binding protein;; Chlorophyll A-B binding protein	Chlorophyll a-b binding protein CP26, chloroplastic OS=Arabidopsis thaliana OX=3702 GN=LHCB5 PE=1 SV=1	C	Energy production and conversion	chlorophyll a-b binding protein CP26, chloroplastic [Sesamum indicum]
rna-XM_011095983.2	--	--	Cellular Component: integral component of membrane (GO:0016021);;	--	--	--	--	F-box domain	Probable F-box protein At2g36090 OS=Arabidopsis thaliana OX=3702 GN=At2g36090 PE=2 SV=1	S	Function unknown	probable F-box protein At2g36090 [Sesamum indicum]
PB.2557.3	--	--	Molecular Function: molecular_function (GO:0003674);; Molecular Function: catalytic activity (GO:0003824);; Molecular Function: histone acetyltransferase activity (GO:0004402);; Cellular Component: cellular_component (GO:0005575);; Cellular Component: intracellular (GO:0005622);; Cellular Component: cell (GO:0005623);; Cellular Component: nucleus (GO:0005634);; Biological Process: nucleobase-cont…	K11308|1.7e-31|sind:105176400|K11308 histone acetyltransferase MYST1 [EC:2.3.1.48] | (RefSeq) histone acetyltransferase of the MYST family 1	--	[B]	Chromatin structure and dynamics	MOZ/SAS family	Histone acetyltransferase of the MYST family 1 OS=Arabidopsis thaliana OX=3702 GN=HAM1 PE=1 SV=1	B	Chromatin structure and dynamics	histone acetyltransferase of the myst family 2 [Nicotiana attenuata]
PB.5792.11	[V]	Defense mechanisms	Molecular Function: ATP binding (GO:0005524);; Cellular Component: integral component of membrane (GO:0016021);; Molecular Function: ATPase activity (GO:0016887);; Molecular Function: ATPase activity, coupled to transmembrane movement of substances (GO:0042626);;	K05666|3.5e-36|sind:105160399|K05666 ATP-binding cassette, subfamily C (CFTR/MRP), member 2 | (RefSeq) ABC transporter C family member 10	ABC transporters (ko02010)	[Q]	Secondary metabolites biosynthesis, transport and catabolism	ABC transporter	ABC transporter C family member 10 OS=Arabidopsis thaliana OX=3702 GN=ABCC10 PE=2 SV=2	Q	Secondary metabolites biosynthesis, transport and catabolism	ABC transporter C family member 10 [Sesamum indicum]
rna-XM_011085317.2	--	--	Cellular Component: integral component of membrane (GO:0016021);;	--	--	[S]	Function unknown	TLC domain	--	S	Function unknown	uncharacterized protein LOC105166089 isoform X2 [Sesamum indicum]
PB.20806.25	--	--	--	K02132|5.4e-18|gab:108477463|K02132 F-type H+-transporting ATPase subunit alpha | (RefSeq) ATP synthase subunit alpha, mitochondrial-like	Oxidative phosphorylation (ko00190)	--	--	--	Uncharacterized mitochondrial protein AtMg00030 OS=Arabidopsis thaliana OX=3702 GN=AtMg00030 PE=4 SV=1	--	--	hypothetical protein EZV62_028250 [Acer yangbiense]
PB.15594.2	--	--	Cellular Component: integral component of membrane (GO:0016021);;	K17087|1.3e-192|sind:105172553|K17087 transmembrane 9 superfamily member 3 | (RefSeq) transmembrane 9 superfamily member 1	--	[U]	Intracellular trafficking, secretion, and vesicular transport	Endomembrane protein 70;; Endomembrane protein 70	Transmembrane 9 superfamily member 1 OS=Arabidopsis thaliana OX=3702 GN=TMN1 PE=1 SV=1	U	Intracellular trafficking, secretion, and vesicular transport	transmembrane 9 superfamily member 1 [Sesamum indicum]
rna-XM_011080233.2	--	--	Molecular Function: metal ion binding (GO:0046872);;	--	--	--	--	Zinc finger, C3HC4 type (RING finger)	--	O	Posttranslational modification, protein turnover, chaperones	uncharacterized protein LOC105162239 isoform X1 [Sesamum indicum]
PB.19306.13	[G]	Carbohydrate transport and metabolism	Molecular Function: sugar:proton symporter activity (GO:0005351);; Cellular Component: integral component of plasma membrane (GO:0005887);; Biological Process: glucose import (GO:0046323);;	K08150|5.1e-22|hbr:110643927|K08150 MFS transporter, SP family, solute carrier family 2 (myo-inositol transporter), member 13 | (RefSeq) inositol transporter 1 isoform X1	--	[R]	General function prediction only	Sugar (and other) transporter;; Major Facilitator Superfamily	Probable polyol transporter 6 OS=Arabidopsis thaliana OX=3702 GN=PLT6 PE=2 SV=2	P	Inorganic ion transport and metabolism	uncharacterized protein LOC105178355 [Sesamum indicum]
PB.1802.8	--	--	--	--	--	--	--	--	--	S	Function unknown	sporulation-specific protein 15 [Sesamum indicum]
PB.17405.5	[IR]	Lipid transport and metabolism;; General function prediction only	Molecular Function: sinapine esterase activity (GO:0050285);;	K01206|6.1e-22|eus:EUTSA_v10018726mg|K01206 alpha-L-fucosidase [EC:3.2.1.51] | (RefSeq) hypothetical protein	Other glycan degradation (ko00511)	--	--	GDSL-like Lipase/Acylhydrolase	GDSL esterase/lipase At1g28590 OS=Arabidopsis thaliana OX=3702 GN=At1g28590 PE=2 SV=2	S	Function unknown	GDSL esterase/lipase At1g28590-like [Sesamum indicum]
PB.5870.4	[L]	Replication, recombination and repair	Molecular Function: RNA binding (GO:0003723);; Molecular Function: RNA helicase activity (GO:0003724);; Molecular Function: ATP binding (GO:0005524);; Cellular Component: nucleus (GO:0005634);;	K16911|3.7e-165|sind:105160724|K16911 ATP-dependent RNA helicase DDX21 [EC:3.6.4.13] | (RefSeq) DEAD-box ATP-dependent RNA helicase 7	--	[A]	RNA processing and modification	GUCT (NUC152) domain;; Helicase conserved C-terminal domain;; DEAD/DEAH box helicase	DEAD-box ATP-dependent RNA helicase 7 OS=Spinacia oleracea OX=3562 GN=RH7 PE=2 SV=1	A	RNA processing and modification	DEAD-box ATP-dependent RNA helicase 7 [Sesamum indicum]
rna-XM_011096691.2	--		Molecular Function: protein serine/threonine kinase activity (GO:0004674);; Molecular Function: ATP binding (GO:0005524);;	K13416|1.1e-66|cpep:111793907|K13416 brassinosteroid insensitive 1-associated receptor kinase 1 [EC:2.7.10.1 2.7.11.1] | (RefSeq) BRASSINOSTEROID INSENSITIVE 1-associated receptor kinase 1-like	MAPK signaling pathway - plant (ko04016);; Plant hormone signal transduction (ko04075);; Plant-pathogen interaction (ko04626)	[T]	Signal transduction mechanisms	Protein tyrosine and serine/threonine kinase	Cold-responsive protein kinase 1 OS=Arabidopsis thaliana OX=3702 GN=CRPK1 PE=1 SV=1	T	Signal transduction mechanisms	putative serine/threonine-protein kinase [Sesamum indicum]
rna-XM_011102402.2	[L]	Replication, recombination and repair	Molecular Function: nucleic acid binding (GO:0003676);; Molecular Function: RNA helicase activity (GO:0003724);; Molecular Function: ATP binding (GO:0005524);;	K12823|0.0e+00|sind:105178848|K12823 ATP-dependent RNA helicase DDX5/DBP2 [EC:3.6.4.13] | (RefSeq) DEAD-box ATP-dependent RNA helicase 40	Spliceosome (ko03040)	[A]	RNA processing and modification	DEAD/DEAH box helicase	DEAD-box ATP-dependent RNA helicase 40 OS=Arabidopsis thaliana OX=3702 GN=RH40 PE=2 SV=1	A	RNA processing and modification	DEAD-box ATP-dependent RNA helicase 40 [Sesamum indicum]
PB.17080.9	--	--	Molecular Function: ion channel activity (GO:0005216);; Cellular Component: integral component of membrane (GO:0016021);;	K05391|1.5e-281|sind:105174775|K05391 cyclic nucleotide gated channel, plant | (RefSeq) cyclic nucleotide-gated ion channel 4	Plant-pathogen interaction (ko04626)	[PT]	Inorganic ion transport and metabolism;; Signal transduction mechanisms	Ion transport protein	Cyclic nucleotide-gated ion channel 4 OS=Arabidopsis thaliana OX=3702 GN=CNGC4 PE=2 SV=2	P	Inorganic ion transport and metabolism	cyclic nucleotide-gated ion channel 4 [Sesamum indicum]
PB.7159.6	--	--	Biological Process: defense response (GO:0006952);; Molecular Function: ADP binding (GO:0043531);;	K06670|8.1e-08|sind:105176407|K06670 cohesin complex subunit SCC1 | (RefSeq) sister chromatid cohesion 1 protein 3	--	--	--	--	--	--	--	uncharacterized protein LOC105162293 [Sesamum indicum]
PB.15659.3	--	--	Molecular Function: diacylglycerol O-acyltransferase activity (GO:0004144);; Biological Process: glycerolipid biosynthetic process (GO:0045017);;	K20098|7.4e-13|mtr:MTR_4g078460|K20098 DNA excision repair protein ERCC-6-like 2 [EC:3.6.4.-] | (RefSeq) DNA repair and recombination RAD26-like protein, putative	--	--	--	WS/DGAT C-terminal domain	O-acyltransferase WSD1 OS=Arabidopsis thaliana OX=3702 GN=WSD1 PE=2 SV=1	S	Function unknown	O-acyltransferase WSD1 isoform X2 [Sesamum indicum]
PB.1584.20|PB.1584.19	--	--	Molecular Function: ATP binding (GO:0005524);;	--	--	--	--	--	--	--	--	--
PB.5461.4	--	--	Cellular Component: chloroplast thylakoid membrane (GO:0009535);; Biological Process: chloroplast organization (GO:0009658);; Cellular Component: chloroplast inner membrane (GO:0009706);; Biological Process: protein import into chloroplast stroma (GO:0045037);;	--	--	[OT]	Posttranslational modification, protein turnover, chaperones;; Signal transduction mechanisms	STI1 domain	Protein TIC 40, chloroplastic OS=Pisum sativum OX=3888 GN=TIC40 PE=1 SV=1	--	--	protein TIC 40, chloroplastic [Sesamum indicum]
PB.17404.3	[GHR]	Carbohydrate transport and metabolism;; Coenzyme transport and metabolism;; General function prediction only	Molecular Function: magnesium ion binding (GO:0000287);; Molecular Function: pyruvate decarboxylase activity (GO:0004737);; Molecular Function: thiamine pyrophosphate binding (GO:0030976);;	K01568|4.8e-138|sind:105175619|K01568 pyruvate decarboxylase [EC:4.1.1.1] | (RefSeq) pyruvate decarboxylase 1	Glycolysis / Gluconeogenesis (ko00010)	[EH]	Amino acid transport and metabolism;; Coenzyme transport and metabolism	Thiamine pyrophosphate enzyme, N-terminal TPP binding domain;; Thiamine pyrophosphate enzyme, central domain;; Thiamine pyrophosphate enzyme, C-terminal TPP binding domain	Pyruvate decarboxylase 1 OS=Pisum sativum OX=3888 GN=PDC1 PE=2 SV=1	--	--	pyruvate decarboxylase 1 [Sesamum indicum]
PB.17446.2	[O]	Posttranslational modification, protein turnover, chaperones	Molecular Function: serine-type endopeptidase activity (GO:0004252);;	K08669|3.2e-08|ppp:112283886|K08669 HtrA serine peptidase 2 [EC:3.4.21.108] | (RefSeq) putative protease Do-like 14 isoform X1	--	[O]	Posttranslational modification, protein turnover, chaperones	--	Protease Do-like 5, chloroplastic OS=Arabidopsis thaliana OX=3702 GN=DEGP5 PE=1 SV=3	O	Posttranslational modification, protein turnover, chaperones	protease Do-like 5, chloroplastic [Sesamum indicum]
PB.9040.6	--	--	Cellular Component: Golgi membrane (GO:0000139);; Cellular Component: integral component of membrane (GO:0016021);; Biological Process: pectin biosynthetic process (GO:0045489);; Molecular Function: polygalacturonate 4-alpha-galacturonosyltransferase activity (GO:0047262);; Biological Process: cell wall organization (GO:0071555);;	K20867|9.6e-21|sind:105165843|K20867 galacturonosyltransferase 12/13/14/15 [EC:2.4.1.-] | (RefSeq) probable galacturonosyltransferase 15	--	--	--	--	--	G	Carbohydrate transport and metabolism	alpha-1,4-galacturonosyltransferase [Salvia splendens]
rna-XM_011071806.2	--	--	--	K11855|6.0e-20|bvg:104906049|K11855 ubiquitin carboxyl-terminal hydrolase 36/42 [EC:3.4.19.12] | (RefSeq) ubiquitin carboxyl-terminal hydrolase 36	--	--	--	Hydrophobic seed protein	14 kDa proline-rich protein DC2.15 OS=Daucus carota OX=4039 PE=2 SV=1	S	Function unknown	14 kDa proline-rich protein DC2.15 [Sesamum indicum]
rna-XM_011075346.2	--	--	Molecular Function: microtubule motor activity (GO:0003777);; Molecular Function: ATP binding (GO:0005524);; Cellular Component: microtubule (GO:0005874);; Biological Process: microtubule-based movement (GO:0007018);; Molecular Function: microtubule binding (GO:0008017);;	K10401|0.0e+00|sind:105158559|K10401 kinesin family member 18/19 | (RefSeq) kinesin-like protein KIN-8B isoform X1	--	[Z]	Cytoskeleton	Kinesin motor domain	Kinesin-like protein KIN-8B OS=Arabidopsis thaliana OX=3702 GN=KIN8B PE=2 SV=1	Z	Cytoskeleton	kinesin-like protein KIN-8B isoform X1 [Sesamum indicum]
rna-XM_020694321.1	--	--	Molecular Function: hydrolase activity, acting on ester bonds (GO:0016788);;	--	--	--	--	GDSL-like Lipase/Acylhydrolase	GDSL esterase/lipase At1g71250 OS=Arabidopsis thaliana OX=3702 GN=At1g71250 PE=2 SV=1	S	Function unknown	GDSL esterase/lipase At1g71250 isoform X2 [Sesamum indicum]
PB.2594.3	--	--	Biological Process: attachment of GPI anchor to protein (GO:0016255);; Cellular Component: GPI-anchor transamidase complex (GO:0042765);;	K05291|1.3e-265|sind:105177114|K05291 GPI-anchor transamidase subunit S | (RefSeq) GPI transamidase component PIG-S	Glycosylphosphatidylinositol (GPI)-anchor biosynthesis (ko00563)	[MO]	Cell wall/membrane/envelope biogenesis;; Posttranslational modification, protein turnover, chaperones	Phosphatidylinositol-glycan biosynthesis class S protein;; Phosphatidylinositol-glycan biosynthesis class S protein	--	--	--	GPI transamidase component PIG-S [Sesamum indicum]
PB.18883.14	--	--	--	K15255|1.8e-16|nsy:104244763|K15255 ATP-dependent DNA helicase PIF1 [EC:3.6.4.12] | (RefSeq) ATP-dependent DNA helicase PIF1-like	--	--	--	--	--	--	--	uncharacterized protein LOC105176924 [Sesamum indicum]
PB.4440.2	--	--	Molecular Function: ADP binding (GO:0043531);;	--	--	--	--	Putative gypsy type transposon;; Pathogenesis-related protein Bet v 1 family	Major pollen allergen Bet v 1-M/N OS=Betula pendula OX=3505 GN=BETV1M PE=1 SV=2	S	Function unknown	uncharacterized protein LOC110011773 [Sesamum indicum]
PB.15853.1	--	--	--	--	--	--	--	Putative gypsy type transposon;; Retrotransposon gag protein	--	L	Replication, recombination and repair	uncharacterized protein LOC105173307 isoform X1 [Sesamum indicum]
PB.20224.172	[J]	Translation, ribosomal structure and biogenesis	Cellular Component: ribosome (GO:0005840);; Cellular Component: chloroplast (GO:0009507);;	K02992|2.4e-79|sind:11452462|K02992 small subunit ribosomal protein S7 | (RefSeq) rps7, SIC0984; ribosomal protein S7	Ribosome (ko03010)	[J]	Translation, ribosomal structure and biogenesis	Ribosomal protein S7p/S5e	30S ribosomal protein S7, chloroplastic OS=Acorus americanus OX=263995 GN=rps7-A PE=3 SV=1	J	Translation, ribosomal structure and biogenesis	ribosomal protein S7 [Incarvillea arguta]
PB.2097.6	--	--	Biological Process: reproduction (GO:0000003);; Biological Process: developmental process involved in reproduction (GO:0003006);; Molecular Function: molecular_function (GO:0003674);; Molecular Function: catalytic activity (GO:0003824);; Molecular Function: ubiquitin-protein transferase activity (GO:0004842);; Biological Process: cellular protein modification process (GO:0006464);; Biological Pro…	K13148|3.2e-08|cit:102625782|K13148 integrator complex subunit 11 [EC:3.1.27.-] | (RefSeq) cleavage and polyadenylation specificity factor subunit 3-II	--	[O]	Posttranslational modification, protein turnover, chaperones	--	--	O	Posttranslational modification, protein turnover, chaperones	E3 ubiquitin protein ligase RIE1 [Sesamum indicum]
PB.2204.4	--	--	--	--	--	[S]	Function unknown	Eukaryotic protein of unknown function (DUF829);; Eukaryotic protein of unknown function (DUF829)	--	S	Function unknown	transmembrane protein 53-B [Sesamum indicum]
PB.16570.9	[C]	Energy production and conversion	Molecular Function: malic enzyme activity (GO:0004470);; Molecular Function: malate dehydrogenase (decarboxylating) (NAD+) activity (GO:0004471);; Cellular Component: mitochondrion (GO:0005739);; Biological Process: pyruvate metabolic process (GO:0006090);; Biological Process: malate metabolic process (GO:0006108);; Molecular Function: metal ion binding (GO:0046872);; Molecular Function: NAD bind…	K00028|9.1e-308|sind:105173441|K00028 malate dehydrogenase (decarboxylating) [EC:1.1.1.39] | (RefSeq) NAD-dependent malic enzyme 62 kDa isoform, mitochondrial	Pyruvate metabolism (ko00620);; Carbon fixation in photosynthetic organisms (ko00710);; Carbon metabolism (ko01200)	[C]	Energy production and conversion	Malic enzyme, NAD binding domain;; Malic enzyme, N-terminal domain	NAD-dependent malic enzyme 62 kDa isoform, mitochondrial OS=Solanum tuberosum OX=4113 PE=1 SV=1	C	Energy production and conversion	NAD-dependent malic enzyme 62 kDa isoform, mitochondrial [Sesamum indicum]
PB.1681.23	--	--	Biological Process: mRNA splicing, via spliceosome (GO:0000398);; Molecular Function: RNA binding (GO:0003723);; Cellular Component: spliceosomal complex (GO:0005681);;	K12893|1.1e-100|sind:105173919|K12893 splicing factor, arginine/serine-rich 4/5/6 | (RefSeq) serine/arginine-rich splicing factor RS31-like isoform X1	Spliceosome (ko03040)	[A]	RNA processing and modification	RNA recognition motif. (a.k.a. RRM, RBD, or RNP domain);; RNA recognition motif. (a.k.a. RRM, RBD, or RNP domain)	Serine/arginine-rich splicing factor RS31 OS=Arabidopsis thaliana OX=3702 GN=RS31 PE=1 SV=2	A	RNA processing and modification	serine/arginine-rich splicing factor RS31-like isoform X2 [Sesamum indicum]
PB.17600.2	--	--	Molecular Function: regulatory region nucleic acid binding (GO:0001067);; Molecular Function: molecular_function (GO:0003674);; Molecular Function: nucleic acid binding (GO:0003676);; Molecular Function: DNA binding (GO:0003677);; Molecular Function: transcription factor activity, sequence-specific DNA binding (GO:0003700);; Molecular Function: binding (GO:0005488);; Cellular Component: nucleus (…	K13424|1.3e-08|bdi:100846086|K13424 WRKY transcription factor 33 | (RefSeq) WRKY transcription factor WRKY24	MAPK signaling pathway - plant (ko04016);; Plant-pathogen interaction (ko04626)	--	--	WRKY DNA -binding domain	WRKY transcription factor 6 OS=Arabidopsis thaliana OX=3702 GN=WRKY6 PE=1 SV=1	K	Transcription	probable WRKY transcription factor 31 [Sesamum indicum]
PB.3431.11	--	--	Molecular Function: calmodulin binding (GO:0005516);;	--	--	--	--	Calmodulin binding protein-like;; Calmodulin binding protein-like	Calmodulin-binding protein 60 A OS=Arabidopsis thaliana OX=3702 GN=CBP60A PE=2 SV=1	S	Function unknown	calmodulin-binding protein 60 A-like isoform X1 [Sesamum indicum]
rna-XM_020693759.1	--	--	Molecular Function: transcription factor activity, sequence-specific DNA binding (GO:0003700);;	--	--	--	--	--	Protein SPEAR3 OS=Arabidopsis thaliana OX=3702 GN=SPEAR3 PE=1 SV=1	S	Function unknown	protein SPEAR3-like isoform X2 [Sesamum indicum]
PB.12266.3	--	--	Molecular Function: transcription factor activity, sequence-specific DNA binding (GO:0003700);;	--	--	--	--	Basic region leucine zipper;; bZIP transcription factor	Basic leucine zipper 23 OS=Arabidopsis thaliana OX=3702 GN=BZIP23 PE=2 SV=1	K	Transcription	basic leucine zipper 23 isoform X2 [Sesamum indicum]
rna-XM_011101515.2	[O]	Posttranslational modification, protein turnover, chaperones	Molecular Function: peptidyl-prolyl cis-trans isomerase activity (GO:0003755);;	K09578|2.3e-60|sind:105178139|K09578 peptidyl-prolyl cis-trans isomerase NIMA-interacting 1 [EC:5.2.1.8] | (RefSeq) peptidyl-prolyl cis-trans isomerase Pin1	--	[O]	Posttranslational modification, protein turnover, chaperones	PPIC-type PPIASE domain	Peptidyl-prolyl cis-trans isomerase Pin1 OS=Digitalis lanata OX=49450 GN=PARV12.8 PE=1 SV=1	O	Posttranslational modification, protein turnover, chaperones	peptidyl-prolyl cis-trans isomerase Pin1 [Sesamum indicum]
PB.3347.5	[T]	Signal transduction mechanisms	Molecular Function: protein serine/threonine kinase activity (GO:0004674);; Molecular Function: ATP binding (GO:0005524);;	K00924|2.6e-35|cpap:110818260|K00924 kinase [EC:2.7.1.-] | (RefSeq) receptor protein kinase CLAVATA1	--	--	--	Protein kinase domain;; Protein tyrosine and serine/threonine kinase;; Protein kinase domain;; Protein tyrosine and serine/threonine kinase	Probable inactive receptor kinase At4g23740 OS=Arabidopsis thaliana OX=3702 GN=At4g23740 PE=1 SV=1	T	Signal transduction mechanisms	probable leucine-rich repeat receptor-like protein kinase At1g68400 [Sesamum indicum]
rna-XM_011103390.1	--	--	Molecular Function: RNA-directed DNA polymerase activity (GO:0003964);;	K02209|2.9e-13|boe:106320430|K02209 DNA replication licensing factor MCM5 [EC:3.6.4.12] | (RefSeq) uncharacterized protein LOC106320430	DNA replication (ko03030)	[R]	General function prediction only	--	--	M	Cell wall/membrane/envelope biogenesis	uncharacterized protein LOC105179748 [Sesamum indicum]
rna-XM_011080065.2	--	--	Molecular Function: protein binding (GO:0005515);;	K23390|0.0e+00|sind:105161843|K23390 large proline-rich protein BAG6 | (RefSeq) ubiquitin domain-containing protein DSK2a-like isoform X1	--	[O]	Posttranslational modification, protein turnover, chaperones	Ubiquitin family	Ubiquitin-like domain-containing protein CIP73 OS=Lotus japonicus OX=34305 GN=CIP73 PE=1 SV=1	O	Posttranslational modification, protein turnover, chaperones	ubiquitin domain-containing protein DSK2a-like isoform X1 [Sesamum indicum]
PB.16640.6	[R]	General function prediction only	Molecular Function: metalloendopeptidase activity (GO:0004222);; Cellular Component: mitochondrion (GO:0005739);; Biological Process: protein processing involved in protein targeting to mitochondrion (GO:0006627);; Molecular Function: ubiquinol-cytochrome-c reductase activity (GO:0008121);; Molecular Function: metal ion binding (GO:0046872);;	K01412|3.7e-233|sind:105173570|K01412 mitochondrial-processing peptidase subunit alpha [EC:3.4.24.64] | (RefSeq) mitochondrial-processing peptidase subunit alpha	--	[O]	Posttranslational modification, protein turnover, chaperones	Insulinase (Peptidase family M16);; Peptidase M16 inactive domain	Mitochondrial-processing peptidase subunit alpha OS=Solanum tuberosum OX=4113 GN=MPP PE=1 SV=1	C	Energy production and conversion	mitochondrial-processing peptidase subunit alpha [Sesamum indicum]
rna-XM_020697402.1	--	--	--	K03549|3.5e-59|qsu:111987200|K03549 KUP system potassium uptake protein | (RefSeq) LOW QUALITY PROTEIN: probable potassium transporter 17	--	[R]	General function prediction only	--	Retrovirus-related Pol polyprotein from transposon RE2 OS=Arabidopsis thaliana OX=3702 GN=RE2 PE=4 SV=1	L	Replication, recombination and repair	uncharacterized protein LOC110012709 [Sesamum indicum]
rna-XM_011092056.2	[O]	Posttranslational modification, protein turnover, chaperones	Molecular Function: ATP binding (GO:0005524);; Molecular Function: hydrolase activity (GO:0016787);;	K12196|1.7e-246|sind:105171052|K12196 vacuolar protein-sorting-associated protein 4 | (RefSeq) protein SUPPRESSOR OF K(+) TRANSPORT GROWTH DEFECT 1	Endocytosis (ko04144)	[O]	Posttranslational modification, protein turnover, chaperones	ATPase family associated with various cellular activities (AAA)	Protein SUPPRESSOR OF K(+) TRANSPORT GROWTH DEFECT 1 OS=Arabidopsis thaliana OX=3702 GN=SKD1 PE=1 SV=1	O	Posttranslational modification, protein turnover, chaperones	protein SUPPRESSOR OF K(+) TRANSPORT GROWTH DEFECT 1 [Sesamum indicum]
rna-XM_011101741.2	[R]	General function prediction only	Molecular Function: GTPase activity (GO:0003924);; Molecular Function: GTP binding (GO:0005525);;	K07904|4.7e-123|sind:105178293|K07904 Ras-related protein Rab-11A | (RefSeq) ras-related protein Rab11D	Endocytosis (ko04144)	[U]	Intracellular trafficking, secretion, and vesicular transport	Ras family	Ras-related protein Rab11D OS=Nicotiana tabacum OX=4097 GN=RAB11D PE=2 SV=1	U	Intracellular trafficking, secretion, and vesicular transport	ras-related protein Rab11D [Sesamum indicum]
PB.358.4	--	--	Molecular Function: transcription factor activity, sequence-specific DNA binding (GO:0003700);;	K09060|8.8e-08|mesc:110601836|K09060 plant G-box-binding factor | (RefSeq) bZIP transcription factor 16-like isoform X1	--	--	--	bZIP transcription factor;; Basic region leucine zipper	Basic leucine zipper 43 OS=Arabidopsis thaliana OX=3702 GN=BZIP43 PE=1 SV=1	K	Transcription	basic leucine zipper 43 [Sesamum indicum]
PB.13250.3	--	--	Biological Process: cell morphogenesis (GO:0000902);; Molecular Function: actin binding (GO:0003779);; Biological Process: cytoskeleton organization (GO:0007010);;	K17261|1.1e-104|sind:105169632|K17261 adenylyl cyclase-associated protein | (RefSeq) cyclase-associated protein 1	--	[ZT]	Cytoskeleton;; Signal transduction mechanisms	Adenylate cyclase associated (CAP) C terminal	Cyclase-associated protein 1 OS=Arabidopsis thaliana OX=3702 GN=CAP1 PE=2 SV=1	--	--	cyclase-associated protein 1 [Sesamum indicum]
rna-XM_011082128.1	--	--	Cellular Component: integral component of membrane (GO:0016021);;	--	--	--	--	--	--	--	--	uncharacterized protein LOC105163686 [Sesamum indicum]
rna-XM_011095504.2	--	--	Biological Process: positive regulation of circadian rhythm (GO:0042753);;	--	--	--	--	Early Flowering 4 domain	Protein ELF4-LIKE 3 OS=Arabidopsis thaliana OX=3702 GN=EFL3 PE=3 SV=1	S	Function unknown	protein ELF4-LIKE 3 [Sesamum indicum]
PB.6076.2	--	--	Biological Process: defense response (GO:0006952);; Molecular Function: ADP binding (GO:0043531);;	K13457|1.6e-57|lja:Lj2g3v1534070.1|K13457 disease resistance protein RPM1 | (RefSeq) Lj2g3v1534070.1; -	Plant-pathogen interaction (ko04626)	[T]	Signal transduction mechanisms	NB-ARC domain;; Leucine rich repeat;; Leucine Rich repeats (2 copies);; NB-ARC domain;; Rx N-terminal domain	Putative disease resistance RPP13-like protein 3 OS=Arabidopsis thaliana OX=3702 GN=RPP13L3 PE=3 SV=1	T	Signal transduction mechanisms	putative disease resistance protein At1g50180 isoform X2 [Sesamum indicum]
PB.17999.7	--	--	Molecular Function: GTPase activity (GO:0003924);; Molecular Function: GTP binding (GO:0005525);; Cellular Component: endoplasmic reticulum membrane (GO:0005789);; Cellular Component: integral component of membrane (GO:0016021);;	K22698|0.0e+00|sind:105175847|K22698 protein SEY1 [EC:3.6.5.-] | (RefSeq) protein ROOT HAIR DEFECTIVE 3 homolog 2 isoform X1	--	[R]	General function prediction only	Root hair defective 3 GTP-binding protein (RHD3)	Protein ROOT HAIR DEFECTIVE 3 homolog 2 OS=Arabidopsis thaliana OX=3702 GN=At5g45160 PE=2 SV=1	S	Function unknown	protein ROOT HAIR DEFECTIVE 3 homolog 2 isoform X1 [Sesamum indicum]
PB.10020.3	--	--	Cellular Component: nucleus (GO:0005634);; Cellular Component: cytoplasm (GO:0005737);;	--	--	[O]	Posttranslational modification, protein turnover, chaperones	DnaJ domain	--	O	Posttranslational modification, protein turnover, chaperones	uncharacterized protein LOC105165289 isoform X2 [Sesamum indicum]
rna-XM_011073464.2	--	--	Cellular Component: microtubule (GO:0005874);; Molecular Function: microtubule binding (GO:0008017);;	--	--	--	--	HEAT-like repeat	TORTIFOLIA1-like protein 3 OS=Arabidopsis thaliana OX=3702 GN=TOR1L3 PE=2 SV=1	S	Function unknown	TORTIFOLIA1-like protein 3 [Sesamum indicum]
PB.16084.4	--	--	Molecular Function: RNA binding (GO:0003723);;	--	--	--	--	--	Binding partner of ACD11 1 OS=Arabidopsis thaliana OX=3702 GN=BPA1 PE=1 SV=1	A	RNA processing and modification	binding partner of ACD11 1-like [Sesamum indicum]
PB.13806.17	[O]	Posttranslational modification, protein turnover, chaperones	Molecular Function: ATP binding (GO:0005524);; Biological Process: protein folding (GO:0006457);; Biological Process: response to heat (GO:0009408);; Molecular Function: heat shock protein binding (GO:0031072);; Molecular Function: metal ion binding (GO:0046872);; Molecular Function: unfolded protein binding (GO:0051082);;	K09503|3.5e-197|sind:105171005|K09503 DnaJ homolog subfamily A member 2 | (RefSeq) dnaJ protein homolog	Protein processing in endoplasmic reticulum (ko04141)	[O]	Posttranslational modification, protein turnover, chaperones	DnaJ C terminal domain;; DnaJ domain;; DnaJ central domain	DnaJ protein homolog ANJ1 OS=Atriplex nummularia OX=3553 PE=2 SV=1	O	Posttranslational modification, protein turnover, chaperones	dnaJ protein homolog [Sesamum indicum]
PB.7716.1	--	--	--	--	--	--	--	--	--	--	--	nuclear pore complex protein NUP1 [Sesamum indicum]
PB.11698.5	--	--	Molecular Function: molecular_function (GO:0003674);; Molecular Function: nucleic acid binding (GO:0003676);; Molecular Function: RNA binding (GO:0003723);; Molecular Function: binding (GO:0005488);; Biological Process: nucleobase-containing compound metabolic process (GO:0006139);; Biological Process: RNA processing (GO:0006396);; Biological Process: cellular aromatic compound metabolic process …	K13150|0.0e+00|sind:105168328|K13150 coilin | (RefSeq) coilin isoform X1	--	--	--	Coilin N-terminus	Coilin OS=Arabidopsis thaliana OX=3702 GN=COIL PE=1 SV=1	S	Function unknown	coilin isoform X3 [Sesamum indicum]
rna-XM_020696161.1	[T]	Signal transduction mechanisms	Molecular Function: protein kinase activity (GO:0004672);; Molecular Function: ATP binding (GO:0005524);;	K00924|5.4e-139|nta:107791956|K00924 kinase [EC:2.7.1.-] | (RefSeq) CDPK-related kinase 5-like	--	[T]	Signal transduction mechanisms	Protein kinase domain	CDPK-related protein kinase OS=Daucus carota OX=4039 GN=CRK PE=2 SV=1	T	Signal transduction mechanisms	CDPK-related protein kinase-like isoform X3 [Sesamum indicum]
PB.19052.7	[H]	Coenzyme transport and metabolism	Molecular Function: oxygen-dependent protoporphyrinogen oxidase activity (GO:0004729);; Biological Process: protoporphyrinogen IX biosynthetic process (GO:0006782);; Biological Process: heme biosynthetic process (GO:0006783);; Cellular Component: chloroplast (GO:0009507);; Cellular Component: chloroplast thylakoid (GO:0009534);; Molecular Function: oxidoreductase activity (GO:0016491);;	K00231|1.2e-273|sind:105177408|K00231 protoporphyrinogen/coproporphyrinogen III oxidase [EC:1.3.3.4 1.3.3.15] | (RefSeq) protoporphyrinogen oxidase, mitochondrial isoform X2	Porphyrin and chlorophyll metabolism (ko00860)	[H]	Coenzyme transport and metabolism	Flavin containing amine oxidoreductase	Protoporphyrinogen oxidase, mitochondrial OS=Nicotiana tabacum OX=4097 GN=PPXII PE=1 SV=1	H	Coenzyme transport and metabolism	protoporphyrinogen oxidase, mitochondrial isoform X2 [Sesamum indicum]
PB.19442.8	[T]	Signal transduction mechanisms	Molecular Function: protein serine/threonine kinase activity (GO:0004674);; Molecular Function: ATP binding (GO:0005524);; Cellular Component: integral component of membrane (GO:0016021);;	K14498|7.9e-79|sind:105178289|K14498 serine/threonine-protein kinase SRK2 [EC:2.7.11.1] | (RefSeq) serine/threonine-protein kinase SAPK2	MAPK signaling pathway - plant (ko04016);; Plant hormone signal transduction (ko04075)	[T]	Signal transduction mechanisms	Protein kinase domain;; Protein tyrosine and serine/threonine kinase;; Protein kinase domain;; Protein tyrosine and serine/threonine kinase	Serine/threonine-protein kinase SAPK2 OS=Oryza sativa subsp. indica OX=39946 GN=SAPK2 PE=2 SV=2	T	Signal transduction mechanisms	hypothetical protein B456_007G059900 [Gossypium raimondii]
rna-XM_011088418.2	[I]	Lipid transport and metabolism	Molecular Function: methyl indole-3-acetate esterase activity (GO:0080030);;	K14493|1.7e-33|lsv:111918926|K14493 gibberellin receptor GID1 [EC:3.-.-.-] | (RefSeq) gibberellin receptor GID1C-like isoform X1	Plant hormone signal transduction (ko04075)	[V]	Defense mechanisms	alpha/beta hydrolase fold	Probable carboxylesterase 11 OS=Arabidopsis thaliana OX=3702 GN=CXE11 PE=2 SV=1	V	Defense mechanisms	probable carboxylesterase 11 [Sesamum indicum]
PB.10453.16	--	--	Biological Process: regulation of protein ubiquitination involved in ubiquitin-dependent protein catabolic process (GO:2000058);;	--	--	[OT]	Posttranslational modification, protein turnover, chaperones;; Signal transduction mechanisms	UBA/TS-N domain	--	--	--	PREDICTED: NEDD8 ultimate buster 1 [Erythranthe guttata]
PB.5119.4	--		Molecular Function: protein serine/threonine kinase activity (GO:0004674);; Molecular Function: ATP binding (GO:0005524);; Cellular Component: integral component of membrane (GO:0016021);;	K13415|1.7e-82|han:110929858|K13415 protein brassinosteroid insensitive 1 [EC:2.7.10.1 2.7.11.1] | (RefSeq) systemin receptor SR160-like	Plant hormone signal transduction (ko04075)	--	--	Leucine rich repeat;; Leucine Rich repeats (2 copies);; Leucine Rich Repeat;; Leucine Rich repeat;; Protein kinase domain;; Protein tyrosine and serine/threonine kinase;; Leucine rich repeat;; Leucine Rich repeats (2 copies);; Leucine Rich repeat;; Leucine Rich Repeat;; Protein tyrosine and serine/threonine kinase	MDIS1-interacting receptor like kinase 2 OS=Arabidopsis thaliana OX=3702 GN=MIK2 PE=1 SV=3	T	Signal transduction mechanisms	probable leucine-rich repeat receptor-like protein kinase At1g35710 [Sesamum indicum]
rna-XM_011075396.2	[T]	Signal transduction mechanisms	Molecular Function: protein serine/threonine kinase activity (GO:0004674);; Molecular Function: ATP binding (GO:0005524);; Cellular Component: nucleus (GO:0005634);; Cellular Component: cytosol (GO:0005829);; Cellular Component: protein kinase CK2 complex (GO:0005956);; Biological Process: peptidyl-serine phosphorylation (GO:0018105);; Biological Process: peptidyl-threonine phosphorylation (GO:00…	K03097|5.2e-240|sind:105158599|K03097 casein kinase II subunit alpha [EC:2.7.11.1] | (RefSeq) casein kinase II subunit alpha-2	Ribosome biogenesis in eukaryotes (ko03008);; Circadian rhythm - plant (ko04712)	[TDK]	Signal transduction mechanisms;; Cell cycle control, cell division, chromosome partitioning;; Transcription	Protein kinase domain	Casein kinase II subunit alpha-4, chloroplastic OS=Arabidopsis thaliana OX=3702 GN=CKA4 PE=2 SV=1	T	Signal transduction mechanisms	casein kinase II subunit alpha-2 [Sesamum indicum]
PB.5328.14	--	--	Molecular Function: nucleoside-triphosphate diphosphatase activity (GO:0047429);;	K06287|2.2e-20|sind:105159243|K06287 septum formation protein | (RefSeq) maf-like protein DDB_G0281937 isoform X1	--	[D]	Cell cycle control, cell division, chromosome partitioning	--	--	D	Cell cycle control, cell division, chromosome partitioning	maf-like protein DDB_G0281937 isoform X2 [Sesamum indicum]
PB.972.4	--	--	Molecular Function: RNA binding (GO:0003723);;	--	--	--	--	RNA recognition motif. (a.k.a. RRM, RBD, or RNP domain);; RNA recognition motif. (a.k.a. RRM, RBD, or RNP domain)	Protein MATERNALLY EXPRESSED GENE 5 OS=Zea mays OX=4577 GN=MEG5 PE=2 SV=1	A	RNA processing and modification	RNA-binding protein 1-like isoform X2 [Sesamum indicum]
PB.4675.5	--	--	Molecular Function: protein dimerization activity (GO:0046983);;	K05765|2.2e-08|zju:107413530|K05765 cofilin | (RefSeq) actin-depolymerizing factor 1-like	--	--	--	--	Transcription factor bHLH68 OS=Arabidopsis thaliana OX=3702 GN=BHLH68 PE=1 SV=2	K	Transcription	transcription factor bHLH68 isoform X5 [Sesamum indicum]
rna-XM_011102401.2	[L]	Replication, recombination and repair	Molecular Function: nucleic acid binding (GO:0003676);; Molecular Function: RNA helicase activity (GO:0003724);; Molecular Function: ATP binding (GO:0005524);;	K12823|0.0e+00|sind:105178848|K12823 ATP-dependent RNA helicase DDX5/DBP2 [EC:3.6.4.13] | (RefSeq) DEAD-box ATP-dependent RNA helicase 40	Spliceosome (ko03040)	[A]	RNA processing and modification	DEAD/DEAH box helicase	DEAD-box ATP-dependent RNA helicase 40 OS=Arabidopsis thaliana OX=3702 GN=RH40 PE=2 SV=1	A	RNA processing and modification	DEAD-box ATP-dependent RNA helicase 40 [Sesamum indicum]
rna-XM_011073064.2	--	--	Molecular Function: enzyme inhibitor activity (GO:0004857);;	--	--	--	--	Plant invertase/pectin methylesterase inhibitor	Cell wall / vacuolar inhibitor of fructosidase 1 OS=Arabidopsis thaliana OX=3702 GN=C/VIF1 PE=1 SV=1	S	Function unknown	cell wall / vacuolar inhibitor of fructosidase 1 [Sesamum indicum]
PB.3703.2	--	--	Molecular Function: RNA binding (GO:0003723);;	K14790|3.3e-249|sind:105157885|K14790 nucleolar protein 9 | (RefSeq) pumilio homolog 23 isoform X1	--	[J]	Translation, ribosomal structure and biogenesis	--	Pumilio homolog 23 OS=Arabidopsis thaliana OX=3702 GN=APUM23 PE=1 SV=1	J	Translation, ribosomal structure and biogenesis	pumilio homolog 23 isoform X2 [Sesamum indicum]
PB.2866.2	[M]	Cell wall/membrane/envelope biogenesis	Biological Process: GPI anchor biosynthetic process (GO:0006506);; Molecular Function: phosphatidylinositol N-acetylglucosaminyltransferase activity (GO:0017176);;	K03857|7.2e-235|sind:105155762|K03857 phosphatidylinositol N-acetylglucosaminyltransferase subunit A [EC:2.4.1.198] | (RefSeq) phosphatidylinositol N-acetylglucosaminyltransferase subunit A	Glycosylphosphatidylinositol (GPI)-anchor biosynthesis (ko00563)	[MOI]	Cell wall/membrane/envelope biogenesis;; Posttranslational modification, protein turnover, chaperones;; Lipid transport and metabolism	PIGA (GPI anchor biosynthesis);; Glycosyl transferases group 1;; Glycosyl transferases group 1;; Glycosyltransferase Family 4	Phosphatidylinositol N-acetylglucosaminyltransferase subunit A OS=Arabidopsis thaliana OX=3702 GN=PIGA PE=2 SV=1	--	--	phosphatidylinositol N-acetylglucosaminyltransferase subunit A [Sesamum indicum]
PB.18993.10	[E]	Amino acid transport and metabolism	Molecular Function: 3-dehydroquinate synthase activity (GO:0003856);; Biological Process: aromatic amino acid family biosynthetic process (GO:0009073);; Molecular Function: dehydroquinate synthase activity (GO:0102042);;	--	--	--	--	3-dehydroquinate synthase II	--	E	Amino acid transport and metabolism	uncharacterized protein LOC105177227 isoform X1 [Sesamum indicum]
PB.15746.3	--	--	Molecular Function: RNA binding (GO:0003723);;	K09537|2.8e-97|sind:105173016|K09537 DnaJ homolog subfamily C member 17 | (RefSeq) dnaJ homolog subfamily C member 17	--	[O]	Posttranslational modification, protein turnover, chaperones	RNA recognition motif. (a.k.a. RRM, RBD, or RNP domain);; DnaJ domain	--	A	RNA processing and modification	dnaJ homolog subfamily C member 17 [Sesamum indicum]
rna-XM_020695934.1	[V]	Defense mechanisms	Molecular Function: antiporter activity (GO:0015297);; Cellular Component: integral component of membrane (GO:0016021);; Molecular Function: xenobiotic transporter activity (GO:0042910);;	--	--	[R]	General function prediction only	MatE	Protein DETOXIFICATION 46, chloroplastic OS=Arabidopsis thaliana OX=3702 GN=DTX46 PE=2 SV=1	V	Defense mechanisms	protein DETOXIFICATION 46, chloroplastic isoform X1 [Sesamum indicum]
PB.88.3	--	--	Molecular Function: RNA binding (GO:0003723);; Cellular Component: nucleus (GO:0005634);;	K11086|1.9e-112|sind:105171833|K11086 small nuclear ribonucleoprotein B and B' | (RefSeq) small nuclear ribonucleoprotein-associated protein N-like	Spliceosome (ko03040)	[K]	Transcription	LSM domain	--	K	Transcription	small nuclear ribonucleoprotein-associated protein N-like [Sesamum indicum]
rna-XM_020694406.1	--	--	--	--	--	--	--	PPR repeat family	--	O	Posttranslational modification, protein turnover, chaperones	pentatricopeptide repeat-containing protein At1g63330-like [Sesamum indicum]
rna-XM_020697220.1	--	--	Molecular Function: protein prenyltransferase activity (GO:0008318);; Biological Process: protein prenylation (GO:0018342);;	K05955|4.9e-153|sind:105172358|K05955 protein farnesyltransferase/geranylgeranyltransferase type-1 subunit alpha [EC:2.5.1.58 2.5.1.59] | (RefSeq) protein farnesyltransferase/geranylgeranyltransferase type-1 subunit alpha-like isoform X1	Terpenoid backbone biosynthesis (ko00900)	[O]	Posttranslational modification, protein turnover, chaperones	Protein prenyltransferase alpha subunit repeat	Protein farnesyltransferase/geranylgeranyltransferase type-1 subunit alpha OS=Solanum lycopersicum OX=4081 GN=FTA PE=1 SV=1	O	Posttranslational modification, protein turnover, chaperones	protein farnesyltransferase/geranylgeranyltransferase type-1 subunit alpha-like isoform X2 [Sesamum indicum]
rna-XM_011099854.2	--	--	Molecular Function: intramolecular lyase activity (GO:0016872);;	K01859|9.4e-15|nta:107810515|K01859 chalcone isomerase [EC:5.5.1.6] | (RefSeq) probable chalcone--flavonone isomerase 3	Flavonoid biosynthesis (ko00941)	--	--	Chalcone-flavanone isomerase	Fatty-acid-binding protein 3, chloroplastic OS=Arabidopsis thaliana OX=3702 GN=FAP3 PE=1 SV=1	S	Function unknown	fatty-acid-binding protein 3, chloroplastic [Sesamum indicum]
PB.4.3	--	--	--	--	--	--	--	--	--	--	--	glutamic acid-rich protein [Sesamum indicum]
rna-XM_011083209.2	--	--	Molecular Function: calcium ion binding (GO:0005509);; Biological Process: mitochondrial calcium ion transmembrane transport (GO:0006851);; Cellular Component: integral component of membrane (GO:0016021);;	K22827|1.4e-276|sind:105164547|K22827 calcium uptake protein 1, mitochondrial | (RefSeq) calcium uptake protein, mitochondrial isoform X1	--	[P]	Inorganic ion transport and metabolism	EF hand	Calcium uptake protein, mitochondrial OS=Arabidopsis thaliana OX=3702 GN=MICU PE=2 SV=1	P	Inorganic ion transport and metabolism	calcium uptake protein, mitochondrial isoform X1 [Sesamum indicum]
PB.5535.27	[G]	Carbohydrate transport and metabolism	Molecular Function: galactinol-sucrose galactosyltransferase activity (GO:0047274);;	K06617|1.5e-300|sind:105159745|K06617 raffinose synthase [EC:2.4.1.82] | (RefSeq) probable galactinol--sucrose galactosyltransferase 2	Galactose metabolism (ko00052)	--	--	Raffinose synthase or seed imbibition protein Sip1	Probable galactinol--sucrose galactosyltransferase 2 OS=Arabidopsis thaliana OX=3702 GN=RFS2 PE=2 SV=2	S	Function unknown	probable galactinol--sucrose galactosyltransferase 2 [Sesamum indicum]
rna-XM_011077231.2	--	--	Molecular Function: nutrient reservoir activity (GO:0045735);;	--	--	--	--	Cupin	11S globulin seed storage protein Ana o 2.0101 (Fragment) OS=Anacardium occidentale OX=171929 PE=1 SV=1	S	Function unknown	glutelin type-B 5-like [Sesamum indicum]
PB.9503.6	--	--	Biological Process: mRNA processing (GO:0006397);;	K13171|6.4e-295|sind:105163886|K13171 serine/arginine repetitive matrix protein 1 | (RefSeq) serine/arginine repetitive matrix protein 1 isoform X1	RNA transport (ko03013);; mRNA surveillance pathway (ko03015)	[AR]	RNA processing and modification;; General function prediction only	PWI domain	--	A	RNA processing and modification	serine/arginine repetitive matrix protein 1 isoform X4 [Sesamum indicum]
PB.14059.32	--	--	Cellular Component: nucleus (GO:0005634);; Molecular Function: zinc ion binding (GO:0008270);; Molecular Function: SUMO transferase activity (GO:0019789);;	K22403|6.9e-298|gmx:100803144|K22403 zinc finger MIZ domain-containing protein | (RefSeq) E3 SUMO-protein ligase SIZ1 isoform X1	--	[K]	Transcription	MIZ/SP-RING zinc finger;; PHD-finger;; SAP domain	E3 SUMO-protein ligase SIZ1 OS=Arabidopsis thaliana OX=3702 GN=SIZ1 PE=1 SV=2	K	Transcription	E3 SUMO-protein ligase SIZ1 isoform X1 [Sesamum indicum]
PB.17961.45	--	--	Molecular Function: protein phosphatase binding (GO:0019903);; Biological Process: regulation of phosphoprotein phosphatase activity (GO:0043666);;	K15501|2.7e-241|nsy:104223262|K15501 serine/threonine-protein phosphatase 6 regulatory subunit 3 | (RefSeq) serine/threonine-protein phosphatase 6 regulatory subunit 3	--	[D]	Cell cycle control, cell division, chromosome partitioning	SIT4 phosphatase-associated protein;; SIT4 phosphatase-associated protein	--	D	Cell cycle control, cell division, chromosome partitioning	serine/threonine-protein phosphatase 6 regulatory subunit 3 [Sesamum indicum]
PB.11764.1	--	--	Molecular Function: RNA binding (GO:0003723);;	K17579|8.2e-51|vcn:VOLCADRAFT_98760|K17579 protein phosphatase 1 regulatory subunit 42 | (RefSeq) hypothetical protein	--	[D]	Cell cycle control, cell division, chromosome partitioning	RNA recognition motif. (a.k.a. RRM, RBD, or RNP domain);; RNA recognition motif. (a.k.a. RRM, RBD, or RNP domain);; Occluded RNA-recognition motif;; RNA recognition motif 2	Protein MEI2-like 4 OS=Oryza sativa subsp. japonica OX=39947 GN=ML4 PE=2 SV=1	A	RNA processing and modification	protein MEI2-like 4 [Sesamum indicum]
PB.1501.8	--	--	Biological Process: mRNA processing (GO:0006397);; Molecular Function: hydrolase activity, acting on ester bonds (GO:0016788);;	K18328|7.6e-07|sind:105169144|K18328 lariat debranching enzyme [EC:3.1.-.-] | (RefSeq) lariat debranching enzyme	--	--	--	--	Lariat debranching enzyme OS=Oryza sativa subsp. japonica OX=39947 GN=DBR1 PE=2 SV=1	--	--	RNA lariat debranching enzyme [Handroanthus impetiginosus]
rna-XM_011072103.2	--	--	--	K15111|2.8e-18|spen:107015750|K15111 solute carrier family 25 (mitochondrial S-adenosylmethionine transporter), member 26 | (RefSeq) LOW QUALITY PROTEIN: protein MITOFERRINLIKE 1, chloroplastic	--	--	--	Plant organelle RNA recognition domain	Protein WHAT'S THIS FACTOR 9, mitochondrial OS=Arabidopsis thaliana OX=3702 GN=WTF9 PE=4 SV=1	S	Function unknown	protein ROOT PRIMORDIUM DEFECTIVE 1 [Sesamum indicum]
PB.10870.4	--	--	Molecular Function: DNA binding (GO:0003677);; Cellular Component: nucleus (GO:0005634);;	--	--	--	--	B3 DNA binding domain;; B3 DNA binding domain	B3 domain-containing protein Os11g0197600 OS=Oryza sativa subsp. japonica OX=39947 GN=Os11g0197600 PE=2 SV=1	K	Transcription	B3 domain-containing protein Os01g0723500 [Sesamum indicum]
PB.20875.2	--	--	--	K03063|3.4e-08|sind:105157234|K03063 26S proteasome regulatory subunit T3 | (RefSeq) 26S protease regulatory subunit 6B homolog	Proteasome (ko03050)	--	--	--	Nuclear-pore anchor OS=Arabidopsis thaliana OX=3702 GN=NUA PE=1 SV=1	--	--	uncharacterized protein LOC105179987 isoform X3 [Sesamum indicum]
PB.11411.3	--	--	--	--	--	--	--	--	EID1-like F-box protein 2 OS=Arabidopsis thaliana OX=3702 GN=EDL2 PE=1 SV=1	S	Function unknown	EID1-like F-box protein 2 isoform X1 [Sesamum indicum]
PB.15971.5	--	--	Cellular Component: integral component of membrane (GO:0016021);;	K18266|7.1e-62|vvi:100262295|K18266 protein NDRG1 | (RefSeq) pollen-specific protein SF21	--	[S]	Function unknown	Ndr family;; Ndr family	Protein NDL1 OS=Arabidopsis thaliana OX=3702 GN=NDL1 PE=1 SV=1	S	Function unknown	pollen-specific protein SF21 [Sesamum indicum]
PB.1544.5	--	--	Biological Process: response to acid chemical (GO:0001101);; Cellular Component: cellular_component (GO:0005575);; Cellular Component: intracellular (GO:0005622);; Cellular Component: cell (GO:0005623);; Cellular Component: nucleus (GO:0005634);; Biological Process: transport (GO:0006810);; Biological Process: ion transport (GO:0006811);; Biological Process: anion transport (GO:0006820);; Biologi…	K03029|1.9e-51|lang:109332961|K03029 26S proteasome regulatory subunit N10 | (RefSeq) 26S proteasome non-ATPase regulatory subunit 4 homolog	Proteasome (ko03050)	--	--	Protein of unknown function (DUF632);; Protein of unknown function (DUF630);; Protein of unknown function (DUF632)	Nitrate regulatory gene2 protein OS=Arabidopsis thaliana OX=3702 GN=NRG2 PE=1 SV=1	S	Function unknown	xin actin-binding repeat-containing protein 2-like [Sesamum indicum]
PB.11963.2	--	--	Biological Process: SCF complex assembly (GO:0010265);;	K17263|0.0e+00|sind:105169051|K17263 cullin-associated NEDD8-dissociated protein 1 | (RefSeq) LOW QUALITY PROTEIN: cullin-associated NEDD8-dissociated protein 1	--	[R]	General function prediction only	TATA-binding protein interacting (TIP20);; HEAT repeats;; HEAT repeat;; HEAT-like repeat;; non-SMC mitotic condensation complex subunit 1	Cullin-associated NEDD8-dissociated protein 1 OS=Arabidopsis thaliana OX=3702 GN=CAND1 PE=1 SV=1	O	Posttranslational modification, protein turnover, chaperones	LOW QUALITY PROTEIN: cullin-associated NEDD8-dissociated protein 1 [Sesamum indicum]
PB.19834.13	--	--	Molecular Function: transcription factor activity, sequence-specific DNA binding (GO:0003700);; Biological Process: transcription, DNA-templated (GO:0006351);; Biological Process: brassinosteroid mediated signaling pathway (GO:0009742);;	K14503|4.4e-112|sind:105177971|K14503 brassinosteroid resistant 1/2 | (RefSeq) BES1/BZR1 homolog protein 2	Plant hormone signal transduction (ko04075)	--	--	BES1/BZR1 plant transcription factor, N-terminal	BES1/BZR1 homolog protein 2 OS=Arabidopsis thaliana OX=3702 GN=BEH2 PE=1 SV=1	S	Function unknown	BES1/BZR1 homolog protein 2 [Sesamum indicum]
PB.11897.1	[L]	Replication, recombination and repair	Molecular Function: nucleic acid binding (GO:0003676);; Molecular Function: DNA helicase activity (GO:0003678);; Molecular Function: ATP binding (GO:0005524);; Cellular Component: nucleus (GO:0005634);; Biological Process: DNA recombination (GO:0006310);;	K10900|0.0e+00|sind:105168912|K10900 werner syndrome ATP-dependent helicase [EC:3.6.4.12] | (RefSeq) LOW QUALITY PROTEIN: ATP-dependent DNA helicase Q-like SIM	--	[L]	Replication, recombination and repair	Helicase conserved C-terminal domain;; DEAD/DEAH box helicase;; RecQ zinc-binding	ATP-dependent DNA helicase Q-like SIM OS=Arabidopsis thaliana OX=3702 GN=RECQSIM PE=2 SV=1	L	Replication, recombination and repair	LOW QUALITY PROTEIN: ATP-dependent DNA helicase Q-like SIM [Sesamum indicum]
PB.5235.1	--	--	Cellular Component: integral component of membrane (GO:0016021);;	K20367|8.8e-133|sind:105159051|K20367 endoplasmic reticulum-Golgi intermediate compartment protein 3 | (RefSeq) endoplasmic reticulum-Golgi intermediate compartment protein 3	--	[U]	Intracellular trafficking, secretion, and vesicular transport	Endoplasmic reticulum vesicle transporter;; Endoplasmic Reticulum-Golgi Intermediate Compartment (ERGIC)	Protein disulfide-isomerase 5-3 OS=Arabidopsis thaliana OX=3702 GN=PDIL5-3 PE=2 SV=1	U	Intracellular trafficking, secretion, and vesicular transport	endoplasmic reticulum-Golgi intermediate compartment protein 3 [Sesamum indicum]
rna-XM_020692932.1	[G]	Carbohydrate transport and metabolism	Molecular Function: myo-inositol:proton symporter activity (GO:0005366);; Cellular Component: integral component of plasma membrane (GO:0005887);; Biological Process: glucose import (GO:0046323);;	K08150|0.0e+00|sind:105157046|K08150 MFS transporter, SP family, solute carrier family 2 (myo-inositol transporter), member 13 | (RefSeq) inositol transporter 4-like	--	[R]	General function prediction only	Sugar (and other) transporter	Inositol transporter 4 OS=Arabidopsis thaliana OX=3702 GN=INT4 PE=1 SV=1	U	Intracellular trafficking, secretion, and vesicular transport	inositol transporter 4-like [Sesamum indicum]
PB.4434.8	--	--	Molecular Function: molecular_function (GO:0003674);; Molecular Function: nucleic acid binding (GO:0003676);; Molecular Function: RNA binding (GO:0003723);; Molecular Function: catalytic activity (GO:0003824);; Molecular Function: nuclease activity (GO:0004518);; Molecular Function: endonuclease activity (GO:0004519);; Molecular Function: binding (GO:0005488);; Cellular Component: cellular_compon…	--	--	--	--	PPR repeat;; PPR repeat family;; PPR repeat;; Pentatricopeptide repeat domain;; Pentacotripeptide-repeat region of PRORP;; Mitochondrial 28S ribosomal protein S27;; PPR repeat family	--	S	Function unknown	pentatricopeptide repeat-containing protein At5g61400-like [Sesamum indicum]
rna-XM_011094094.2	[J]	Translation, ribosomal structure and biogenesis	Molecular Function: RNA binding (GO:0003723);; Molecular Function: zinc ion binding (GO:0008270);;	K12885|2.8e-77|sind:105172588|K12885 heterogeneous nuclear ribonucleoprotein G | (RefSeq) glycine-rich RNA-binding protein RZ1A	Spliceosome (ko03040)	[R]	General function prediction only	RNA recognition motif. (a.k.a. RRM, RBD, or RNP domain)	Glycine-rich RNA-binding protein RZ1A OS=Arabidopsis thaliana OX=3702 GN=RZ1A PE=1 SV=1	A	RNA processing and modification	glycine-rich RNA-binding protein RZ1A [Sesamum indicum]
PB.19195.1	[J]	Translation, ribosomal structure and biogenesis	Molecular Function: translation initiation factor activity (GO:0003743);;	K03680|3.1e-137|sind:105177741|K03680 translation initiation factor eIF-2B subunit delta | (RefSeq) probable translation initiation factor eIF-2B subunit delta isoform X1	RNA transport (ko03013)	[J]	Translation, ribosomal structure and biogenesis	Initiation factor 2 subunit family;; Initiation factor 2 subunit family	--	J	Translation, ribosomal structure and biogenesis	translation initiation factor eIF-2B subunit delta-like isoform X2 [Sesamum indicum]
PB.9900.1	--	--	--	--	--	--	--	Protein of unknown function (DUF1336)	Protein ENHANCED DISEASE RESISTANCE 2-like OS=Arabidopsis thaliana OX=3702 GN=EDR2L PE=2 SV=1	S	Function unknown	protein ENHANCED DISEASE RESISTANCE 2-like [Sesamum indicum]
rna-XM_020696431.1	--	--	Molecular Function: chromatin binding (GO:0003682);; Molecular Function: methyltransferase activity (GO:0008168);; Biological Process: methylation (GO:0032259);; Molecular Function: metal ion binding (GO:0046872);; Molecular Function: histone demethylase activity (H3-K36 specific) (GO:0051864);;	--	--	[K]	Transcription	BAH domain	Chromatin remodeling protein SHL OS=Arabidopsis thaliana OX=3702 GN=SHL PE=1 SV=1	K	Transcription	chromatin remodeling protein SHL isoform X1 [Sesamum indicum]
PB.16472.27	[L]	Replication, recombination and repair	Molecular Function: nucleic acid binding (GO:0003676);; Molecular Function: helicase activity (GO:0004386);; Molecular Function: ATP binding (GO:0005524);;	K12614|7.2e-257|sind:105172256|K12614 ATP-dependent RNA helicase DDX6/DHH1 [EC:3.6.4.13] | (RefSeq) LOW QUALITY PROTEIN: DEAD-box ATP-dependent RNA helicase 8	RNA degradation (ko03018)	[A]	RNA processing and modification	DEAD/DEAH box helicase;; Helicase conserved C-terminal domain	DEAD-box ATP-dependent RNA helicase 8 OS=Arabidopsis thaliana OX=3702 GN=RH8 PE=2 SV=1	A	RNA processing and modification	dead box ATP-dependent RNA helicase [Striga asiatica]
PB.11510.14	--	--	Molecular Function: structural molecule activity (GO:0005198);; Biological Process: intracellular protein transport (GO:0006886);; Biological Process: vesicle-mediated transport (GO:0016192);; Cellular Component: clathrin coat of trans-Golgi network vesicle (GO:0030130);; Cellular Component: clathrin coat of coated pit (GO:0030132);;	K04645|2.0e-49|bna:106370661|K04645 clathrin light chain B | (RefSeq) clathrin light chain 2	Endocytosis (ko04144)	--	--	Clathrin light chain	Clathrin light chain 1 OS=Arabidopsis thaliana OX=3702 GN=At2g20760 PE=2 SV=1	U	Intracellular trafficking, secretion, and vesicular transport	clathrin light chain 2-like [Sesamum indicum]
PB.6386.5	--	--	Biological Process: retrograde vesicle-mediated transport, Golgi to ER (GO:0006890);;	K20473|0.0e+00|sind:105160311|K20473 neuroblastoma-amplified sequence | (RefSeq) MAG2-interacting protein 2 isoform X1	--	[S]	Function unknown	Secretory pathway protein Sec39	MAG2-interacting protein 2 OS=Arabidopsis thaliana OX=3702 GN=MIP2 PE=1 SV=1	S	Function unknown	MAG2-interacting protein 2 isoform X2 [Sesamum indicum]
PB.10691.12	[I]	Lipid transport and metabolism	Molecular Function: molecular_function (GO:0003674);; Molecular Function: catalytic activity (GO:0003824);; Cellular Component: cellular_component (GO:0005575);; Cellular Component: intracellular (GO:0005622);; Cellular Component: cell (GO:0005623);; Cellular Component: cytoplasm (GO:0005737);; Biological Process: organic acid metabolic process (GO:0006082);; Biological Process: lipid metabolic p…	K10257|7.0e-174|sind:105167042|K10257 acyl-lipid omega-3 desaturase [EC:1.14.19.25 1.14.19.35 1.14.19.36] | (RefSeq) omega-3 fatty acid desaturase, chloroplastic	--	--	--	Domain of unknown function (DUF3474)	Omega-3 fatty acid desaturase, chloroplastic OS=Sesamum indicum OX=4182 GN=FAD7 PE=2 SV=1	I	Lipid transport and metabolism	omega-3 fatty acid desaturase, chloroplastic [Sesamum indicum]
PB.11417.3	--	--	Cellular Component: integral component of membrane (GO:0016021);;	--	--	--	--	--	Uncharacterized protein At5g19025 OS=Arabidopsis thaliana OX=3702 GN=At5g19025 PE=2 SV=3	S	Function unknown	uncharacterized protein At5g19025-like [Sesamum indicum]
rna-XM_011087615.1	[L]	Replication, recombination and repair	Cellular Component: retrotransposon nucleocapsid (GO:0000943);; Molecular Function: molecular_function (GO:0003674);; Molecular Function: nucleic acid binding (GO:0003676);; Molecular Function: RNA binding (GO:0003723);; Molecular Function: catalytic activity (GO:0003824);; Molecular Function: DNA-directed DNA polymerase activity (GO:0003887);; Molecular Function: RNA-directed DNA polymerase acti…	K13457|5.9e-80|pmum:103334684|K13457 disease resistance protein RPM1 | (RefSeq) disease resistance protein RPM1-like	Plant-pathogen interaction (ko04626)	[R]	General function prediction only	Reverse transcriptase (RNA-dependent DNA polymerase)	--	E	Amino acid transport and metabolism	uncharacterized protein LOC105167800 [Sesamum indicum]
rna-XM_011088717.2	--	--	Cellular Component: cytoplasm (GO:0005737);; Cellular Component: microtubule (GO:0005874);; Molecular Function: microtubule binding (GO:0008017);; Cellular Component: katanin complex (GO:0008352);; Biological Process: microtubule severing (GO:0051013);;	K18643|0.0e+00|sind:105168583|K18643 katanin p80 WD40 repeat-containing subunit B1 | (RefSeq) katanin p80 WD40 repeat-containing subunit B1 homolog	--	[D]	Cell cycle control, cell division, chromosome partitioning	con80 domain of Katanin	Katanin p80 WD40 repeat-containing subunit B1 homolog KTN80.1 OS=Arabidopsis thaliana OX=3702 GN=KTN80.1 PE=1 SV=1	Z	Cytoskeleton	katanin p80 WD40 repeat-containing subunit B1 homolog [Sesamum indicum]
PB.9624.7	--	--	Molecular Function: zinc ion binding (GO:0008270);;	K23541|2.7e-70|qsu:111985060|K23541 Ca2+/H+ antiporter, TMEM165/GDT1 family | (RefSeq) pentatricopeptide repeat-containing protein At4g21065-like	--	[R]	General function prediction only	DYW family of nucleic acid deaminases;; PPR repeat family;; PPR repeat;; Pentatricopeptide repeat domain;; PPR repeat family;; PPR repeat;; PPR repeat;; PPR repeat	Pentatricopeptide repeat-containing protein At4g33170 OS=Arabidopsis thaliana OX=3702 GN=PCMP-H53 PE=3 SV=1	S	Function unknown	hypothetical protein CDL12_24378 [Handroanthus impetiginosus]
PB.11195.9	--	--	Molecular Function: protein serine/threonine phosphatase activity (GO:0004722);; Molecular Function: metal ion binding (GO:0046872);;	K17506|1.5e-76|sind:105167035|K17506 protein phosphatase 1L [EC:3.1.3.16] | (RefSeq) probable protein phosphatase 2C 25	--	[T]	Signal transduction mechanisms	Protein phosphatase 2C	Probable protein phosphatase 2C 30 OS=Arabidopsis thaliana OX=3702 GN=PP2C5 PE=2 SV=1	T	Signal transduction mechanisms	probable protein phosphatase 2C 25 [Sesamum indicum]
PB.13300.2	[G]	Carbohydrate transport and metabolism	Molecular Function: endo-1,4-beta-xylanase activity (GO:0031176);; Biological Process: xylan catabolic process (GO:0045493);;	K01181|3.2e-51|spen:107031357|K01181 endo-1,4-beta-xylanase [EC:3.2.1.8] | (RefSeq) endo-1,4-beta-xylanase 5-like	--	--	--	Glycosyl hydrolase family 10	Serine/threonine-protein kinase-like protein ACR4 OS=Arabidopsis thaliana OX=3702 GN=ACR4 PE=1 SV=1	G	Carbohydrate transport and metabolism	uncharacterized protein LOC105169775 isoform X3 [Sesamum indicum]
rna-XM_020691472.1	--	--	Molecular Function: protein binding (GO:0005515);;	K01322|3.5e-09|csat:104767606|K01322 prolyl oligopeptidase [EC:3.4.21.26] | (RefSeq) putative F-box/LRR-repeat protein At3g18150	--	--	--	F-box domain	Putative F-box/FBD/LRR-repeat protein At4g03220 OS=Arabidopsis thaliana OX=3702 GN=At4g03220 PE=4 SV=1	S	Function unknown	FBD-associated F-box protein At4g13985-like [Sesamum indicum]
PB.20284.2	--	--	Molecular Function: protein binding (GO:0005515);; Cellular Component: cellular_component (GO:0005575);; Cellular Component: intracellular (GO:0005622);; Cellular Component: cell (GO:0005623);; Cellular Component: nucleus (GO:0005634);; Cellular Component: nucleoplasm (GO:0005654);; Cellular Component: nucleolus (GO:0005730);; Cellular Component: cytoplasm (GO:0005737);; Cellular Component: cytos…	K11797|0.0e+00|sind:105178900|K11797 PH-interacting protein | (RefSeq) bromodomain and WD repeat-containing protein 3-like	--	[R]	General function prediction only	Bromodomain	--	S	Function unknown	bromodomain and WD repeat-containing protein 3-like [Sesamum indicum]
rna-XM_011074297.2	--	--	--	--	--	--	--	Protein of unknown function (DUF1677)	--	S	Function unknown	uncharacterized protein LOC105157814 [Sesamum indicum]
PB.5769.15	[O]	Posttranslational modification, protein turnover, chaperones	Molecular Function: ATP binding (GO:0005524);; Biological Process: protein folding (GO:0006457);; Molecular Function: peptidase activity (GO:0008233);; Molecular Function: unfolded protein binding (GO:0051082);;	K03544|2.0e-146|sind:105160355|K03544 ATP-dependent Clp protease ATP-binding subunit ClpX | (RefSeq) CLP protease regulatory subunit CLPX1, mitochondrial	--	[O]	Posttranslational modification, protein turnover, chaperones	C-terminal, D2-small domain, of ClpB protein;; AAA domain (Cdc48 subfamily)	CLP protease regulatory subunit CLPX1, mitochondrial OS=Arabidopsis thaliana OX=3702 GN=CLPX1 PE=2 SV=1	O	Posttranslational modification, protein turnover, chaperones	CLP protease regulatory subunit CLPX1, mitochondrial [Sesamum indicum]
rna-XM_011077622.2	[S]	Function unknown	Cellular Component: integral component of membrane (GO:0016021);; Biological Process: transmembrane transport (GO:0055085);;	K15363|3.1e-53|bna:111210893|K15363 fanconi-associated nuclease 1 [EC:3.1.21.- 3.1.4.1] | (RefSeq) fanconi-associated nuclease 1 homolog	--	--	--	OPT oligopeptide transporter protein	Metal-nicotianamine transporter YSL3 OS=Arabidopsis thaliana OX=3702 GN=YSL3 PE=2 SV=1	S	Function unknown	LOW QUALITY PROTEIN: metal-nicotianamine transporter YSL3 [Sesamum indicum]
rna-XM_011082633.2	--	--	--	--	--	--	--	--	Uncharacterized protein At1g76660 OS=Arabidopsis thaliana OX=3702 GN=At1g76660 PE=2 SV=1	S	Function unknown	uncharacterized protein LOC105164075 isoform X2 [Sesamum indicum]
PB.12717.5	[E]	Amino acid transport and metabolism	Molecular Function: spermidine synthase activity (GO:0004766);; Biological Process: polyamine biosynthetic process (GO:0006596);;	K00797|4.6e-119|sind:105168240|K00797 spermidine synthase [EC:2.5.1.16] | (RefSeq) spermidine synthase	Cysteine and methionine metabolism (ko00270);; Arginine and proline metabolism (ko00330);; Glutathione metabolism (ko00480)	[E]	Amino acid transport and metabolism	Spermine/spermidine synthase domain;; Methyltransferase domain	Spermidine synthase 2 OS=Hyoscyamus niger OX=4079 PE=2 SV=1	H	Coenzyme transport and metabolism	spermidine synthase [Sesamum indicum]
PB.779.1	[IQR]	Lipid transport and metabolism;; Secondary metabolites biosynthesis, transport and catabolism;; General function prediction only	Molecular Function: oxidoreductase activity (GO:0016491);;	K15095|4.1e-81|sind:105172169|K15095 (+)-neomenthol dehydrogenase [EC:1.1.1.208] | (RefSeq) (+)-neomenthol dehydrogenase-like isoform X1	Monoterpenoid biosynthesis (ko00902)	[Q]	Secondary metabolites biosynthesis, transport and catabolism	--	(+)-neomenthol dehydrogenase OS=Capsicum annuum OX=4072 GN=MNR1 PE=1 SV=1	Q	Secondary metabolites biosynthesis, transport and catabolism	(+)-neomenthol dehydrogenase-like isoform X1 [Sesamum indicum]
rna-XM_011093869.2	[R]	General function prediction only	--	--	--	--	--	Serine hydrolase (FSH1)	Rhodanese-like domain-containing protein 6 OS=Arabidopsis thaliana OX=3702 GN=STR6 PE=2 SV=1	E	Amino acid transport and metabolism	rhodanese-like domain-containing protein 6 [Sesamum indicum]
PB.4766.6	[O]	Posttranslational modification, protein turnover, chaperones	Molecular Function: molecular_function (GO:0003674);; Molecular Function: binding (GO:0005488);; Molecular Function: protein binding (GO:0005515);; Molecular Function: chaperone binding (GO:0051087);;	K09523|1.3e-12|egr:104426550|K09523 DnaJ homolog subfamily C member 3 | (RefSeq) dnaJ protein P58IPK homolog	Protein processing in endoplasmic reticulum (ko04141)	[O]	Posttranslational modification, protein turnover, chaperones	DnaJ domain	DnaJ protein P58IPK homolog A OS=Oryza sativa subsp. japonica OX=39947 GN=P58A PE=1 SV=1	O	Posttranslational modification, protein turnover, chaperones	dnaJ homolog subfamily B member 6 [Sesamum indicum]
PB.14135.26	--	--	Biological Process: phototropism (GO:0009638);;	--	--	--	--	NPH3 family;; BTB/POZ domain;; NPH3 family	Root phototropism protein 2 OS=Arabidopsis thaliana OX=3702 GN=RPT2 PE=1 SV=2	S	Function unknown	root phototropism protein 2-like [Sesamum indicum]
PB.20507.2	--	--	Cellular Component: nucleus (GO:0005634);; Biological Process: regulation of transcription, DNA-templated (GO:0006355);; Molecular Function: zinc ion binding (GO:0008270);;	K17604|0.0e+00|sind:105179264|K17604 zinc finger SWIM domain-containing protein 3 | (RefSeq) protein FAR1-RELATED SEQUENCE 5	--	--	--	FAR1 DNA-binding domain;; MULE transposase domain;; SWIM zinc finger	Protein FAR1-RELATED SEQUENCE 5 OS=Arabidopsis thaliana OX=3702 GN=FRS5 PE=1 SV=1	S	Function unknown	protein FAR1-RELATED SEQUENCE 5 [Sesamum indicum]
PB.16506.1	--	--	Molecular Function: molecular_function (GO:0003674);; Molecular Function: binding (GO:0005488);; Molecular Function: protein binding (GO:0005515);; Cellular Component: cellular_component (GO:0005575);; Cellular Component: intracellular (GO:0005622);; Cellular Component: cell (GO:0005623);; Cellular Component: nucleus (GO:0005634);; Cellular Component: cytoplasm (GO:0005737);; Biological Process: …	--	--	--	--	Armadillo/beta-catenin-like repeat;; F-box-like;; F-box domain	Protein ARABIDILLO 2 OS=Arabidopsis thaliana OX=3702 GN=At3g60350 PE=2 SV=1	S	Function unknown	protein ARABIDILLO 1 isoform X1 [Sesamum indicum]
PB.16854.8	--	--	Molecular Function: UDP-glycosyltransferase activity (GO:0008194);;	K13496|3.7e-139|sind:105174240|K13496 UDP-glucosyltransferase 73C [EC:2.4.1.-] | (RefSeq) UDP-glycosyltransferase 73C3-like	Zeatin biosynthesis (ko00908)	[GC]	Carbohydrate transport and metabolism;; Energy production and conversion	UDP-glucoronosyl and UDP-glucosyl transferase	UDP-glycosyltransferase 73C4 OS=Solanum lycopersicum OX=4081 GN=UGT73C4 PE=2 SV=1	--	--	UDP-glycosyltransferase 73C3-like [Sesamum indicum]
PB.15281.2	--	--	Biological Process: microtubule cytoskeleton organization (GO:0000226);; Biological Process: cell morphogenesis (GO:0000902);; Biological Process: regulation of cell growth (GO:0001558);; Molecular Function: molecular_function (GO:0003674);; Molecular Function: binding (GO:0005488);; Molecular Function: protein binding (GO:0005515);; Cellular Component: cellular_component (GO:0005575);; Cellular …	K21596|1.1e-34|sind:105176456|K21596 calmodulin-binding transcription activator | (RefSeq) protein WVD2-like 2 isoform X1	--	--	--	--	Protein WVD2-like 3 OS=Arabidopsis thaliana OX=3702 GN=WDL3 PE=1 SV=1	S	Function unknown	protein WVD2-like 3 isoform X3 [Sesamum indicum]
PB.7077.2	--	--	--	--	--	[P]	Inorganic ion transport and metabolism	Tesmin/TSO1-like CXC domain, cysteine-rich domain	Protein tesmin/TSO1-like CXC 5 OS=Arabidopsis thaliana OX=3702 GN=TCX5 PE=1 SV=1	P	Inorganic ion transport and metabolism	protein tesmin/TSO1-like CXC 5 [Sesamum indicum]
PB.9280.6	--	--	Cellular Component: nucleus (GO:0005634);; Biological Process: tRNA methylation (GO:0030488);; Biological Process: RNA (guanine-N7)-methylation (GO:0036265);;	K15443|7.0e-123|sind:105163285|K15443 tRNA (guanine-N(7)-)-methyltransferase subunit TRM82 | (RefSeq) tRNA (guanine-N(7)-)-methyltransferase non-catalytic subunit wdr4	--	[S]	Function unknown	WD domain, G-beta repeat;; Anaphase-promoting complex subunit 4 WD40 domain	Cilia- and flagella-associated protein 52 OS=Chlamydomonas reinhardtii OX=3055 GN=CFAP52 PE=1 SV=1	J	Translation, ribosomal structure and biogenesis	tRNA (guanine-N(7)-)-methyltransferase non-catalytic subunit wdr4 [Sesamum indicum]
rna-XM_011076666.2	--	--	Molecular Function: ATP binding (GO:0005524);; Cellular Component: nucleus (GO:0005634);; Biological Process: transcription, DNA-templated (GO:0006351);; Biological Process: regulation of transcription, DNA-templated (GO:0006355);; Biological Process: developmental process (GO:0032502);;	K22382|1.2e-08|oeu:111408549|K22382 WD repeat-containing protein 26 | (RefSeq) WD repeat-containing protein 26 homolog	--	--	--	WRC	Growth-regulating factor 4 OS=Oryza sativa subsp. japonica OX=39947 GN=GRF4 PE=1 SV=1	K	Transcription	growth-regulating factor 4 [Sesamum indicum]
PB.7224.19	--	--	Cellular Component: integral component of membrane (GO:0016021);;	K18999|2.7e-06|fve:101299247|K18999 RNA polymerase II C-terminal domain phosphatase-like 3/4 [EC:3.1.3.16] | (RefSeq) RNA polymerase II C-terminal domain phosphatase-like 4	--	--	--	Plant phosphoribosyltransferase C-terminal;; C2 domain;; C2 domain	FT-interacting protein 3 OS=Arabidopsis thaliana OX=3702 GN=FTIP3 PE=1 SV=1	S	Function unknown	FT-interacting protein 1 [Sesamum indicum]
rna-XM_011072839.2	[J]	Translation, ribosomal structure and biogenesis	Molecular Function: histidine-tRNA ligase activity (GO:0004821);; Molecular Function: ATP binding (GO:0005524);; Biological Process: histidyl-tRNA aminoacylation (GO:0006427);;	K01892|0.0e+00|sind:105156643|K01892 histidyl-tRNA synthetase [EC:6.1.1.21] | (RefSeq) histidine--tRNA ligase, cytoplasmic	Aminoacyl-tRNA biosynthesis (ko00970)	[J]	Translation, ribosomal structure and biogenesis	Histidyl-tRNA synthetase	Histidine--tRNA ligase, cytoplasmic OS=Arabidopsis thaliana OX=3702 GN=At3g02760 PE=2 SV=1	J	Translation, ribosomal structure and biogenesis	histidine--tRNA ligase, cytoplasmic [Sesamum indicum]
PB.11540.4	--	--	Molecular Function: calcium ion binding (GO:0005509);; Molecular Function: calmodulin binding (GO:0005516);; Molecular Function: ATP binding (GO:0005524);; Cellular Component: nucleus (GO:0005634);; Cellular Component: cytoplasm (GO:0005737);; Molecular Function: calcium-dependent protein serine/threonine kinase activity (GO:0009931);; Biological Process: peptidyl-serine phosphorylation (GO:00181…	K13412|7.1e-101|sind:105167986|K13412 calcium-dependent protein kinase [EC:2.7.11.1] | (RefSeq) calcium-dependent protein kinase	Plant-pathogen interaction (ko04626)	[T]	Signal transduction mechanisms	EF hand;; EF-hand domain pair;; EF-hand domain pair;; EF-hand domain;; EF hand;; Cytoskeletal-regulatory complex EF hand;; Secreted protein acidic and rich in cysteine Ca binding region	Calcium-dependent protein kinase 21 OS=Arabidopsis thaliana OX=3702 GN=CPK21 PE=1 SV=1	T	Signal transduction mechanisms	calcium-dependent protein kinase [Sesamum indicum]
PB.20863.2	[M]	Cell wall/membrane/envelope biogenesis	Molecular Function: protein serine/threonine kinase activity (GO:0004674);; Molecular Function: ATP binding (GO:0005524);; Cellular Component: plasma membrane (GO:0005886);; Cellular Component: integral component of membrane (GO:0016021);; Biological Process: protein autophosphorylation (GO:0046777);;	K13416|2.1e-62|han:110928984|K13416 brassinosteroid insensitive 1-associated receptor kinase 1 [EC:2.7.10.1 2.7.11.1] | (RefSeq) BRASSINOSTEROID INSENSITIVE 1-associated receptor kinase 1-like isoform X1	MAPK signaling pathway - plant (ko04016);; Plant hormone signal transduction (ko04075);; Plant-pathogen interaction (ko04626)	--	--	Protein tyrosine and serine/threonine kinase;; Protein kinase domain;; Malectin domain;; Leucine rich repeat;; Leucine Rich repeats (2 copies)	Probable LRR receptor-like serine/threonine-protein kinase RFK1 OS=Arabidopsis thaliana OX=3702 GN=RKF1 PE=1 SV=1	T	Signal transduction mechanisms	probable LRR receptor-like serine/threonine-protein kinase RFK1 [Sesamum indicum]
PB.10453.5	--	--	Biological Process: regulation of protein ubiquitination involved in ubiquitin-dependent protein catabolic process (GO:2000058);;	--	--	[OT]	Posttranslational modification, protein turnover, chaperones;; Signal transduction mechanisms	UBA/TS-N domain	--	--	--	PREDICTED: NEDD8 ultimate buster 1 [Erythranthe guttata]
PB.17917.3	--	--	Biological Process: dolichol-linked oligosaccharide biosynthetic process (GO:0006488);; Cellular Component: integral component of membrane (GO:0016021);; Molecular Function: transferase activity (GO:0016740);;	K07441|7.5e-126|sind:105175680|K07441 beta-1,4-N-acetylglucosaminyltransferase [EC:2.4.1.141] | (RefSeq) UDP-N-acetylglucosamine transferase subunit ALG14 homolog isoform X2	N-Glycan biosynthesis (ko00510);; Various types of N-glycan biosynthesis (ko00513)	[R]	General function prediction only	Oligosaccharide biosynthesis protein Alg14 like	--	S	Function unknown	UDP-N-acetylglucosamine transferase subunit ALG14 homolog isoform X2 [Sesamum indicum]
PB.11378.2	[M]	Cell wall/membrane/envelope biogenesis	Molecular Function: catalytic activity (GO:0003824);;	--	--	[G]	Carbohydrate transport and metabolism	--	--	G	Carbohydrate transport and metabolism	uncharacterized protein LOC105167487 [Sesamum indicum]
PB.3806.11	--	--	Molecular Function: kinase activity (GO:0016301);;	--	--	[C]	Energy production and conversion	CBS domain;; CBS domain	SNF1-related protein kinase regulatory subunit gamma-1 OS=Arabidopsis thaliana OX=3702 GN=KING1 PE=1 SV=2	C	Energy production and conversion	SNF1-related protein kinase regulatory subunit gamma-1 [Sesamum indicum]
rna-XM_011087742.2	--	--	--	--	--	--	--	--	--	--	--	uncharacterized protein LOC105167887 [Sesamum indicum]
PB.15208.12	[HI]	Coenzyme transport and metabolism;; Lipid transport and metabolism	Molecular Function: 1-deoxy-D-xylulose-5-phosphate synthase activity (GO:0008661);; Biological Process: terpenoid biosynthetic process (GO:0016114);;	K01662|0.0e+00|sind:105171450|K01662 1-deoxy-D-xylulose-5-phosphate synthase [EC:2.2.1.7] | (RefSeq) probable 1-deoxy-D-xylulose-5-phosphate synthase, chloroplastic	Thiamine metabolism (ko00730);; Terpenoid backbone biosynthesis (ko00900)	[G]	Carbohydrate transport and metabolism	1-deoxy-D-xylulose-5-phosphate synthase;; Transketolase, pyrimidine binding domain;; Transketolase, C-terminal domain;; Thiamine pyrophosphate enzyme, C-terminal TPP binding domain;; Dehydrogenase E1 component;; Transketolase, thiamine diphosphate binding domain	Probable 1-deoxy-D-xylulose-5-phosphate synthase, chloroplastic OS=Capsicum annuum OX=4072 GN=TKT2 PE=2 SV=1	G	Carbohydrate transport and metabolism	probable 1-deoxy-D-xylulose-5-phosphate synthase, chloroplastic [Sesamum indicum]
rna-XM_020695783.1	--	--	--	K22763|5.6e-124|sind:105168904|K22763 deubiquitinase DESI2 [EC:3.4.19.12] | (RefSeq) deSI-like protein At4g17486 isoform X2	--	[S]	Function unknown	PPPDE putative peptidase domain	DeSI-like protein At4g17486 OS=Arabidopsis thaliana OX=3702 GN=At4g17486 PE=2 SV=1	S	Function unknown	deSI-like protein At4g17486 isoform X1 [Sesamum indicum]
rna-XM_011073931.2	[J]	Translation, ribosomal structure and biogenesis	Biological Process: translation (GO:0006412);; Cellular Component: chloroplast (GO:0009507);; Biological Process: N-terminal protein amino acid modification (GO:0031365);; Molecular Function: peptide deformylase activity (GO:0042586);; Biological Process: co-translational protein modification (GO:0043686);; Molecular Function: metal ion binding (GO:0046872);;	K01462|1.3e-148|sind:105157529|K01462 peptide deformylase [EC:3.5.1.88] | (RefSeq) peptide deformylase 1A, chloroplastic	--	[J]	Translation, ribosomal structure and biogenesis	Polypeptide deformylase	Peptide deformylase 1A, chloroplastic OS=Solanum lycopersicum OX=4081 GN=PDF1A PE=2 SV=1	J	Translation, ribosomal structure and biogenesis	peptide deformylase 1A, chloroplastic [Sesamum indicum]
PB.11020.19	[HT]	Coenzyme transport and metabolism;; Signal transduction mechanisms	Molecular Function: protein kinase activity (GO:0004672);; Molecular Function: ATP binding (GO:0005524);; Cellular Component: integral component of membrane (GO:0016021);; Molecular Function: hydrolase activity (GO:0016787);;	K08869|0.0e+00|sind:105166623|K08869 aarF domain-containing kinase | (RefSeq) uncharacterized protein LOC105166623	--	[R]	General function prediction only	ABC1 family;; Phosphotransferase enzyme family	Protein ACTIVITY OF BC1 COMPLEX KINASE 3, chloroplastic OS=Arabidopsis thaliana OX=3702 GN=ABC1K3 PE=1 SV=1	S	Function unknown	uncharacterized protein LOC105166623 [Sesamum indicum]
PB.9621.5	--	--	Molecular Function: DNA binding (GO:0003677);; Cellular Component: nucleus (GO:0005634);; Biological Process: regulation of transcription, DNA-templated (GO:0006355);;	--	--	[K]	Transcription	--	Homeobox protein HD1 OS=Brassica napus OX=3708 GN=HD1 PE=2 SV=1	K	Transcription	Transcription factor MEIS1 [Handroanthus impetiginosus]
PB.5129.8	--	--	Molecular Function: transcription cofactor activity (GO:0003712);; Molecular Function: histone acetyltransferase activity (GO:0004402);; Biological Process: regulation of transcription, DNA-templated (GO:0006355);; Molecular Function: zinc ion binding (GO:0008270);; Cellular Component: host cell nucleus (GO:0042025);;	K04498|2.4e-10|dct:110095903|K04498 E1A/CREB-binding protein [EC:2.3.1.48] | (RefSeq) histone acetyltransferase HAC1 isoform X1	--	[K]	Transcription	BTB/POZ domain;; TAZ zinc finger	BTB/POZ and TAZ domain-containing protein 3 OS=Arabidopsis thaliana OX=3702 GN=BT3 PE=1 SV=2	K	Transcription	BTB/POZ and TAZ domain-containing protein 3 [Sesamum indicum]
rna-XM_011071805.2	[T]	Signal transduction mechanisms	Molecular Function: solute:proton antiporter activity (GO:0015299);; Cellular Component: integral component of membrane (GO:0016021);;	--	--	[P]	Inorganic ion transport and metabolism	Sodium/hydrogen exchanger family	Cation/H(+) antiporter 15 OS=Arabidopsis thaliana OX=3702 GN=CHX15 PE=2 SV=1	P	Inorganic ion transport and metabolism	cation/H(+) antiporter 15 [Sesamum indicum]
rna-XM_020694518.1	--	--	Molecular Function: nucleic acid binding (GO:0003676);;	K23312|9.1e-95|sind:105163291|K23312 CST complex subunit STN1 | (RefSeq) CST complex subunit STN1	--	--	--	OB-fold nucleic acid binding domain	CST complex subunit STN1 OS=Arabidopsis thaliana OX=3702 GN=STN1 PE=1 SV=1	S	Function unknown	CST complex subunit STN1 [Sesamum indicum]
PB.15841.1	--	--	Molecular Function: double-stranded DNA binding (GO:0003690);; Molecular Function: exonuclease activity (GO:0004527);; Biological Process: regulation of transcription, DNA-templated (GO:0006355);;	K15032|1.9e-10|psom:113338408|K15032 mTERF domain-containing protein, mitochondrial | (RefSeq) uncharacterized protein LOC113338408	--	[KR]	Transcription;; General function prediction only	mTERF	Transcription termination factor MTEF18, mitochondrial OS=Arabidopsis thaliana OX=3702 GN=MTERF18 PE=1 SV=1	K	Transcription	transcription termination factor MTEF18, mitochondrial [Sesamum indicum]
PB.19396.11	--	--	Molecular Function: GTPase activity (GO:0003924);; Molecular Function: GTP binding (GO:0005525);; Biological Process: small GTPase mediated signal transduction (GO:0007264);;	K04392|9.9e-55|sind:105178174|K04392 Ras-related C3 botulinum toxin substrate 1 | (RefSeq) rac-like GTP-binding protein RHO1	Phagosome (ko04145)	[R]	General function prediction only	Ras family;; Ras family	Rac-like GTP-binding protein RHO1 OS=Beta vulgaris OX=161934 GN=RHO1 PE=2 SV=1	S	Function unknown	rac-like GTP-binding protein RHO1 [Sesamum indicum]
rna-XM_011098911.2	[C]	Energy production and conversion	Molecular Function: NAD(P)H dehydrogenase (quinone) activity (GO:0003955);; Molecular Function: FMN binding (GO:0010181);; Biological Process: oxidation-reduction process (GO:0055114);;	K03809|1.5e-128|sind:105176181|K03809 NAD(P)H dehydrogenase (quinone) [EC:1.6.5.2] | (RefSeq) probable NAD(P)H dehydrogenase (quinone) FQR1-like 1	Ubiquinone and other terpenoid-quinone biosynthesis (ko00130)	[R]	General function prediction only	NADPH-dependent FMN reductase	Probable NAD(P)H dehydrogenase (quinone) FQR1-like 2 OS=Arabidopsis thaliana OX=3702 GN=At4g36750 PE=1 SV=1	S	Function unknown	probable NAD(P)H dehydrogenase (quinone) FQR1-like 1 [Sesamum indicum]
rna-XM_020698853.1	--	--	Molecular Function: protein kinase activity (GO:0004672);; Molecular Function: ATP binding (GO:0005524);; Cellular Component: integral component of membrane (GO:0016021);;	--	--	--	--	--	Probable LRR receptor-like serine/threonine-protein kinase At1g56130 OS=Arabidopsis thaliana OX=3702 GN=At1g56130 PE=2 SV=2	T	Signal transduction mechanisms	probable LRR receptor-like serine/threonine-protein kinase At1g56130 [Sesamum indicum]
rna-XM_011099473.2	--	--	--	--	--	--	--	--	--	S	Function unknown	uncharacterized protein LOC105176605 [Sesamum indicum]
PB.6741.4	--	--	Biological Process: response to reactive oxygen species (GO:0000302);; Biological Process: response to singlet oxygen (GO:0000304);; Molecular Function: molecular_function (GO:0003674);; Molecular Function: transcription factor activity, sequence-specific DNA binding (GO:0003700);; Cellular Component: cellular_component (GO:0005575);; Cellular Component: intracellular (GO:0005622);; Cellular Comp…	--	--	--	--	--	Protein METHYLENE BLUE SENSITIVITY 1 OS=Arabidopsis thaliana OX=3702 GN=MBS1 PE=2 SV=1	S	Function unknown	hypothetical protein CDL12_28847 [Handroanthus impetiginosus]
rna-XM_011085703.2	--	--	Cellular Component: nucleus (GO:0005634);; Biological Process: mitotic DNA replication termination (GO:1902979);;	--	--	[S]	Function unknown	Rtf2 RING-finger	--	S	Function unknown	protein RTF2 homolog [Sesamum indicum]
PB.6836.13	--	--	Molecular Function: DNA binding (GO:0003677);; Cellular Component: nucleus (GO:0005634);;	K09422|7.9e-288|sind:105161473|K09422 transcription factor MYB, plant | (RefSeq) transcription factor MYB3R-3-like isoform X1	--	[K]	Transcription	--	Transcription factor MYB3R-5 OS=Arabidopsis thaliana OX=3702 GN=MYB3R5 PE=2 SV=1	K	Transcription	transcription factor MYB3R-3-like isoform X1 [Sesamum indicum]
rna-XM_011073177.2	--	--	Cellular Component: plasma membrane (GO:0005886);; Cellular Component: integral component of membrane (GO:0016021);;	--	--	--	--	Domain of unknown function (DUF588)	CASP-like protein IN26 (Fragment) OS=Ipomoea nil OX=35883 GN=IN26 PE=2 SV=2	S	Function unknown	CASP-like protein 1 [Sesamum indicum]
rna-XM_020694904.1	--	--	Molecular Function: chromatin binding (GO:0003682);; Molecular Function: RNA binding (GO:0003723);;	--	--	--	--	BAH domain	Protein ANTI-SILENCING 1 OS=Arabidopsis thaliana OX=3702 GN=ASI1 PE=4 SV=2	S	Function unknown	protein ANTI-SILENCING 1 isoform X1 [Sesamum indicum]
PB.17824.11	[T]	Signal transduction mechanisms	Biological Process: response to acid chemical (GO:0001101);; Biological Process: immune system process (GO:0002376);; Molecular Function: molecular_function (GO:0003674);; Molecular Function: catalytic activity (GO:0003824);; Molecular Function: protein kinase activity (GO:0004672);; Molecular Function: protein serine/threonine kinase activity (GO:0004674);; Molecular Function: protein tyrosine k…	K01183|2.2e-48|nsy:104241083|K01183 chitinase [EC:3.2.1.14] | (RefSeq) chitinase-3-like protein 2	Amino sugar and nucleotide sugar metabolism (ko00520)	--	--	PAN-like domain;; S-locus glycoprotein domain;; Protein tyrosine and serine/threonine kinase;; Protein kinase domain;; Protein tyrosine and serine/threonine kinase	G-type lectin S-receptor-like serine/threonine-protein kinase At1g11330 OS=Arabidopsis thaliana OX=3702 GN=At1g11330 PE=1 SV=3	T	Signal transduction mechanisms	G-type lectin S-receptor-like serine/threonine-protein kinase At1g11330 [Sesamum indicum]
rna-XM_011085677.2	[J]	Translation, ribosomal structure and biogenesis	Molecular Function: translation initiation factor activity (GO:0003743);; Molecular Function: translation elongation factor activity (GO:0003746);; Biological Process: translational frameshifting (GO:0006452);; Molecular Function: ribosome binding (GO:0043022);; Biological Process: positive regulation of translational elongation (GO:0045901);; Biological Process: positive regulation of translatio…	K03263|6.0e-88|sind:105166353|K03263 translation initiation factor 5A | (RefSeq) eukaryotic translation initiation factor 5A-2	--	[J]	Translation, ribosomal structure and biogenesis	Eukaryotic elongation factor 5A hypusine, DNA-binding OB fold	Eukaryotic translation initiation factor 5A OS=Manihot esculenta OX=3983 PE=2 SV=2	J	Translation, ribosomal structure and biogenesis	eukaryotic translation initiation factor 5A-2 [Sesamum indicum]
rna-XM_011093981.2	[R]	General function prediction only	Molecular Function: GTPase activity (GO:0003924);; Molecular Function: GTP binding (GO:0005525);;	K07874|6.3e-111|sind:105172516|K07874 Ras-related protein Rab-1A | (RefSeq) ras-related protein RABD1	--	[TU]	Signal transduction mechanisms;; Intracellular trafficking, secretion, and vesicular transport	Ras family	Ras-related protein RABD1 OS=Arabidopsis thaliana OX=3702 GN=RABD1 PE=1 SV=1	U	Intracellular trafficking, secretion, and vesicular transport	ras-related protein RABD1 [Sesamum indicum]
PB.3246.6	--	--	Cellular Component: integral component of membrane (GO:0016021);;	--	--	--	--	Protein of unknown function (DUF3537)	--	S	Function unknown	uncharacterized protein LOC105156687 isoform X1 [Sesamum indicum]
rna-XM_011078359.2	--	--	Cellular Component: cellular_component (GO:0005575);; Cellular Component: intracellular (GO:0005622);; Cellular Component: cell (GO:0005623);; Cellular Component: nucleus (GO:0005634);; Cellular Component: nucleoplasm (GO:0005654);; Cellular Component: membrane-enclosed lumen (GO:0031974);; Cellular Component: nuclear lumen (GO:0031981);; Cellular Component: organelle (GO:0043226);; Cellular Comp…	--	--	--	--	Ankyrin repeats (3 copies)	--	M	Cell wall/membrane/envelope biogenesis	ankyrin-3-like isoform X1 [Sesamum indicum]
PB.4734.9	[G]	Carbohydrate transport and metabolism	Molecular Function: molecular_function (GO:0003674);; Molecular Function: catalytic activity (GO:0003824);; Molecular Function: hydrolase activity, hydrolyzing O-glycosyl compounds (GO:0004553);; Molecular Function: beta-galactosidase activity (GO:0004565);; Cellular Component: cellular_component (GO:0005575);; Cellular Component: intracellular (GO:0005622);; Cellular Component: cell (GO:0005623)…	K12309|2.7e-106|sind:105157758|K12309 beta-galactosidase [EC:3.2.1.23] | (RefSeq) beta-galactosidase 17 isoform X1	Galactose metabolism (ko00052);; Other glycan degradation (ko00511);; Glycosaminoglycan degradation (ko00531);; Sphingolipid metabolism (ko00600);; Glycosphingolipid biosynthesis - ganglio series (ko00604)	[G]	Carbohydrate transport and metabolism	Glycosyl hydrolases family 35	Beta-galactosidase 17 OS=Arabidopsis thaliana OX=3702 GN=BGAL17 PE=2 SV=1	G	Carbohydrate transport and metabolism	beta-galactosidase 17 isoform X2 [Sesamum indicum]
rna-XM_011076322.2	[O]	Posttranslational modification, protein turnover, chaperones	Biological Process: glycerol ether metabolic process (GO:0006662);; Molecular Function: protein disulfide oxidoreductase activity (GO:0015035);; Biological Process: cell redox homeostasis (GO:0045454);;	K03671|1.7e-63|sind:105159310|K03671 thioredoxin 1 | (RefSeq) thioredoxin H-type 1-like	--	[O]	Posttranslational modification, protein turnover, chaperones	Thioredoxin	Thioredoxin H-type 1 OS=Nicotiana tabacum OX=4097 PE=2 SV=1	O	Posttranslational modification, protein turnover, chaperones	thioredoxin H-type 1-like [Sesamum indicum]
PB.6659.3	--	--	Molecular Function: DNA binding (GO:0003677);; Cellular Component: nucleus (GO:0005634);; Biological Process: regulation of transcription, DNA-templated (GO:0006355);;	K00521|3.1e-37|cmos:111447866|K00521 ferric-chelate reductase [EC:1.16.1.7] | (RefSeq) ferric reduction oxidase 7, chloroplastic-like	--	--	--	No apical meristem (NAM) protein	NAC domain containing protein 50 OS=Arabidopsis thaliana OX=3702 GN=NAC050 PE=1 SV=1	K	Transcription	NAC domain-containing protein 78-like [Sesamum indicum]
rna-XM_020694751.1	[O]	Posttranslational modification, protein turnover, chaperones	Molecular Function: ATP-dependent peptidase activity (GO:0004176);; Molecular Function: serine-type endopeptidase activity (GO:0004252);; Biological Process: misfolded or incompletely synthesized protein catabolic process (GO:0006515);; Cellular Component: endopeptidase Clp complex (GO:0009368);; Molecular Function: ATPase binding (GO:0051117);;	K01358|3.2e-184|sind:105161847|K01358 ATP-dependent Clp protease, protease subunit [EC:3.4.21.92] | (RefSeq) ATP-dependent Clp protease proteolytic subunit 4, chloroplastic-like	--	[O]	Posttranslational modification, protein turnover, chaperones	Clp protease	ATP-dependent Clp protease proteolytic subunit 4, chloroplastic OS=Arabidopsis thaliana OX=3702 GN=CLPP4 PE=1 SV=1	O	Posttranslational modification, protein turnover, chaperones	ATP-dependent Clp protease proteolytic subunit 4, chloroplastic-like [Sesamum indicum]
PB.2482.2	--	--	Cellular Component: integral component of membrane (GO:0016021);;	--	--	--	--	--	--	S	Function unknown	uncharacterized protein LOC105174725 isoform X2 [Sesamum indicum]
PB.12915.9	--	--	Cellular Component: integral component of membrane (GO:0016021);;	--	--	[S]	Function unknown	Predicted membrane protein;; Predicted membrane protein;; Predicted membrane protein;; Predicted membrane protein	Protein CANDIDATE G-PROTEIN COUPLED RECEPTOR 2 OS=Arabidopsis thaliana OX=3702 GN=CAND2 PE=1 SV=1	S	Function unknown	uncharacterized protein LOC105168840 [Sesamum indicum]
rna-XM_011083178.1	--	--	Molecular Function: acylglycerone-phosphate reductase activity (GO:0000140);; Molecular Function: 1-acyl dihydroxyacetone phosphate reductase activity (GO:0102566);;	K06123|3.7e-15|vcn:VOLCADRAFT_55911|K06123 1-acylglycerone phosphate reductase [EC:1.1.1.101] | (RefSeq) hypothetical protein	Glycerophospholipid metabolism (ko00564);; Ether lipid metabolism (ko00565)	[Q]	Secondary metabolites biosynthesis, transport and catabolism	--	--	Q	Secondary metabolites biosynthesis, transport and catabolism	uncharacterized protein LOC105164528 [Sesamum indicum]
PB.9122.3	[Q]	Secondary metabolites biosynthesis, transport and catabolism	Molecular Function: catalase activity (GO:0004096);; Biological Process: lipid biosynthetic process (GO:0008610);; Cellular Component: integral component of membrane (GO:0016021);; Molecular Function: heme binding (GO:0020037);; Molecular Function: phosphopantetheine binding (GO:0031177);;	K00665|7.4e-22|csl:COCSUDRAFT_47508|K00665 fatty acid synthase, animal type [EC:2.3.1.85] | (RefSeq) hypothetical protein	Fatty acid biosynthesis (ko00061);; Fatty acid metabolism (ko01212)	[R]	General function prediction only	AMP-binding enzyme;; Phosphopantetheine attachment site	4-coumarate--CoA ligase 2 OS=Nicotiana tabacum OX=4097 GN=4CL2 PE=1 SV=1	--	--	uncharacterized protein LOC105165858 [Sesamum indicum]
PB.9855.2	--	--	Molecular Function: calcium ion binding (GO:0005509);; Cellular Component: photosystem II oxygen evolving complex (GO:0009654);; Biological Process: photosynthesis (GO:0015979);; Molecular Function: oxidoreductase activity (GO:0016491);; Cellular Component: extrinsic component of membrane (GO:0019898);;	--	--	--	--	PsbP	PsbP domain-containing protein 5, chloroplastic OS=Arabidopsis thaliana OX=3702 GN=PPD5 PE=1 SV=3	S	Function unknown	psbP domain-containing protein 5, chloroplastic [Sesamum indicum]
rna-XM_011083274.2	--	--	Molecular Function: ATP transmembrane transporter activity (GO:0005347);; Cellular Component: integral component of membrane (GO:0016021);;	K14684|6.0e-219|sind:105164590|K14684 solute carrier family 25 (mitochondrial phosphate transporter), member 23/24/25/41 | (RefSeq) adenine nucleotide transporter BT1, chloroplastic/mitochondrial-like	--	[C]	Energy production and conversion	Mitochondrial carrier protein	Adenine nucleotide transporter BT1, chloroplastic/mitochondrial OS=Arabidopsis thaliana OX=3702 GN=BT1 PE=1 SV=1	C	Energy production and conversion	adenine nucleotide transporter BT1, chloroplastic/mitochondrial-like [Sesamum indicum]
PB.12674.14	[R]	General function prediction only	--	--	--	[S]	Function unknown	--	--	S	Function unknown	tetratricopeptide repeat protein 38 isoform X1 [Sesamum indicum]
rna-XM_011082202.2	[IQR]	Lipid transport and metabolism;; Secondary metabolites biosynthesis, transport and catabolism;; General function prediction only	Cellular Component: membrane (GO:0016020);; Biological Process: oxidation-reduction process (GO:0055114);;	K15095|1.8e-173|sind:105163752|K15095 (+)-neomenthol dehydrogenase [EC:1.1.1.208] | (RefSeq) short-chain dehydrogenase/reductase 2b	Monoterpenoid biosynthesis (ko00902)	[Q]	Secondary metabolites biosynthesis, transport and catabolism	short chain dehydrogenase	(+)-neomenthol dehydrogenase OS=Capsicum annuum OX=4072 GN=MNR1 PE=1 SV=1	Q	Secondary metabolites biosynthesis, transport and catabolism	short-chain dehydrogenase/reductase 2b [Sesamum indicum]
rna-XM_020698621.1	--		Molecular Function: protein serine/threonine kinase activity (GO:0004674);; Molecular Function: ATP binding (GO:0005524);; Cellular Component: integral component of membrane (GO:0016021);;	K13418|1.2e-141|dct:110114305|K13418 somatic embryogenesis receptor kinase 1 [EC:2.7.10.1 2.7.11.1] | (RefSeq) LRR receptor kinase BAK1 isoform X1	--	--	--	Protein kinase domain	Probable LRR receptor-like serine/threonine-protein kinase At5g10290 OS=Arabidopsis thaliana OX=3702 GN=At5g10290 PE=1 SV=1	T	Signal transduction mechanisms	probable LRR receptor-like serine/threonine-protein kinase At5g10290 [Sesamum indicum]
rna-XM_011093432.2	[K]	Transcription	Molecular Function: O-methyltransferase activity (GO:0008171);; Biological Process: methylation (GO:0032259);; Molecular Function: protein dimerization activity (GO:0046983);;	K16040|5.1e-121|oeu:111392924|K16040 trans-resveratrol di-O-methyltransferase [EC:2.1.1.240] | (RefSeq) trans-resveratrol di-O-methyltransferase-like	Stilbenoid, diarylheptanoid and gingerol biosynthesis (ko00945)	[R]	General function prediction only	O-methyltransferase domain	Trans-resveratrol di-O-methyltransferase OS=Vitis vinifera OX=29760 GN=ROMT PE=1 SV=2	S	Function unknown	trans-resveratrol di-O-methyltransferase-like [Sesamum indicum]
PB.20176.1	[H]	Coenzyme transport and metabolism	Molecular Function: 4-aminobutyrate transaminase activity (GO:0003867);; Molecular Function: adenosylmethionine-8-amino-7-oxononanoate transaminase activity (GO:0004015);; Biological Process: biotin biosynthetic process (GO:0009102);; Biological Process: gamma-aminobutyric acid metabolic process (GO:0009448);; Molecular Function: pyridoxal phosphate binding (GO:0030170);;	K16871|7.6e-275|sind:105178585|K16871 4-aminobutyrate---pyruvate transaminase [EC:2.6.1.96] | (RefSeq) gamma aminobutyrate transaminase 3, chloroplastic	Alanine, aspartate and glutamate metabolism (ko00250);; Butanoate metabolism (ko00650)	[E]	Amino acid transport and metabolism	Aminotransferase class-III;; Aminotransferase class-III	Gamma aminobutyrate transaminase 3, chloroplastic OS=Solanum lycopersicum OX=4081 GN=GABA-TP3 PE=1 SV=1	E	Amino acid transport and metabolism	gamma aminobutyrate transaminase 3, chloroplastic [Sesamum indicum]
rna-XM_020691768.1	[L]	Replication, recombination and repair	Molecular Function: damaged DNA binding (GO:0003684);; Biological Process: base-excision repair (GO:0006284);; Biological Process: nucleotide-excision repair (GO:0006289);; Molecular Function: oxidized purine nucleobase lesion DNA N-glycosylase activity (GO:0008534);; Molecular Function: class I DNA-(apurinic or apyrimidinic site) lyase activity (GO:0140078);;	K03660|5.7e-228|sind:105155198|K03660 N-glycosylase/DNA lyase [EC:3.2.2.- 4.2.99.18] | (RefSeq) N-glycosylase/DNA lyase OGG1 isoform X1	Base excision repair (ko03410)	[L]	Replication, recombination and repair	8-oxoguanine DNA glycosylase, N-terminal domain	N-glycosylase/DNA lyase OGG1 OS=Arabidopsis thaliana OX=3702 GN=OGG1 PE=1 SV=1	L	Replication, recombination and repair	N-glycosylase/DNA lyase OGG1 isoform X2 [Sesamum indicum]
PB.16596.15	[E]	Amino acid transport and metabolism	Molecular Function: argininosuccinate lyase activity (GO:0004056);; Biological Process: arginine biosynthetic process via ornithine (GO:0042450);;	K01755|1.5e-266|sind:105173494|K01755 argininosuccinate lyase [EC:4.3.2.1] | (RefSeq) argininosuccinate lyase, chloroplastic isoform X1	Arginine biosynthesis (ko00220);; Alanine, aspartate and glutamate metabolism (ko00250);; Biosynthesis of amino acids (ko01230)	[E]	Amino acid transport and metabolism	Lyase;; Argininosuccinate lyase C-terminal	Argininosuccinate lyase, chloroplastic OS=Arabidopsis thaliana OX=3702 GN=At5g10920 PE=2 SV=1	E	Amino acid transport and metabolism	argininosuccinate lyase, chloroplastic isoform X1 [Sesamum indicum]
PB.8523.8	[HC]	Coenzyme transport and metabolism;; Energy production and conversion	Molecular Function: monooxygenase activity (GO:0004497);; Molecular Function: FAD binding (GO:0071949);;	K09838|6.0e-16|mesc:110625192|K09838 zeaxanthin epoxidase [EC:1.14.15.21] | (RefSeq) zeaxanthin epoxidase, chloroplastic-like isoform X1	Carotenoid biosynthesis (ko00906)	[CR]	Energy production and conversion;; General function prediction only	FAD binding domain;; Squalene epoxidase;; FAD dependent oxidoreductase;; NAD(P)-binding Rossmann-like domain;; FAD binding domain;; FAD binding domain	Monooxygenase 2 OS=Arabidopsis thaliana OX=3702 GN=MO2 PE=2 SV=1	C	Energy production and conversion	uncharacterized protein LOC105164344 [Sesamum indicum]
rna-XM_011084516.2	[QV]	Secondary metabolites biosynthesis, transport and catabolism;; Defense mechanisms	Molecular Function: monooxygenase activity (GO:0004497);; Molecular Function: iron ion binding (GO:0005506);; Cellular Component: integral component of membrane (GO:0016021);; Molecular Function: oxidoreductase activity, acting on paired donors, with incorporation or reduction of molecular oxygen (GO:0016705);; Molecular Function: heme binding (GO:0020037);;	K07426|6.2e-158|cpep:111792333|K07426 cytochrome P450 family 4 subfamily B polypeptide 1 [EC:1.14.14.1] | (RefSeq) cytochrome P450 CYP72A219-like	--	[QI]	Secondary metabolites biosynthesis, transport and catabolism;; Lipid transport and metabolism	Cytochrome P450	Cytochrome P450 CYP72A219 OS=Panax ginseng OX=4054 PE=2 SV=1	Q	Secondary metabolites biosynthesis, transport and catabolism	cytochrome P450 CYP72A219 [Sesamum indicum]
[truncated: 64,283 more rows]
