# Supplementary material for: Full-length transcriptome and RNA-Seq analyses reveal the resistance mechanism of sesame in response to Corynespora cassiicola
Source: BMC Plant Biol. 2024 Jan 23;24:64. doi: 10.1186/s12870-024-04728-y (PMC10804834; doi:10.1186/s12870-024-04728-y)
Supplement: Supplementary file 5 — Additional file 5: Table S5. Statistics of differentially expressed gene. [file 12870_2024_4728_MOESM5_ESM.xlsx]

## Sheet: 6h
Table S5. Statistics of differentially expressed gene at 6 hpi
#ID	R6-1_FPKM	R6-2_FPKM	R6-3_FPKM	S6-1_FPKM	S6-2_FPKM	S6-3_FPKM	Pvalue	log2FC	regulated
gene-LOC105172834	32.2181	43.7436	21.0405	4.38044	4.6121	27.1373	0.0432663	-1.09391	down
gene-LOC105157928	56.946	51.6655	60.5697	27.0535	23.2391	36.9243	3.74e-06	-1.07846	down
gene-LOC105175373	26.6823	6.88754	5.86559	1.50591	3.45917	5.30035	0.0083741	-1.39454	down
PB.17713	2.37978	1.30904	1.85692	3.1677	2.53247	11.0771	0.0301805	1.09727	up
gene-LOC105161637	3.96845	8.87063	9.75461	34.6682	33.2291	26.7463	1.46e-08	1.82506	up
gene-LOC105172891	1914.98	1868.01	1643.7	662.843	434.135	507.101	3.58e-19	-1.8452	down
gene-LOC105178638	1.19962	0.638371	1.13481	1.46805	1.39711	6.21919	0.0433626	1.06761	up
gene-LOC105175723	0.375398	0.740305	0.913737	0.587945	0.325342	0.201106	0.0277574	-1.0207	down
gene-LOC105171689	44.4308	24.1859	24.0919	3.03512	1.77461	15.0797	0.00234503	-1.65366	down
PB.20534	1.89065	1.74859	3.04976	0.88251	1.11175	1.05897	0.0122596	-1.06532	down
gene-LOC105171517	20.2383	16.1502	22.9309	49.7486	60.4917	40.4849	1.97e-06	1.11864	up
gene-LOC105166139	7.07644	4.53411	5.09007	56.012	56.0377	42.7061	1.02e-20	2.88767	up
PB.16608	0	0	0	2.82846	3.10693	0.972009	3.32e-27	5.77811	up
gene-LOC105170582	4.0268	4.54354	6.16128	13.4144	11.2644	13.0353	1.12e-08	1.21673	up
gene-LOC105163549	6.07131	14.2742	13.2807	42.6685	47.5198	22.6242	0.000366963	1.37001	up
gene-LOC105164662	0.486746	0.283865	0.422991	1.98168	0.469747	3.39675	0.0056367	1.48756	up
gene-LOC105168490	12.795	22.4804	17.9215	41.2221	57.7444	26.0832	0.000949603	1.14511	up
PB.17433	0.820646	1.4405	1.63011	3.15511	3.72936	4.69114	0.00228355	1.22312	up
gene-LOC105159938	13.164	18.081	13.9196	50.6164	71.5249	45.4336	4.12e-08	1.60436	up
gene-LOC105176477	10.2381	4.85132	6.39193	2.49838	1.74656	4.21278	0.00112738	-1.31965	down
gene-LOC105174470	82.8548	118.316	96.8419	43.5833	37.4433	27.6232	8.71e-10	-1.5663	down
gene-LOC105179935	8.45478	10.5013	10.6113	34.286	44.5996	28.5352	3.94e-11	1.66306	up
gene-LOC105160405	36.6672	23.8696	32.6292	18.3313	12.3303	13.5104	4.64e-10	-1.28424	down
gene-LOC105164305	160.367	149.931	81.7818	5.13094	1.98971	0.055573	4.45e-08	-3.18735	down
gene-LOC105171179	6.34194	3.97777	10.3151	78.2537	75.3799	86.8937	3.18e-27	3.14616	up
gene-LOC105174369	8.61108	6.13767	7.22926	15.8698	23.8432	18.1911	1.18e-05	1.16065	up
gene-LOC105166815	17.9452	20.3741	20.0324	56.0111	22.6068	82.0301	0.00198436	1.17534	up
gene-LOC105156968	5.91087	11.3335	25.8997	8.7979	5.94922	3.99965	0.0199743	-1.12198	down
gene-LOC105163126	28.0751	30.4829	33.5466	21.4717	16.2168	12.816	1.82e-07	-1.02063	down
gene-LOC110011262	0.650558	1.69204	2.1987	12.3586	8.26431	10.4589	1.29e-07	2.21252	up
PB.1009	1.99263	0.600455	1.25057	0.621859	0.728654	0.381471	0.0219095	-1.06718	down
gene-LOC105155408	23.8107	15.4603	19.0803	7.19905	6.53403	4.67752	2.77e-12	-1.7614	down
gene-LOC105166538	21.1716	45.1451	60.3854	18.8399	8.24366	11.9541	1.66e-05	-1.67873	down
gene-LOC105167433	2.70881	1.98533	2.28888	5.80967	6.03373	7.06314	4.65e-07	1.21232	up
gene-LOC105164144	0.111366	0.703886	0.477392	2.77857	1.49934	0.74187	0.0269762	1.2033	up
gene-LOC105171009	12.4645	47.0651	49.9036	3.15545	5.68576	1.87869	4.5e-08	-2.70301	down
gene-LOC105162445	347.38	444.556	383.144	210.181	124.214	173.676	6.34e-09	-1.36465	down
gene-LOC105164043	8.83264	11.2552	7.34847	3.5728	2.44515	4.393	2.68e-05	-1.44209	down
gene-LOC105174780	8.12968	6.34448	9.29724	2.39532	3.14029	3.21777	1.58e-06	-1.47317	down
gene-LOC105165107	2.08725	4.40997	7.0044	76.1114	44.8218	57.5259	1.01e-15	3.08223	up
gene-LOC105164575	5.21777	5.79481	5.23025	2.05784	1.44113	3.90103	0.00289784	-1.16101	down
gene-LOC105157063	5.68539	8.2088	9.38456	1.7019	1.70161	1.74149	1.09e-18	-2.23183	down
PB.17268	2.02655	2.46887	2.92207	4.46868	5.7136	3.84151	3.26e-05	1.20856	up
gene-LOC105173979	10.2952	16.2209	21.826	58.662	64.6419	45.7703	2.75e-07	1.53339	up
gene-LOC105167627	34.4971	20.1721	29.7336	5.43207	5.09004	16.6742	0.00127026	-1.46284	down
gene-LOC105173034	33.427	31.485	28.1397	17.8832	11.9781	15.4792	5.77e-08	-1.18425	down
gene-LOC105165407	1.45039	0.702361	0.905825	0.650939	0.526988	0.234023	0.0238603	-1.05632	down
PB.175	2.58504	1.72578	2.58186	7.9619	4.6908	10.3952	1.06e-05	1.46524	up
gene-LOC105173052	3.53664	4.10266	9.9215	7.46631	54.7597	5.56379	0.0376829	1.18316	up
gene-LOC105160791	3.3085	3.46232	4.08617	9.70424	9.53241	9.27896	3.23e-13	1.24574	up
gene-LOC105178000	11.7026	7.27285	9.13712	4.18023	3.02397	2.81224	1.28e-22	-1.76072	down
gene-LOC110012142	0.207175	0.056123	0.194834	0.928941	0.981189	0.534523	0.00105337	1.67061	up
PB.11273	0.952869	0.347692	0.736166	1.77028	2.61308	2.98445	0.000843968	1.43831	up
PB.467	4.19475	2.60717	3.06605	0.41559	0.94003	0.963879	5e-06	-1.90653	down
gene-LOC105175682	24.7983	23.1668	22.4153	11.1688	5.19763	8.27977	1.24e-10	-1.7236	down
gene-LOC105161152	0.171044	0.182285	0.584062	1.18271	0.740023	0.725944	0.0355521	1.03247	up
gene-LOC105173576	228.356	143.236	112.072	18.8833	65.3864	10.7125	0.00029894	-1.85188	down
PB.17243	0.053536	0.344497	0.498145	7.80496	6.1369	2.44381	1.51e-07	2.81405	up
gene-LOC105159528	18.9302	16.5376	15.3422	5.13602	8.12585	6.72004	9.41e-08	-1.48206	down
gene-LOC105167292	0.587281	0.088111	0.611197	1.21309	1.68179	1.83756	0.0257749	1.21418	up
gene-LOC105171311	7.83462	6.89937	14.2098	31.1794	22.0194	18.3307	0.000639604	1.01982	up
gene-LOC105155359	2.98662	1.86493	1.60696	1.02012	0.195394	0.726214	0.00331447	-1.48552	down
gene-LOC105158378	221.338	211.23	176.651	101.574	128.937	102.863	1.57e-05	-1.02529	down
gene-LOC105179517	192.656	136.056	139.029	86.1006	62.5848	59.0493	7.46e-10	-1.34341	down
gene-LOC105165282	13.5026	7.57866	8.33769	2.04882	2.30144	5.40387	0.000631879	-1.47435	down
gene-LOC105180118	8.55704	3.88134	14.5623	0.723896	0.814604	3.77139	0.00254889	-1.66537	down
PB.16604	67.0478	50.8305	33.7727	13.1872	21.4437	21.3035	2.7e-05	-1.52877	down
gene-LOC105175447	71.546	20.5062	10.3543	0.813939	1.66245	6.45254	9.84e-05	-2.23473	down
PB.11111	7.88791	7.67768	4.56608	0.870726	1.32878	3.29565	0.000866482	-1.60783	down
gene-LOC105179047	15.9442	23.0888	26.9471	1.23962	1.76472	1.09111	8.25e-34	-3.75717	down
gene-LOC105159018	14.2334	14.2463	11.9872	40.3708	61.6663	28.1444	6.93e-05	1.36901	up
PB.17561	0.72825	1.3319	1.08104	0.004011	0	0.234826	0.0232175	-1.31604	down
PB.10502	2.20126	0.874406	3.96096	34.9454	2.03838	2.1002	0.0348908	1.24108	up
gene-LOC105169693	103.803	75.4247	85.9822	10.6369	8.87586	69.8004	0.0238402	-1.22044	down
gene-LOC105158809	185.435	539.008	395.623	144.571	226.451	68.1362	0.00853113	-1.19056	down
gene-LOC105171050	1.25682	1.01302	0.821972	2.12138	3.05188	4.0616	0.00829237	1.16519	up
gene-LOC105156488	1.03714	1.2518	1.06757	10.3458	1.71702	0.797361	0.0494555	1.1138	up
gene-LOC105169753	1078.52	1258.43	915.838	332.145	308.718	480.641	6.33e-09	-1.61678	down
gene-LOC105171977	2.35751	4.92682	15.6595	106.6	32.9895	11.057	0.00308564	1.65908	up
gene-LOC105160315	19.462	15.06	15.5231	6.73786	5.35101	7.1733	7.34e-09	-1.40838	down
gene-LOC105164670	4.65053	3.3853	4.77671	31.7588	6.31793	7.47052	0.00405866	1.36928	up
gene-LOC105163543	390.225	328.535	252.316	111.58	29.3883	212.946	0.00884389	-1.28801	down
gene-LOC105178640	2.02773	1.06915	1.00328	0.678715	0.429713	0.856273	0.0214762	-1.02673	down
gene-LOC105157960	9.06788	9.90256	9.93307	32.5495	24.9489	16.9697	2.4e-05	1.07617	up
gene-LOC105157979	7.84248	13.5603	20.4318	58.5958	33.3392	40.6791	0.00011848	1.32095	up
gene-LOC105167944	1.12534	1.08021	1.271	5.74899	4.35376	2.97304	2.37e-06	1.57338	up
gene-LOC105161733	0.36071	0.846773	1.39261	3.56553	2.81756	2.21235	0.00173289	1.35871	up
gene-LOC105157984	4.4551	15.379	20.1972	135.918	70.3154	44.2221	4.84e-05	1.98857	up
gene-LOC105159230	4.41639	3.78049	6.22209	2.43761	1.6372	2.88403	0.00053395	-1.06509	down
gene-LOC105162123	130.273	280.615	214.208	113.483	68.9082	98.5852	0.000107926	-1.27592	down
gene-LOC105169656	0.193344	0.105286	0.277351	1.27188	0.610288	0.717145	5.46e-05	1.72391	up
gene-LOC105177632	16.0008	9.83623	13.2809	5.47314	4.17065	9.2638	0.000478667	-1.13324	down
gene-LOC105172369	2.48094	1.68616	2.07062	10.9905	7.33427	3.91437	5.79e-05	1.46081	up
gene-LOC105175624	110.079	66.6109	66.5953	39.68	21.7082	44.9274	0.000131392	-1.30025	down
PB.8633	2.5782	2.34076	2.675	9.48685	6.62944	6.05818	8.3e-09	1.35241	up
PB.5232	14.2688	5.86408	9.04498	2.72085	1.38198	1.61301	6.53e-08	-2.08488	down
gene-LOC105157536	11.1304	16.3524	9.94858	5.50386	6.46114	3.02447	0.000289579	-1.34511	down
PB.9980	0.3554	0.143418	0.642962	1.60456	2.5478	2.08677	2.96e-05	1.92398	up
gene-LOC105179201	182.335	182.255	152.795	103.937	87.2426	60.8721	1.41e-06	-1.17629	down
gene-LOC105168629	22.8998	25.7696	30.1871	16.6864	14.0279	8.44879	7.83e-05	-1.03112	down
gene-LOC105165532	1570.5	2486.39	1944.94	459.07	785.145	409.319	4.23e-08	-1.85011	down
gene-LOC105162068	0.293057	0.438029	0.627317	20.3984	9.23798	9.2312	8.77e-22	3.93785	up
gene-LOC105158214	1.5849	2.13218	1.03125	0	0	0	1.07e-13	-4.21974	down
gene-LOC105163151	4.71658	9.68078	4.32313	17.2705	10.64	22.052	0.00948667	1.05074	up
gene-LOC105158320	7.3759	6.3662	6.76919	15.3201	20.7616	14.4709	1.27e-05	1.0844	up
PB.8626	0.379386	0.387146	0.335588	1.75239	2.07994	0.907972	9.2e-05	1.63549	up
gene-LOC105162644	0.078548	0.102973	0.063312	0.67283	1.35189	0.472857	3.56e-05	2.08171	up
gene-LOC105168133	2.45999	2.49684	4.08304	7.4566	5.98622	18.6854	0.000957826	1.41885	up
gene-LOC105165170	80.4185	41.1242	34.6678	47.9508	40.5706	35.4611	0.00131699	-1.03374	down
gene-LOC105165204	6.96688	5.00535	5.8357	19.7639	18.729	13.1585	6.92e-08	1.29892	up
gene-LOC105174120	35.9401	26.3998	20.8981	7.82615	9.84493	13.8565	0.000121455	-1.3828	down
PB.8704	4.75513	7.3357	10.0146	19.3023	26.8905	17.6939	1.2e-05	1.31714	up
gene-LOC105158381	59.5477	54.0826	53.8624	20.1731	27.1528	31.4856	5.73e-06	-1.18628	down
gene-LOC105173693	21.994	19.904	18.8921	9.41693	8.81432	8.66738	2.49e-16	-1.3017	down
gene-LOC105168164	32.7017	66.1826	57.7309	45.3017	19.9307	5.4612	0.0367331	-1.05477	down
gene-LOC105155261	1.69167	1.34787	2.43501	5.62197	4.24104	4.41159	5.71e-07	1.16183	up
gene-LOC105171867	36.5396	29.0062	29.9607	15.2031	14.6046	10.7163	5.24e-12	-1.44194	down
gene-LOC105162256	1.87915	2.92988	2.25596	8.15975	10.9639	7.04078	3.32e-07	1.5914	up
gene-LOC105170461	17.1421	11.4098	9.19181	0.765037	1.62696	2.1734	1.27e-08	-2.5081	down
gene-LOC105163193	9.31471	10.1494	7.69457	3.93067	3.92804	5.74073	0.000587054	-1.0863	down
gene-LOC105161317	1.409	5.22062	6.26726	16.1717	8.931	16.4844	0.00658997	1.22204	up
gene-LOC105176731	9.84676	8.97824	9.78263	3.23295	3.09682	4.70199	9.44e-08	-1.4598	down
gene-LOC105172909	2.48679	10.1982	8.22879	19.8303	21.7336	13.8328	0.023174	1.01708	up
gene-LOC105163507	4.30649	2.67736	2.56641	18.8959	47.9419	18.4814	1.04e-09	2.59763	up
gene-LOC105157065	4.49747	1.27641	0.740297	0.571097	1.18772	0.583461	0.047916	-1.0996	down
gene-LOC105171975	1.66819	4.2046	1.66837	0	0	0.161113	0.00466014	-1.6418	down
gene-LOC105157101	201.072	625.505	448.974	88.5322	138.698	46.7951	1.12e-05	-1.97621	down
gene-LOC105166289	11.0549	4.99343	9.92353	4.17252	2.49733	4.14109	0.000138596	-1.33298	down
gene-LOC105168658	5.27955	5.70775	4.21605	1.32595	0.769757	1.93057	9.31e-06	-1.80937	down
gene-LOC105179008	19.1618	85.5559	37.7541	1.47452	0.548837	14.6684	0.00355068	-1.72111	down
gene-LOC105168977	0.202204	0.469635	0.237126	1.39777	1.07749	0.582085	0.0154423	1.18924	up
gene-LOC105161989	0.384005	0.582169	0.454073	0.187585	0.087682	0.029047	0.00183934	-1.6805	down
gene-LOC105159145	50.2599	68.016	70.2198	30.4077	43.3144	22.9723	0.00025538	-1.08099	down
gene-LOC105175668	5.87005	7.9262	6.18808	2.63315	3.00002	4.39425	0.00198227	-1.0579	down
gene-LOC105169945	20.1624	6.20091	4.17678	1.54579	3.06183	3.21642	0.00216374	-1.57067	down
gene-LOC105159110	167.713	132.056	118.311	63.005	52.1324	100.138	0.00047289	-1.09903	down
gene-LOC105164409	458.221	432.586	341.934	177.99	275.903	173.12	0.00010038	-1.11931	down
gene-LOC105157493	0.645908	0.421225	0.417635	0.24684	0.197708	0.182163	0.00129837	-1.24806	down
gene-LOC105176486	2.42328	2.41469	3.9082	8.95821	7.6682	5.71241	9.32e-06	1.12722	up
gene-LOC105158196	5.57587	6.92973	5.20616	0.346853	0.369466	0.099684	7.85e-20	-3.82227	down
gene-LOC105177797	75.7894	43.5999	71.4446	3.77903	5.1311	21.5807	3.33e-05	-2.10354	down
gene-LOC105162130	7.58393	5.71148	6.96105	21.6202	14.5938	14.8841	7.97e-08	1.14058	up
gene-LOC105173573	42.2911	24.8538	25.2311	69.4886	73.2764	71.5019	0.000119457	1.04006	up
gene-LOC105180273	13.1707	7.61919	11.1985	2.90003	0.82779	6.68305	0.00994355	-1.32941	down
gene-LOC105174058	214.78	163.853	134.802	44.3795	51.2793	39.6281	1.35e-13	-1.9668	down
gene-LOC105162159	17.3316	2.65099	4.5067	15.4014	45.198	63.5128	0.00458767	1.5369	up
gene-LOC105159542	72.9137	47.105	42.4635	29.5613	26.018	18.4194	1.54e-05	-1.26561	down
gene-LOC105178317	3.9864	4.6005	3.56611	1.66182	1.67936	1.01601	2.94e-06	-1.5267	down
gene-LOC105171709	2.69192	2.59438	6.19929	18.6162	15.9413	18.2315	3.36e-08	1.8578	up
gene-LOC105162527	20.6048	22.9984	21.4155	11.255	7.023	6.58273	9.76e-11	-1.51925	down
gene-LOC105175378	3.98467	1.69124	1.40388	0.636335	0.466826	0.959152	0.00343761	-1.47455	down
PB.19650	0.467046	0.330483	0.541651	3.2099	2.74059	0.995605	2.41e-05	1.88444	up
gene-LOC105175441	39.5816	35.1167	41.2898	6.88324	5.50584	9.90102	1.12e-18	-2.4166	down
gene-LOC105175193	2.77067	2.38972	2.21529	5.85044	3.03358	14.2895	0.013141	1.17958	up
gene-LOC105163129	15.9989	17.0368	15.431	6.80387	6.39501	5.82489	5.54e-19	-1.47934	down
gene-LOC105169297	1.27607	1.05833	1.63143	3.7367	4.20795	3.55301	8.79e-08	1.31263	up
gene-LOC105164746	12.7939	13.6541	15.3123	7.24427	6.30726	5.38045	1.01e-12	-1.29872	down
gene-LOC105164477	1.07397	1.73421	0.949304	4.27771	7.39479	3.38725	0.000399115	1.52787	up
gene-LOC105178714	0.228033	0.187595	0.522332	6.57036	14.7142	7.08465	1.93e-15	3.73055	up
PB.15421	0	0	0	17.2182	4.94901	4.68267	5.51e-29	5.99158	up
gene-LOC105156326	189.832	75.4465	58.9951	21.2739	34.4636	20.8123	6.89e-06	-1.8752	down
gene-LOC105176369	2.08914	2.30647	1.71353	4.91112	4.79553	7.44216	0.000577081	1.1638	up
gene-LOC105170440	8.21086	12.5042	9.32878	41.1368	51.1101	24.3537	2.88e-06	1.6083	up
gene-LOC105159934	17.577	12.7613	10.2033	3.00842	2.47672	8.04122	0.000636305	-1.49483	down
gene-LOC105158821	0.256945	0.185166	0.450072	2.93349	4.95319	1.80108	1.03e-08	2.65647	up
gene-LOC105166820	4.64081	4.62813	5.05291	3.42592	1.70608	2.10844	3.33e-05	-1.13883	down
gene-LOC105171659	24.3344	17.495	19.6937	7.32353	3.91249	15.3374	0.0105852	-1.09216	down
gene-LOC105173108	16.348	16.5123	16.527	9.31112	7.79125	7.48596	3.03e-12	-1.16591	down
gene-LOC105165939	11.219	19.2608	21.7763	57.6269	46.1719	35.6286	8.35e-05	1.15167	up
gene-LOC105178617	0.897688	2.12925	1.89652	0.397599	0.013541	0.445618	0.00614946	-1.59072	down
gene-LOC105162202	2.00729	3.76892	4.59595	20.7234	26.066	16.7148	5.24e-11	2.23053	up
gene-LOC105178788	12.0253	14.2925	13.5833	6.69287	6.28202	7.69417	5.55e-08	-1.0562	down
gene-LOC105155217	19.2487	22.8153	14.4248	4.51734	8.66876	4.12967	1.54e-05	-1.65729	down
gene-LOC105177037	932.827	2186.79	1756.25	107.142	225.786	73.2586	9.97e-13	-3.12226	down
gene-LOC105159057	8.40345	4.66454	4.48762	2.25168	2.44398	3.34392	0.00108889	-1.16379	down
gene-LOC110012292	0.288435	0.195905	0.268997	1.23586	1.36238	1.72233	2.7e-07	2.0348	up
gene-LOC105172928	4.19979	5.35415	6.15924	15.6745	16.546	11.7868	1.62e-07	1.25839	up
gene-LOC105173059	0.022854	0.400975	0.510116	2.07501	3.22377	2.06341	0.00269379	1.72221	up
gene-LOC105160307	479.839	721.076	581.22	67.6134	105.352	57.4196	1.87e-20	-2.85428	down
gene-LOC105158473	4.39798	3.17323	4.49013	2.75954	2.05161	1.6719	0.000103715	-1.01767	down
gene-LOC105174015	197.99	131.56	74.7027	34.2356	25.6597	112.115	0.0286533	-1.0881	down
gene-LOC105175403	29.9759	28.3056	22.318	2.63685	3.78902	11.3197	0.000139368	-1.83644	down
gene-LOC105168286	95.6282	48.0083	55.4752	25.7812	26.0699	31.2571	7.2e-05	-1.27167	down
gene-LOC105155702	3.67229	8.39866	7.94032	22.2601	17.7814	14.2729	0.00127771	1.12693	up
PB.12178	41.1491	41.4258	58.2849	14.5724	11.4511	5.16181	2.16e-13	-2.27217	down
gene-LOC105175901	13.7974	10.0029	11.1744	5.11607	2.83105	4.6207	1.71e-05	-1.41042	down
gene-LOC105158641	73.2879	42.7845	44.4485	121.291	174.419	107.595	0.000495485	1.10583	up
PB.14410	0.540013	0.149804	0.532017	1.39293	0.611637	1.48324	0.0293793	1.03086	up
gene-LOC105165231	2.04557	3.32661	2.11994	1.60407	0.99776	0.489902	0.00975515	-1.20152	down
gene-LOC105178613	22.4181	15.1307	22.5113	3.13408	4.36632	6.51688	7.35e-08	-1.99569	down
gene-LOC105155248	17.2709	18.6587	23.2548	0.060822	0.124513	5.0631	0.00389536	-1.71232	down
gene-LOC105176698	9.80324	8.21466	9.02101	6.16181	5.22801	3.7113	5.17e-06	-1.00741	down
gene-LOC105167066	8.65392	14.0747	11.8503	105.049	130.021	114.766	1.12e-29	2.9986	up
gene-LOC105159559	5.69302	11.5993	8.10654	20.8376	33.0464	13.3987	0.00753084	1.07424	up
gene-LOC105171980	0.797217	1.23006	0.828128	0.385731	0.020135	0.223603	0.0119048	-1.45197	down
gene-LOC105163321	0.480594	0.613077	0.223518	1.47368	1.02929	1.36392	0.0351336	1.02437	up
gene-LOC105156210	17.3489	26.4847	25.9509	49.4954	68.2297	61.0984	3.49e-05	1.0928	up
gene-LOC105159621	52.6566	51.5328	53.8738	14.976	15.4082	13.1733	6.17e-41	-1.90268	down
gene-LOC105159743	50.3202	41.0659	41.3367	87.1011	133.173	112.075	1.39e-06	1.22352	up
gene-LOC105170167	169.952	183.721	104.368	66.7969	82.7826	53.4232	8.98e-05	-1.25557	down
gene-LOC105179130	24.6969	18.5135	8.08142	41.2319	55.2268	42.9492	0.00323127	1.18567	up
gene-LOC105176641	4.15681	2.39963	3.16656	7.41414	10.3359	17.5357	4.17e-05	1.60732	up
gene-LOC105169917	2.27559	0.979076	0.530473	1.47954	3.88147	7.71969	0.0360408	1.14729	up
gene-LOC105178242	0.242814	0.19637	0.305732	0.707761	0.502968	0.981544	0.00863977	1.09521	up
gene-LOC105172927	7.84448	10.8835	8.05358	1.81265	1.57742	1.67437	1.54e-20	-2.5319	down
gene-LOC105175215	2.59641	3.22338	2.99461	32.017	42.6744	28.8306	8.29e-38	3.29146	up
PB.15603	2.20982	3.35049	1.44825	4.07472	11.8317	17.4635	0.00145664	1.59464	up
gene-LOC105174168	50.4984	45.2395	38.2267	17.131	18.7228	18.2285	2.05e-12	-1.48213	down
gene-LOC105165853	40.9212	45.6303	33.8459	15.2729	14.3793	14.6261	2.58e-11	-1.51573	down
gene-LOC105156658	4.42697	6.56954	5.88887	3.25676	0.97068	2.14435	0.000684783	-1.38985	down
gene-LOC105168237	75.2118	49.5779	56.4303	15.0553	22.5451	20.2516	1.29e-06	-1.55602	down
gene-LOC105157940	5.46039	10.0862	4.63483	1.78113	0.792697	0.406095	4.86e-06	-2.28772	down
gene-LOC105156190	51.7902	27.2112	26.339	9.33297	7.44296	8.62519	1.76e-11	-2.09507	down
PB.12875	27.6001	21.5735	5.98235	0	0	0.076945	3.22e-19	-5.02155	down
gene-LOC105156534	8.19081	14.4276	27.93	1.90454	2.23575	1.79906	1.81e-12	-2.84839	down
gene-LOC105179371	0.589633	0.940279	1.52629	10.8932	8.0578	2.35665	1.43e-06	2.29979	up
gene-LOC105176377	7.5244	8.23008	9.77326	22.8022	17.9539	18.6318	7.89e-11	1.02742	up
gene-LOC105180004	3.12578	1.54615	4.42109	9.01846	5.78212	8.60135	0.00210199	1.10195	up
gene-LOC105165500	8.13026	16.4513	17.1616	35.941	37.8494	25.6713	0.00103439	1.04638	up
gene-LOC105162397	0.798315	0.805495	0.909552	4.2603	3.15488	2.27658	2.3e-12	1.66799	up
gene-LOC105156859	2.56314	3.91158	3.08662	11.6142	8.23505	5.97615	2.01e-05	1.05983	up
gene-LOC105177855	15.9452	14.9059	9.44159	5.13521	6.64677	8.10652	0.0017011	-1.07158	down
gene-LOC105176261	12.4641	1.72078	2.98367	0.821011	1.62023	1.80766	0.010366	-1.43122	down
gene-LOC105162413	0.527077	6.20039	8.6715	25.8988	19.837	13.5092	0.0259616	1.22122	up
gene-LOC105171441	96.5622	99.0564	76.8501	37.5593	37.4703	51.2543	3.91e-06	-1.171	down
gene-LOC105167310	5.38925	5.71988	4.95443	1.01168	1.03299	0.57608	1.7e-15	-2.56724	down
gene-LOC105175616	8.21233	12.8075	11.1664	32.7603	58.1351	26.9111	1.7e-05	1.53508	up
gene-LOC105166787	10.2861	8.45271	10.0987	5.32296	3.68022	3.94314	1.9e-12	-1.30341	down
gene-LOC105171585	34.2738	19.3658	20.4474	2.876	6.06156	20.6727	0.0392408	-1.07757	down
gene-LOC105167839	1.08115	2.38128	2.18216	8.87423	10.4142	1.85767	0.00924181	1.34096	up
gene-LOC105173129	24.6694	22.7187	23.17	0.622692	0.323522	1.2981	2.69e-25	-4.35022	down
gene-LOC105167811	0.21618	0.123487	0.117347	10.5564	21.6012	18.5616	2.6e-42	5.49099	up
gene-LOC105162062	52.8479	25.4737	25.5586	7.69867	10.5604	18.7163	0.0007454	-1.41999	down
gene-LOC105159997	22.762	22.6377	23.2955	54.1236	75.3675	47.4878	4.55e-06	1.13551	up
gene-LOC105169918	9.4128	4.1549	5.48034	0.512758	0.143793	0.823848	9.96e-09	-2.89643	down
gene-LOC105155872	7.46454	16.6302	22.4377	74.4081	50.7651	15.7099	0.0173218	1.1282	up
gene-LOC110011984	0	0.022157	0.016693	0.998103	4.54992	2.87451	2.57e-16	4.46983	up
gene-LOC105168154	19.9022	7.78397	12.2907	5.55483	2.86671	3.45809	1.01e-06	-1.75994	down
gene-LOC105169824	44.0987	27.6284	31.773	10.7547	11.8695	22.4989	0.000661012	-1.23877	down
gene-LOC105158162	3.6457	4.54403	3.92982	4.33645	1.44726	1.03526	0.0194965	-1.05154	down
gene-LOC105177693	53.1463	113.707	45.964	26.212	25.2169	29.3007	0.000224039	-1.41231	down
gene-LOC105165970	18.8106	21.9579	38.8353	83.1845	52.1817	65.4483	0.000137579	1.11226	up
gene-LOC105158668	11.5341	6.17333	9.00554	5.40908	4.34644	3.62706	3.45e-05	-1.01698	down
gene-LOC105165993	3.92428	4.0083	4.07174	14.9289	18.0505	8.05557	1.87e-05	1.47862	up
gene-LOC105175538	24.6568	36.9585	37.0143	6.88944	10.6846	9.04465	5.24e-10	-1.86983	down
gene-LOC105167847	4.03587	2.68979	2.63668	2.61321	1.29697	0.831192	0.00961299	-1.06188	down
gene-LOC105157663	6.49075	47.983	38.213	10.5024	3.72879	4.8233	4.62e-06	-2.01113	down
gene-LOC105174557	4.88381	7.00323	5.75302	16.6967	20.4416	13.6186	7.59e-07	1.22224	up
gene-LOC105162556	0.934659	0.771194	0.669718	1.77051	3.34027	3.06751	0.000216899	1.41509	up
gene-LOC105171729	1.69807	1.23975	1.73495	0.727253	1.0793	0.424606	0.0117903	-1.04432	down
gene-LOC105160803	66.9636	26.7608	22.4919	11.61	11.9499	10.9745	3.03e-05	-1.68315	down
gene-LOC105179611	1.12829	1.28879	1.2746	3.88119	2.94512	5.45606	3.02e-05	1.41137	up
gene-LOC105168186	18.6446	18.4722	21.8322	11.6632	10.067	10.9355	1.67e-16	-1.00953	down
gene-LOC105168731	7.23999	4.13434	5.39455	45.4153	35.3501	16.042	2.59e-08	2.05272	up
gene-LOC105174956	12.1724	10.6862	10.6637	7.40419	4.38225	5.12167	2.27e-07	-1.0196	down
gene-LOC105177920	11.9917	10.5773	14.6921	41.5418	47.2299	34.4569	9.2e-14	1.49824	up
gene-LOC105171623	78.1929	58.3063	50.1153	14.3012	23.8856	34.3834	0.000315408	-1.33568	down
PB.20771	0.594705	0.848639	1.17049	0.335018	0.272019	0.608416	0.0232919	-1.0262	down
gene-LOC105166044	142.565	170.838	126.214	88.7087	88.244	52.3849	0.000151639	-1.06309	down
gene-LOC105170058	11.7218	7.71361	9.02029	21.7471	25.9652	20.6778	1.27e-05	1.11737	up
gene-LOC105167267	10.3963	9.72849	11.9469	7.44915	5.37086	4.63622	4.39e-06	-1.0208	down
gene-LOC105172589	13.0721	1.40671	2.18492	0.851304	0.765065	1.49831	0.00466464	-1.60343	down
gene-LOC105170144	0.435797	0.479463	0.482092	0.321286	0.173894	0.205941	0.00873234	-1.03577	down
gene-LOC105157287	19.7751	18.041	20.7661	11.0849	10.0679	9.57002	3.08e-17	-1.09808	down
gene-LOC105160847	4.64015	2.45086	2.8499	1.45413	1.08979	2.33379	0.00716345	-1.05629	down
gene-LOC105177541	2.38242	3.0785	3.97208	6.22765	7.31263	9.79561	0.000751597	1.06267	up
gene-LOC105178101	12.7057	14.901	13.9702	10.6801	6.9058	7.07284	6.14e-06	-1.06707	down
gene-LOC105164808	7.18562	5.48811	8.83271	22.4841	13.5982	21.0606	1.74e-06	1.22776	up
PB.2316	15.7555	12.79	28.5116	6.78747	8.99519	12.6629	0.00533463	-1.01518	down
gene-LOC105176916	24.9318	17.5383	7.14522	3.73742	3.19837	5.63135	1.57e-05	-1.91313	down
PB.6489	0.223171	1.37784	1.70467	6.71726	3.79246	2.88961	0.0182267	1.27582	up
gene-LOC105155953	225.623	257.531	241.407	70.7416	105.782	94.0808	2.84e-09	-1.49551	down
gene-LOC105179027	0.525969	0.83537	0.546038	2.40876	1.83514	1.46862	0.00348182	1.18226	up
gene-LOC105171471	8.26352	17.0672	12.8386	4.65776	8.57696	5.68905	0.0107451	-1.02196	down
gene-LOC105169977	36.8575	32.2971	29.4403	12.3459	7.70117	9.18171	1.34e-16	-1.87429	down
gene-LOC105167891	1241.81	480.761	454.821	38.7626	54.0592	149.58	1.98e-07	-2.57414	down
gene-LOC105158308	26.5294	63.1772	56.2113	167.142	255.571	145.844	1.94e-05	1.59445	up
gene-LOC105158326	5.1049	4.43782	5.61925	3.62128	2.20704	1.81479	0.000596182	-1.0853	down
gene-LOC105158302	303.182	233.49	196.922	64.9342	77.6855	55.8487	2.72e-08	-1.66471	down
gene-LOC105167116	1.62969	2.96504	1.84235	3.96197	2.93283	12.1359	0.019594	1.25523	up
gene-LOC105177419	40.8389	223.531	32.1402	8.73949	26.5	43.7891	0.0154762	-1.35334	down
gene-LOC105162157	1.7613	0.391067	0.484719	1.54648	3.54433	7.56382	0.00786806	1.4543	up
gene-LOC105160655	21.8298	6.1119	5.35954	1.23087	1.00417	7.08971	0.0268099	-1.26339	down
gene-LOC105166675	30.163	17.7876	19.3657	9.36338	6.33237	15.7567	0.00279774	-1.12318	down
gene-LOC105176902	2.02747	3.60979	3.55679	1.49274	0.941723	0.556839	0.000148686	-1.5592	down
gene-LOC105163883	6.34506	3.4302	3.0748	2.17693	2.13783	1.63329	0.00100103	-1.16794	down
gene-LOC105166512	902.987	482.877	480.335	104.944	129.233	175.246	9.59e-10	-2.13661	down
gene-LOC105167134	18.9382	17.5683	23.4816	87.3634	66.708	82.7905	1.21e-27	1.76421	up
gene-LOC105157868	17.9207	14.1001	15.2237	9.60791	6.45312	6.00927	2.25e-09	-1.26285	down
gene-LOC105166568	10.0249	10.7908	12.175	41.4253	46.1184	25.0883	1.71e-09	1.57106	up
gene-LOC105169704	18.3974	16.012	16.7877	3.80748	3.5319	3.51001	1.55e-57	-2.49746	down
gene-LOC105163200	8.79007	7.76964	8.16917	4.7037	3.09203	2.38183	3.42e-07	-1.39107	down
gene-LOC105160535	9.03629	23.3559	26.0788	77.7816	54.6135	33.2933	0.0027096	1.18991	up
gene-LOC105157526	109.394	54.6811	32.8983	20.2004	27.0983	12.311	0.000458593	-1.57384	down
gene-LOC105161400	7.20906	5.74346	5.39059	3.45121	2.41453	2.35247	1.24e-07	-1.32506	down
gene-LOC105159725	24.3708	29.9206	29.486	17.5131	9.6337	8.09187	3.57e-06	-1.35676	down
gene-LOC105177796	79.4386	44.7072	82.4288	3.08997	3.21786	15.1047	1.34e-07	-2.61909	down
gene-LOC105168160	84.1153	39.3466	59.6221	25.9673	36.0137	25.901	0.000466506	-1.13571	down
gene-LOC110012305	1.33419	11.6963	11.14	103.487	118.017	36.1326	2.78e-05	2.26305	up
gene-LOC105173156	4.58818	6.02695	5.88229	36.3224	49.7219	32.5535	9.25e-24	2.54709	up
gene-LOC105159973	30.0639	22.2867	18.6986	3.77368	3.86212	3.4189	2.88e-23	-2.72226	down
gene-LOC105165813	5.46571	4.3314	1.21228	0.455739	0.399364	0.141197	7.48e-07	-2.62212	down
PB.3219	20.7376	10.1558	8.72795	1.24283	1.01065	4.36448	4.15e-05	-2.07595	down
gene-LOC105178286	29.3779	43.5731	44.3721	15.4574	5.95169	2.44839	2.14e-05	-2.01552	down
gene-LOC105177134	1.21172	2.29331	2.10665	8.31313	7.27991	4.44485	2.35e-05	1.49378	up
gene-LOC105177554	0.86759	2.23542	2.143	10.3734	10.2047	2.67573	0.00143451	1.54107	up
gene-LOC105173509	5.67798	9.00518	10.3417	42.6165	37.0878	19.084	4.45e-05	1.27605	up
gene-LOC105160278	5.05226	4.65641	6.2741	15.6856	16.485	16.4743	6.08e-16	1.4504	up
gene-LOC105174332	6.71805	5.38822	7.71005	17.7744	22.0915	17.8793	4.79e-10	1.28803	up
gene-LOC105174167	1.78376	5.25968	5.26189	23.214	37.6429	20.8719	7.07e-07	2.14034	up
gene-LOC105160411	7.43122	5.22173	10.758	26.02	17.1524	32.0356	7.23e-06	1.40194	up
gene-LOC105163446	0.145496	0.314081	0.423384	0.971834	0.70341	1.05557	0.00617043	1.21003	up
gene-LOC105156140	3.77573	1.80004	1.46286	0.911727	0.618937	0.862774	0.00115187	-1.44221	down
gene-LOC105172742	1.77712	3.34931	3.62146	11.1697	14.8355	9.24753	5.27e-06	1.64473	up
gene-LOC105167445	4.38433	32.0628	42.0694	7.77033	7.05361	2.84394	0.00199968	-1.65351	down
gene-LOC105163880	46.5657	64.3697	57.8744	21.2457	22.731	17.6146	1.47e-13	-1.56455	down
gene-LOC105171297	11.7898	31.5837	29.5161	200.403	36.9033	86.3918	0.00177157	1.52012	up
gene-LOC105158498	93.8886	94.5301	65.1111	35.7627	33.8789	39.6656	1.26e-07	-1.33402	down
gene-LOC105180117	25.1857	14.5283	27.6518	2.71183	2.57295	4.77669	4.99e-10	-2.14493	down
gene-LOC105163948	33.9215	34.778	28.419	79.9646	89.7615	165.46	1.32e-05	1.47389	up
gene-LOC105164328	20.5255	17.4716	14.2502	7.13383	1.4874	2.08371	1.04e-05	-2.04663	down
gene-LOC105158791	13.4614	10.2454	12.5539	7.68936	4.11856	4.78159	1.05e-06	-1.25513	down
gene-LOC105166113	0.727375	1.13705	1.6599	4.54976	2.55649	2.72926	0.00154059	1.16728	up
gene-LOC105179514	0.425104	0.84488	0.956999	7.90725	7.84592	5.22883	6.99e-15	2.74753	up
gene-LOC105159721	6.40107	3.76608	5.27552	13.9476	13.8378	17.9872	6.46e-07	1.36515	up
gene-LOC105171833	37.5306	56.8049	47.8659	23.7617	23.6965	26.3462	6.82e-06	-1.07562	down
gene-LOC105159419	0.579952	1.13666	2.19933	8.62241	3.27274	3.24223	0.00377993	1.38969	up
gene-LOC105162534	3.12756	5.30308	5.12503	11.7482	16.2901	8.47814	0.00247399	1.11827	up
gene-LOC105171389	26.2505	16.8905	9.34568	1.91448	2.29001	6.66578	0.000110849	-1.90026	down
gene-LOC105158501	1.9029	0.503437	1.05082	2.30537	2.23307	4.83576	0.0254461	1.03975	up
gene-LOC105172854	7.12987	4.84469	10.4628	28.6459	22.6463	21.2986	1.5e-07	1.45043	up
gene-LOC105165941	3.60282	3.96745	5.29858	21.3319	21.7366	14.9924	1.65e-12	1.9362	up
gene-LOC105173542	42.4531	36.291	42.8449	20.9531	16.9557	12.3751	4.49e-11	-1.40761	down
gene-LOC105178391	0.841937	2.4963	0.893227	0.929697	0.294857	0.358849	0.000188876	-1.59488	down
gene-LOC110011844	13.9846	2.99354	3.23879	0.483473	0.520183	0.70353	9.61e-07	-2.618	down
gene-LOC105173132	0.575864	0.72601	1.05513	3.48673	2.02213	1.15044	0.0056581	1.1695	up
gene-LOC105171424	4.87634	3.88114	4.96664	10.6944	10.2459	11.1858	3.62e-09	1.03501	up
gene-LOC105170832	8.34757	6.1772	5.60674	26.8084	39.6839	31.7479	4.76e-12	1.99174	up
PB.4231	2.30652	2.78621	2.55992	5.56199	9.3665	7.69348	1.42e-07	1.55643	up
gene-LOC105166829	930.601	903.103	698.84	297.424	167.913	362.558	1.46e-07	-1.6478	down
gene-LOC105178287	37.9686	49.1615	52.1014	32.7931	20.3538	13.1613	0.000256638	-1.19235	down
gene-LOC105169794	62.4734	79.668	81.0348	22.4038	28.9673	15.8097	7.73e-08	-1.60225	down
gene-LOC105163759	4.93503	10.9847	13.0404	38.8679	28.879	11.9668	0.00986584	1.10409	up
gene-LOC105165277	135.347	133.512	140.316	39.7006	47.2515	59.5408	3.55e-11	-1.55346	down
gene-LOC110012188	2.18514	3.03265	2.8868	1.17841	0.708988	1.38554	0.000509405	-1.31232	down
gene-LOC105172598	139.478	634.39	426.473	39.8395	70.9268	13.9674	1.16e-06	-2.50807	down
gene-LOC105174243	10.0396	6.80295	7.99833	4.59267	3.24597	2.4811	5.07e-07	-1.38888	down
gene-LOC105169463	40.845	20.5442	24.312	1.85405	0.718538	18.3032	0.0333237	-1.2462	down
gene-LOC105163075	3.87575	5.09844	4.40838	12.3682	13.3809	9.27947	1.02e-05	1.13676	up
gene-LOC105170854	87.2455	231.667	159.324	34.3166	48.8303	13.4138	1.07e-05	-2.02765	down
gene-LOC105171339	4.48432	5.04227	4.77271	2.89278	1.81816	1.80873	1.18e-05	-1.24179	down
gene-LOC105156057	16.7206	13.3221	13.3529	6.29199	5.72645	1.91356	3.67e-05	-1.61531	down
gene-LOC105170205	47.4502	108.837	91.9504	8.15635	11.6289	6.57554	8.87e-16	-2.91179	down
gene-LOC105167185	8.66455	11.8744	15.9922	33.4348	38.8134	31.3315	3.96e-07	1.30626	up
gene-LOC105174752	44.3173	23.0914	14.8551	7.49728	6.28745	7.11971	1.71e-06	-1.88823	down
gene-LOC105162699	8.70927	11.2791	11.7004	47.2131	60.6722	36.725	5.39e-13	1.96817	up
gene-LOC105173378	25.4219	44.9299	31.2417	9.8398	27.7633	13.0149	0.00502912	-1.0036	down
gene-LOC105161514	0.573728	0.763137	1.08235	2.87333	3.0395	2.49663	2.19e-08	1.46397	up
gene-LOC105168504	150.777	198.584	181.598	18.2693	24.9092	10.5872	2.49e-21	-3.1727	down
gene-LOC105178053	15.0101	20.9474	32.7032	118.127	71.1488	70.2998	1.96e-08	1.77013	up
gene-LOC105166767	126.077	64.3556	63.811	38.9288	22.0774	57.4462	0.00457592	-1.11326	down
gene-LOC105162974	19.8209	27.3715	43.6602	41.908	208.38	32.0714	0.0498048	1.02825	up
gene-LOC105178761	8.44292	9.85336	10.7267	25.305	33.8227	13.6546	0.00104317	1.14754	up
PB.3595	1.39807	2.44005	1.76816	5.88532	8.07172	4.68879	4.56e-05	1.40725	up
gene-LOC105160201	6.41059	7.24184	11.4886	27.0136	20.9282	15.0808	0.000122788	1.03509	up
gene-LOC105166968	26.0328	20.1627	27.361	7.3847	5.02051	8.36641	7.76e-15	-1.90001	down
gene-LOC105159160	2.43245	8.51357	11.0311	32.3563	20.2687	13.0137	0.0134948	1.1354	up
gene-LOC105161578	15.2492	17.8491	18.1176	3.28484	3.51545	6.79387	7.77e-07	-1.83935	down
gene-LOC105163407	7.11202	6.63567	7.07635	3.97457	2.80625	3.74335	8.12e-10	-1.09009	down
gene-LOC105169351	2.32106	3.07611	3.15632	8.99445	8.9498	7.65152	1.41e-09	1.34792	up
gene-LOC105155662	52.0371	37.9486	21.7984	13.4129	0.697472	18.3493	0.0255008	-1.27057	down
gene-LOC105176276	42.9701	54.1645	47.2672	26.7616	20.5196	22.2619	2.93e-11	-1.20471	down
gene-LOC105164016	0.628787	1.50524	0.526946	0.261341	0.140761	0.305785	0.00330683	-1.5387	down
gene-LOC105156519	116.043	70.8773	60.241	8.63499	5.19316	21.3806	2.67e-07	-2.36893	down
gene-LOC105176506	13.2717	23.2749	15.3701	47.0507	75.2377	42.3382	0.000170269	1.33676	up
gene-LOC105175517	3.20632	3.3927	4.42805	9.25004	6.17615	13.7035	0.00149811	1.10268	up
gene-LOC105161869	10.9587	12.5189	11.0426	38.6481	52.0769	23.7406	3.17e-06	1.39165	up
gene-LOC105169219	50.7573	49.8918	56.2946	9.11361	6.73097	8.62335	2.85e-83	-2.83584	down
gene-LOC105156989	935.069	1826.26	1193.71	465.045	814.73	515.697	0.000993192	-1.17886	down
gene-LOC105168918	67.3501	28.5288	16.9791	12.8784	15.1497	20.1815	0.0105315	-1.15365	down
gene-LOC105156857	7.81321	5.97124	6.61899	19.0326	14.6194	15.4536	1.5e-08	1.06213	up
gene-LOC105179024	8.99738	5.54977	7.11427	4.24431	2.91538	3.78101	8.84e-06	-1.11092	down
gene-LOC105163052	16.274	4.6029	3.96969	0.914037	0.718088	2.32619	0.000225231	-1.95769	down
gene-LOC105170441	4.95168	4.09894	3.57079	13.8374	12.6925	14.326	5.27e-12	1.55971	up
gene-LOC105177623	13.1686	10.4013	5.42632	4.31557	3.03764	1.16725	0.000692076	-1.49394	down
gene-LOC105170534	8.80277	10.5111	7.82867	16.5907	23.1372	19.8521	2.96e-06	1.22687	up
gene-LOC105160184	111.15	30.4134	31.4004	12.743	12.0009	17.3368	8.32e-05	-1.80788	down
gene-LOC105161975	24.6268	21.9255	19.637	44.5594	55.4337	73.6613	0.000108132	1.14224	up
gene-LOC105172452	13.9987	15.4866	16.4481	58.7577	47.9343	46.7064	1.46e-23	1.61078	up
gene-LOC105164361	42.2174	46.5524	48.7169	31.7892	8.02729	7.55529	0.00339621	-1.36117	down
gene-LOC105174119	22.7606	20.8378	21.799	13.6606	9.42229	10.3451	3.61e-10	-1.1073	down
gene-LOC105171378	8.38597	6.73206	12.8748	2.51413	1.5761	6.89342	0.0172379	-1.10769	down
gene-LOC105169721	2.38194	3.75483	5.6868	10.2767	8.51478	8.44596	0.00018027	1.07303	up
gene-LOC105175328	39.0559	39.7525	39.9676	21.8485	15.1664	20.6556	8.64e-10	-1.12564	down
gene-LOC105174688	0.670981	0.160937	0.418821	1.14474	1.92659	1.79283	0.0084393	1.352	up
gene-LOC105168422	1.84016	0.788272	0.608422	1.5608	1.84737	7.52214	0.0443004	1.10614	up
gene-LOC105156549	1.56658	1.75621	1.79611	4.87165	9.07186	9.1455	7.1e-06	1.75613	up
gene-LOC105171586	613.423	220.876	168.068	16.7279	61.4042	201.766	0.0214329	-1.29276	down
gene-LOC105172749	2.90328	4.02183	6.5515	19.214	14.2682	9.96314	4.18e-05	1.38257	up
PB.17067	8.60924	2.14825	3.00684	1.27228	1.72519	1.84249	0.0146705	-1.25	down
gene-LOC105167251	132.456	93.3102	29.024	0.566364	0.627612	19.5245	0.0163452	-1.40358	down
gene-LOC105173015	85.1938	105.251	91.4587	44.5644	30.3677	28.7578	4.98e-13	-1.5806	down
gene-LOC105158552	64.5945	15.243	17.5448	9.95283	9.58424	16.2164	0.0061275	-1.29426	down
gene-LOC105170317	12.2084	7.00034	12.3152	30.1304	34.1508	21.8725	1.62e-06	1.24713	up
gene-LOC105173512	7.32728	2.52992	3.36077	34.3218	29.6118	24.0259	8.62e-15	2.29871	up
gene-LOC105166999	2.52036	4.14995	5.86599	22.2657	13.3114	10.7215	2.04e-05	1.52518	up
gene-LOC105166360	13.8215	14.9008	19.6379	35.3608	55.0014	55.1868	1.14e-06	1.3566	up
gene-LOC105168148	43.7909	44.4336	51.3526	27.43	18.5145	27.2863	2.69e-08	-1.09945	down
gene-LOC105178187	0.798533	0.482655	0.707158	2.58068	1.95209	1.62645	4.69e-07	1.41073	up
gene-LOC105164046	53.8584	44.6487	42.8934	20.8252	21.2169	22.0268	1.68e-11	-1.28597	down
PB.7776	0.254908	0.195305	0.098219	3.80856	4.92582	2.6525	3.52e-18	3.53983	up
gene-LOC105175109	0.584144	0.445004	1.76284	63.5477	1.0406	1.15031	0.00315562	1.74577	up
gene-LOC105160657	46.4201	52.0496	71.0821	12.9472	12.0271	28.845	2.16e-05	-1.6	down
PB.16635	198.493	181.223	94.0352	37.204	72.1456	32.1374	2.87e-06	-1.85987	down
gene-LOC105170415	145.073	317.304	206.131	545.095	661.302	482.713	0.00175447	1.05106	up
gene-LOC105164752	8.39282	8.43321	10.725	31.963	42.1132	17.6195	8.08e-06	1.45498	up
gene-LOC105168435	8.97791	6.68638	7.63003	13.4641	18.5654	28.9455	0.000149661	1.29715	up
PB.3144	6.47728	8.2336	7.36164	3.76884	4.6088	2.82022	5.08e-05	-1.12535	down
gene-LOC105169190	9.49715	9.53878	10.0941	28.1289	35.0729	26.7343	2.83e-12	1.41321	up
gene-LOC105177208	13.9174	13.4045	11.41	5.96532	4.26843	5.91928	2.99e-09	-1.3461	down
gene-LOC105177706	7.72652	6.7833	9.01267	19.7611	17.5978	16.8506	1.09e-11	1.00026	up
PB.12234	2.37922	3.36124	3.24893	9.52109	9.70701	4.311	0.00948771	1.0406	up
gene-LOC105157946	11.6742	10.3355	15.9144	36.0558	30.7399	33.702	6.93e-10	1.25975	up
gene-LOC105164169	18.1641	18.3219	17.8892	50.3291	42.8787	40.9103	1.29e-16	1.07664	up
gene-LOC105177400	60.9827	61.5931	60.0957	16.686	12.6828	14.6998	3.82e-50	-2.20004	down
gene-LOC110011903	1.72293	0.646804	0.482575	3.23246	2.84306	8.55673	0.0110849	1.42097	up
gene-LOC105173540	4.43204	2.89253	1.83122	1.17653	1.06676	1.76574	0.00605646	-1.16359	down
gene-LOC105162617	0.730365	0.615435	0.679294	2.07534	3.15786	4.60382	2.44e-05	1.7952	up
gene-LOC105171532	6.55742	10.3995	11.2669	27.1723	15.2032	27.3372	0.00136105	1.03179	up
gene-LOC105179868	91.5234	101.225	88.4962	37.5824	39.0651	31.0671	1.59e-15	-1.55085	down
gene-LOC105161815	3.06687	9.38555	0.821944	36.5267	20.3912	47.9371	0.000634112	1.87221	up
PB.9506	4.90091	3.39446	2.25508	0.86641	0.609813	0.389827	1.17e-07	-2.27301	down
gene-LOC105165374	4.87457	1.97787	2.39268	0.371984	0.245234	2.09152	0.0296122	-1.22781	down
gene-LOC105166436	5.84923	2.72652	3.90926	1.3604	3.32935	1.02675	0.0365352	-1.00666	down
gene-LOC105172462	24.0648	17.4799	14.5896	9.14219	8.50224	10.6005	9.34e-05	-1.10066	down
gene-LOC105176129	8.09285	15.672	14.3742	30.2641	42.6844	25.0027	0.00163354	1.08119	up
gene-LOC105160916	38.0866	28.8065	29.4351	15.186	15.4903	13.1277	1.08e-07	-1.36776	down
gene-LOC105171826	1.85126	3.71513	7.05382	35.4221	40.2615	40.4912	3.76e-13	2.8334	up
gene-LOC105174061	3.7193	3.43979	3.53642	0.567832	0.569254	1.34868	2.18e-05	-1.86818	down
gene-LOC105160388	12.4474	10.0485	14.9979	61.2218	59.8971	51.0396	8.76e-31	1.93657	up
gene-LOC105172718	0.474947	0.333837	0.464363	4.69659	5.92458	3.1259	1.85e-28	3.14857	up
gene-LOC105168469	6.27041	10.1372	7.92654	1.37868	2.27953	1.72723	2.95e-10	-2.12794	down
gene-LOC105160024	127.398	101.579	155.978	48.2065	33.6709	27.1649	6.36e-16	-1.91792	down
gene-LOC105159821	3.88524	3.69811	3.5643	2.62574	0.155194	0.952141	0.031036	-1.20659	down
gene-LOC105165339	56.2434	48.8874	33.9895	14.8615	15.7413	9.82006	4.11e-09	-1.8141	down
gene-LOC105166414	88.4251	55.7951	46.3169	30.5241	35.8967	32.2124	0.000347168	-1.07827	down
gene-LOC105162594	2.06762	2.16676	2.9993	9.54272	8.57059	3.71865	0.00131875	1.12206	up
gene-LOC105163936	8.63895	20.5563	18.2413	5.98078	7.0624	4.20996	6.47e-05	-1.4586	down
gene-LOC105162069	7.03385	5.24999	13.8867	32.3194	21.9149	22.2066	0.000417481	1.2325	up
gene-LOC105162809	1.57178	5.43084	10.0921	77.1621	30.9253	11.8982	0.000534882	1.87331	up
gene-LOC105173680	10.2774	8.27573	10.061	6.1029	3.93529	3.42387	1.1e-06	-1.22756	down
gene-LOC105175615	6.05212	9.3148	10.107	5.20285	3.07726	2.98175	0.000112896	-1.23888	down
gene-LOC105173807	0.290028	0.151424	0.340928	0.616887	0.337379	4.93191	0.00873234	1.51577	up
gene-LOC105175054	2.31375	1.3033	1.56004	0.551817	0.969057	0.80843	0.00574389	-1.19059	down
gene-LOC105158766	83.9438	149.051	115.781	74.3889	59.3827	34.5743	0.000647394	-1.14075	down
gene-LOC105167294	17.178	68.4622	40.2154	2.05379	0.597219	4.96329	1.08e-07	-2.89264	down
gene-LOC105156907	14.841	10.6383	9.66429	3.90511	5.49942	3.43539	3.89e-06	-1.43423	down
gene-LOC105170744	92.1674	82.4137	100.994	237.91	256.719	322.755	2.37e-10	1.31607	up
gene-LOC105161045	1.33194	2.44034	3.53225	0.517017	0.478613	0.980505	4.63e-05	-1.72496	down
gene-LOC105159891	42.2868	35.0759	19.331	4.46483	20.5214	3.48367	0.010091	-1.37253	down
gene-LOC105168162	49.3161	14.8689	15.8021	8.78891	3.47889	19.5549	0.0255456	-1.17159	down
gene-LOC105163122	2.66382	6.89452	7.56455	28.7542	33.9887	13.3273	0.000124749	1.65338	up
gene-LOC105168772	11.5081	6.61914	9.50355	4.81174	2.89156	3.90723	1.13e-06	-1.33674	down
gene-LOC105171114	3.50591	2.91678	3.93988	2.73401	1.04923	0.886009	0.0030519	-1.18012	down
gene-LOC105159427	16.4349	11.1944	15.313	8.51155	5.40062	5.73287	9.07e-08	-1.24799	down
gene-LOC105164617	22.2851	42.0477	32.5847	115.259	139.379	92.7255	3.67e-08	1.65052	up
PB.7842	0.114037	0.128556	0.11976	0.390295	0.544692	0.529604	0.000607698	1.52565	up
gene-LOC105177104	33.0071	31.429	19.7755	23.8745	65.4368	194.804	0.0231515	1.18339	up
gene-LOC105172535	5.14998	10.5611	23.5012	202.572	38.5174	29.142	0.000996084	1.7892	up
gene-LOC105161593	6.78913	4.95666	7.09449	0.885776	0.881178	1.35941	8.69e-19	-2.56365	down
gene-LOC105162630	2.91748	1.96341	2.12547	8.30995	3.06911	6.00627	0.00227658	1.11025	up
gene-LOC105178584	9.73891	11.6251	11.9245	32.141	45.3265	17.2151	0.00120757	1.20072	up
PB.1467	3.38006	3.50643	3.93504	0	0.686012	0	0.047393	-1.10885	down
gene-LOC105160060	8.24833	4.6632	3.59948	19.5731	31.2293	13.8504	0.000159681	1.56498	up
gene-LOC105159767	23.566	14.1228	11.6182	4.2798	2.88666	7.29493	5.11e-05	-1.66772	down
gene-LOC105169835	50.9823	43.0909	55.6415	116.742	150.913	100.006	1.66e-06	1.073	up
gene-LOC105170923	110.163	108.441	91.1991	252.094	450.49	425.774	4.1e-07	1.58019	up
gene-LOC105179592	33.2168	37.3803	35.4529	21.1853	13.1229	14.8174	3.41e-09	-1.25994	down
gene-LOC105168461	9.45611	10.9344	12.5643	36.0148	21.1813	21.3805	4.81e-07	1.07909	up
gene-LOC105158100	0.828347	0.425713	0.493432	0	0	0	7.14e-15	-4.37594	down
gene-LOC105168935	4.39189	4.31495	5.56967	3.52054	1.73681	1.23248	0.000257205	-1.20822	down
gene-LOC105171533	2.84146	5.06294	8.02099	24.0381	21.9529	9.64106	0.000504716	1.41757	up
gene-LOC105156508	8.48315	10.064	9.453	106.083	7.92466	7.64058	0.0486179	1.10894	up
gene-LOC105159608	0.758329	0.757291	0.712196	1.62234	2.65657	1.21665	0.00734935	1.0047	up
gene-LOC105170954	32.3643	20.795	18.5129	2.29251	4.87145	14.1874	0.00649684	-1.40752	down
gene-LOC105160768	400.105	329.99	244.111	190.514	53.6944	85.9871	9.08e-05	-1.5717	down
gene-LOC105163786	1608.47	3298.23	2276.29	860.972	1437.36	853.7	0.000803103	-1.1998	down
gene-LOC105164280	32.7306	49.1514	46.473	133.32	186.429	123.392	4.02e-08	1.5196	up
gene-LOC105172432	2.32103	2.24423	2.13999	1.09255	1.04725	0.628035	4.88e-05	-1.33884	down
gene-LOC105165798	8.03316	20.1712	15.629	38.4427	45.5595	32.8762	0.00198862	1.1029	up
gene-LOC105174016	24.2115	16.4389	5.97115	0.836157	0.40632	9.33477	0.0338148	-1.25194	down
gene-LOC105158150	5.31434	6.28955	5.46824	14.7351	19.0429	12.4782	1.31e-06	1.23876	up
gene-LOC105174069	118.685	118.647	126.123	66.1131	75.2698	51.0833	7.32e-08	-1.05438	down
gene-LOC105168963	9.77212	6.51978	9.11215	32.7582	23.5236	31.8226	7.35e-12	1.55807	up
gene-LOC105174772	97.6876	545.413	358.007	10.7791	18.133	1.60198	3.2e-09	-3.31473	down
gene-LOC105177848	10.4576	10.2143	10.5989	5.90449	4.24511	4.11833	1.45e-12	-1.35161	down
gene-LOC105171021	9.5286	7.48218	6.46929	1.57698	0.99422	2.52822	2.19e-07	-2.06837	down
gene-LOC105173574	44.2555	36.4498	40.9201	19.6519	18.0951	15.7905	7.4e-22	-1.39751	down
gene-LOC105156739	3.6449	4.70863	4.58527	20.0971	24.8181	12.0503	3.23e-08	1.79974	up
gene-LOC105167775	1.67851	3.20542	3.52563	11.2172	6.38588	8.47143	0.000150452	1.30981	up
gene-LOC105175057	4.72732	6.85604	8.17163	18.2135	17.9285	11.6164	0.000201759	1.03397	up
gene-LOC105157315	29.3542	15.5733	21.0196	54.7329	75.7969	63.4806	2.02e-05	1.27969	up
gene-LOC105180362	1.79121	1.4148	1.06462	0.5317	0.525264	0.407803	0.000157867	-1.49777	down
gene-LOC105174657	14.8015	6.63757	3.2228	3.90447	0.754405	1.57797	0.00685701	-1.49603	down
gene-LOC105172023	20.7948	16.6876	17.4055	10.1162	7.98773	9.40801	2.33e-09	-1.1354	down
gene-LOC105156977	54.8766	55.1719	39.2765	22.1896	9.74659	31.8594	0.00199549	-1.23514	down
gene-LOC105177387	27.9607	16.3077	18.7993	7.6854	4.8419	16.8412	0.0107772	-1.08875	down
gene-LOC105172384	15.8492	8.86597	18.6474	14.8616	14.815	119.858	0.04037	1.14009	up
gene-LOC105159909	16.78	11.4399	18.5971	78.0568	91.5901	63.3204	1.63e-18	2.04543	up
gene-LOC105171412	302.119	534.018	461.572	1260	1762.09	961.993	3.92e-05	1.33285	up
gene-LOC105160370	0.724865	1.06007	0.589595	0.028296	0	0.017767	2.77e-09	-3.34052	down
gene-LOC105161068	97.0822	76.9167	80.1864	25.8101	23.8419	24.0845	2.21e-34	-1.88968	down
gene-LOC105158529	1.33822	4.21004	4.04008	11.4197	12.5159	7.54488	0.0025306	1.29888	up
gene-LOC105157140	16.7193	13.9547	25.9911	7.93672	3.04287	10.9491	0.00226573	-1.25606	down
gene-LOC105160834	5.37371	2.76514	2.06141	0.204513	0.160716	0.216503	5.01e-16	-3.40412	down
gene-LOC105179609	7.43148	31.7114	37.1605	196.867	116.375	45.7736	0.00247242	1.53043	up
gene-LOC105164942	46.3061	80.6982	69.4615	17.0334	19.8176	13.3897	8.88e-12	-1.94769	down
gene-LOC105175678	72.5877	41.1624	40.5181	11.4622	8.24272	27.6593	0.000361678	-1.5653	down
gene-LOC105160276	62.6034	54.4144	63.2672	8.24942	6.92324	6.73209	2.74e-154	-3.1721	down
gene-LOC105165133	10.9919	10.9501	13.2505	34.0306	45.484	43.2985	3.25e-13	1.58449	up
gene-LOC105175707	18.054	8.56495	10.6717	5.48159	6.29704	6.73484	0.000796011	-1.07845	down
PB.5015	0.525317	1.72471	2.28429	0.604756	0.180884	0.084039	0.00427795	-1.62605	down
gene-LOC105172766	48.6838	34.7917	34.0577	99.1169	134.413	156.72	4.19e-07	1.47632	up
gene-LOC105171512	7.9079	6.67129	7.4816	2.9095	4.46816	3.07343	9.54e-10	-1.3235	down
gene-LOC105179141	8.12959	7.93486	8.23015	5.44351	3.35593	5.06324	1.85e-06	-1.01448	down
gene-LOC105177016	249.005	1269.63	904.247	132.709	271.582	31.0032	0.000850887	-1.82252	down
gene-LOC105173389	0.578808	0.546095	0.265864	1.04062	0.983961	2.40042	0.0221335	1.14878	up
gene-LOC105163376	345.179	178.379	121.824	51.4103	64.0289	46.5195	3.38e-06	-1.72876	down
gene-LOC105170917	7.18178	2.76802	4.07016	0.198648	1.53882	0.973852	0.00112457	-1.75483	down
gene-LOC105159157	13.073	7.31111	3.29731	0.149114	0.165032	3.26453	0.0159319	-1.4292	down
gene-LOC105165196	0.087111	0.943001	1.45137	8.40985	3.40811	1.68329	0.0199563	1.32211	up
gene-LOC105167457	9.93988	8.45581	15.4798	30.4688	24.7678	32.3815	4.88e-06	1.17584	up
gene-LOC105178529	21.1133	29.9837	19.4223	1.66071	2.54467	0.966203	2.11e-18	-3.44299	down
gene-LOC105160983	61.6886	65.6771	66.5803	35.8574	41.9249	25.6918	3.98e-05	-1.01594	down
gene-LOC105166615	12.6414	12.9926	10.9905	6.5307	2.9012	4.81279	5.52e-06	-1.44294	down
PB.15499	3.175	2.32763	2.01243	0	0.019615	0	8.48e-26	-5.37725	down
gene-LOC105176811	8.69807	11.4966	8.13911	6.75699	4.27704	3.53908	9.2e-11	-1.33743	down
gene-LOC105158447	58.66	26.2849	33.2118	10.0759	16.0114	29.7696	0.0145449	-1.03762	down
gene-LOC105173028	104.927	178.167	133.44	306.189	475.114	431.256	5.29e-05	1.27608	up
PB.16036	3.3619	0.850742	1.998	0.577909	0.168824	0.794504	0.00201667	-1.60625	down
gene-LOC105172412	139.405	135.746	113.05	43.4439	24.106	41.4513	4.76e-23	-2.12857	down
gene-LOC105171340	108.88	259.709	314.168	35.9859	25.4908	21.1286	8.75e-15	-2.87985	down
gene-LOC105180227	23.4262	8.37163	12.7667	43.9429	36.9854	63.3727	0.000363008	1.41308	up
gene-LOC105173417	13.9416	11.0891	9.48645	6.08566	6.074	5.72021	4.85e-05	-1.07627	down
gene-LOC105156614	0.205231	1.86396	2.38065	13.9442	13.5311	2.00005	0.00666274	1.55929	up
gene-LOC105175170	267.759	141.591	112.062	37.2804	35.5949	41.9488	3.21e-10	-2.21913	down
PB.10263	14.7681	15.7886	17.582	35.8974	41.245	52.9419	4.08e-07	1.2059	up
gene-LOC105172625	83.6484	100.4	86.2911	47.0671	33.966	40.3693	8.44e-12	-1.33134	down
gene-LOC105173547	9.27308	4.46277	8.08421	2.86021	2.2899	2.61677	6.95e-08	-1.56207	down
PB.20311	1.61494	1.88099	1.98643	8.93462	18.9311	22.3547	1.87e-12	2.79146	up
gene-LOC105176264	15.7388	13.3607	14.4459	7.5965	4.43656	4.97449	2.02e-10	-1.5337	down
gene-LOC105173288	49.8753	35.7161	43.4523	7.01305	9.2443	25.7451	0.00153129	-1.35758	down
gene-LOC105175972	54.1038	31.1749	19.2651	8.55842	16.0712	3.04491	0.00383781	-1.48084	down
gene-LOC105176145	28.1114	18.2861	23.9968	7.47274	6.7649	19.1703	0.00910351	-1.0501	down
PB.21110	1.91092	2.82768	2.48863	0.651141	1.00425	1.49596	0.0233513	-1.07414	down
gene-LOC105170418	18.1585	28.0861	29.8013	69.4775	64.912	62.2306	5.64e-07	1.16385	up
gene-LOC105180323	0.610673	1.64626	1.71044	0.081759	0.018218	0.090187	8.22e-09	-3.08976	down
gene-LOC105165908	14.4984	2.5294	1.77966	0.234232	0.65976	1.85838	0.0051411	-1.63464	down
PB.10475	5.5257	2.96018	5.81082	1.427	1.00569	1.66709	4.13e-08	-1.90913	down
gene-LOC105175805	585.697	282.089	195.92	4.1517	2.93427	68.4949	0.00871844	-1.54408	down
PB.11240	2.69842	2.29578	2.25865	212.96	60.338	749.305	7.11e-18	4.61693	up
PB.20140	142.349	142.098	107.816	12.0723	13.1726	7.61107	7.02e-37	-3.54987	down
PB.20438	1.92688	0.4338	0.409182	2.16839	4.75187	3.01703	0.0381653	1.14286	up
gene-LOC105177224	4.36965	4.76532	5.46236	3.00773	2.80427	1.48717	0.000559912	-1.08933	down
gene-LOC105166417	2.74626	2.132	2.50488	4.39668	5.95551	10.6734	0.00150378	1.20076	up
gene-LOC105157988	0.890411	1.62816	2.05567	6.85387	5.98013	2.99139	0.000514626	1.39767	up
gene-LOC105160900	137.815	31.4175	42.5459	14.4936	31.5859	28.7451	0.00808876	-1.29386	down
gene-LOC105171505	11.5617	12.6364	10.0687	6.16597	3.00818	4.04494	2.77e-06	-1.45872	down
gene-LOC105175759	38.8259	32.7887	50.2193	113.607	87.4047	100.212	7.42e-15	1.13194	up
gene-LOC105173789	2.26668	4.29377	5.14171	0.251916	0.255214	1.55169	0.00161237	-1.75496	down
gene-LOC105171185	0.730105	2.93498	3.22712	12.5695	7.33484	4.5858	0.00843888	1.27815	up
gene-LOC105156400	17.8815	19.3269	28.7836	3.57269	4.40462	11.2474	0.000196201	-1.61267	down
gene-LOC105159438	8.70499	7.17206	6.12774	4.90149	3.78609	5.09636	3.83e-06	-1.24857	down
gene-LOC105176460	6.17148	18.7395	15.1335	41.2769	39.9786	25.1364	0.00507746	1.04814	up
gene-LOC105171274	2.29575	5.93383	4.37919	9.78598	23.9132	7.74616	0.0094306	1.23958	up
gene-LOC105167926	145.119	185.383	121.733	91.3706	106.423	26.1865	0.0113679	-1.05973	down
gene-LOC105177420	20.9597	16.5165	41.66	77.3424	93.7393	79.6051	0.000580772	1.22291	up
gene-LOC105174741	8.99172	3.74417	6.47982	22.837	34.0343	26.0839	1.92e-06	1.74401	up
gene-LOC105171491	8.53616	12.2809	14.0148	29.2047	26.111	23.6575	4.25e-06	1.00995	up
gene-LOC105178972	2.90745	3.29524	1.74507	0.449201	0.523916	0.948552	5.58e-05	-1.81953	down
gene-LOC105175953	14.9949	7.74979	15.4801	37.4135	33.7279	55.5922	1.45e-05	1.42631	up
gene-LOC105175838	0.587755	1.50552	3.62864	1.12465	0.119989	0.48147	0.049169	-1.13764	down
PB.1429	36.1286	24.7544	27.0482	7.88321	5.77973	20.7377	0.00308384	-1.28387	down
gene-LOC105164870	5.85958	3.36658	5.23249	12.6004	13.7854	10.258	1.8e-05	1.11756	up
gene-LOC105163316	4.96741	3.43754	5.44573	12.4071	13.6864	19.3021	7.67e-13	1.60576	up
PB.5223	0.152019	0.373482	0.70559	1.63862	1.58655	0.719337	0.0192013	1.17025	up
gene-LOC105158571	10.3964	5.93661	1.80063	0.020349	0.182613	2.68836	0.041204	-1.20598	down
gene-LOC105155667	1.42458	3.25977	4.27168	8.65018	4.33899	18.1094	0.00928358	1.27377	up
gene-LOC105176561	0.526002	0.419619	0.906639	2.02854	1.58771	1.66831	0.01091	1.10761	up
gene-LOC105169968	4.80769	3.63324	4.87419	11.7896	11.7499	8.24464	1.55e-06	1.02182	up
gene-LOC105167851	0.450568	0.868484	2.19475	6.21327	4.22468	1.34781	0.0334014	1.12633	up
gene-LOC105164962	7.12988	7.23547	6.0042	15.3833	35.5891	18.1166	0.000171597	1.34069	up
gene-LOC110012108	1.02948	0.710791	1.02709	2.45244	3.01546	2.36601	1.02e-06	1.3456	up
gene-LOC105161181	6.48183	11.3898	15.1922	50.2247	45.0522	38.8749	7.89e-09	1.63945	up
gene-LOC105164005	4.00674	3.7894	3.38094	7.69449	7.74587	5.56439	8.5e-05	1.22448	up
gene-LOC105173083	1.06706	0.768876	0.907091	2.99306	1.94424	2.72863	0.000195374	1.12123	up
gene-LOC105177790	51.8898	29.797	23.7734	12.4835	11.1104	11.5237	6.05e-05	-1.33326	down
gene-LOC105160640	4.91596	4.05184	7.22402	21.5368	21.4989	15.6374	9.11e-15	1.79224	up
gene-LOC105164963	13.1826	14.4471	11.5359	5.30703	6.21912	7.3415	1.09e-06	-1.19665	down
gene-LOC105164083	20.4141	14.723	14.4989	5.96887	4.44092	5.47711	1.78e-13	-1.75165	down
gene-LOC105173871	59.9343	22.1732	23.5128	2.83835	2.36594	0.951127	2.75e-14	-3.47775	down
PB.12200	11.5503	12.3327	10.2694	4.08811	4.8417	4.88147	1.06e-08	-1.41464	down
gene-LOC105163290	0.358046	0.899539	1.35018	4.45856	2.89727	1.29314	0.0141926	1.20439	up
gene-LOC105174082	4.28893	3.83431	0.617622	0	0	0.079938	0.000396939	-2.08537	down
gene-LOC105173942	6.19265	7.80516	7.09681	18.3418	19.2527	16.7064	7.87e-09	1.10961	up
PB.5969	11.0073	12.2806	7.87652	5.24432	4.07442	4.54152	5.72e-06	-1.27518	down
gene-LOC105156116	2.19207	2.04203	2.73691	1.17195	1.27244	0.874079	0.000515357	-1.11621	down
gene-LOC105161297	2.09187	2.62697	2.09983	1.09706	0.513716	1.00046	0.000441623	-1.37915	down
gene-LOC105174748	21.1206	16.5322	15.2173	4.77824	4.81793	4.49207	9.43e-17	-1.99742	down
gene-LOC105163201	3.19074	4.44806	5.64337	10.3099	12.1248	9.27966	0.000200306	1.03007	up
gene-LOC105164161	13.1027	9.02615	14.7018	29.8485	30.1939	33.5735	2.85e-08	1.16771	up
gene-LOC105162815	332.987	550.945	525.719	135.011	204.41	121.03	2.38e-07	-1.63793	down
gene-LOC105176891	0.598684	0.400385	0.516482	1.91091	2.35927	1.971	9.04e-10	1.77479	up
gene-LOC105179940	1.97899	3.39414	4.88976	19.2808	9.07873	4.33125	0.0108737	1.18844	up
gene-LOC105179583	8.59245	5.01389	7.84894	17.5215	18.9917	13.5453	0.000261306	1.06894	up
gene-LOC105177366	3.52895	16.8599	19.0104	188.395	109.342	83.199	1.55e-07	2.46132	up
gene-LOC105168962	3.30684	4.6224	5.49873	19.3129	20.552	9.99344	1.88e-06	1.57382	up
gene-LOC105158006	33.2869	29.41	27.5564	9.27768	6.78172	9.12437	1.01e-19	-1.94671	down
gene-LOC105163660	6.04401	4.95965	6.88837	16.5962	13.5856	12.1874	9.17e-10	1.01535	up
gene-LOC105160515	9.0122	14.8196	13.8314	39.4712	56.9976	31.3831	2.54e-06	1.50804	up
gene-LOC105169689	6.73245	10.8063	9.58667	39.2245	50.7016	27.4113	1.33e-08	1.79453	up
gene-LOC105175274	28.152	27.2446	24.3894	10.383	8.88984	18.5209	0.000539477	-1.1444	down
gene-LOC105167793	252.924	204.157	226.275	104.11	115.871	157.094	4.25e-05	-1.04365	down
gene-LOC105165897	19.885	6.67333	8.09448	4.55778	3.64667	8.31109	0.0262113	-1.01773	down
gene-LOC105166029	7.5836	8.59566	8.5175	5.15709	3.21006	3.07809	6.78e-07	-1.23209	down
gene-LOC105179368	3.96417	2.03746	2.62697	7.65142	10.8668	13.1574	0.000123385	1.46755	up
gene-LOC110013123	12.1341	11.3538	12.8027	6.35644	2.74367	6.48631	0.000198674	-1.27406	down
PB.7057	2.70917	1.1129	3.50083	0.783024	0.890693	0.38336	0.00197556	-1.52226	down
gene-LOC105174497	3.76074	3.86324	4.96956	12.0032	10.7119	8.20128	4.63e-07	1.07796	up
gene-LOC105163872	8.31785	8.81178	10.5399	6.84157	4.9504	3.69386	5.84e-05	-1.00717	down
gene-LOC105159356	6.00123	6.52096	5.4289	2.56119	2.44495	3.77563	0.000306076	-1.11528	down
PB.7881	2.70214	3.54232	2.83699	0	0.245515	0.587997	0.00495287	-1.66701	down
gene-LOC105172144	5.30406	6.4473	7.15134	4.16053	2.25565	2.44194	4.27e-05	-1.17897	down
gene-LOC105164402	4.77986	7.63782	8.77654	24.5035	29.3128	10.2098	0.00123463	1.2686	up
gene-LOC105169483	2.40577	1.89497	2.76718	6.00631	5.33829	5.40471	6.34e-09	1.06563	up
gene-LOC105155375	0.947	4.42787	4.7354	20.2066	14.2781	10.7947	0.000233402	1.67919	up
gene-LOC105175621	3.23721	4.70928	5.19632	1.81747	0.816556	0.027222	0.00238811	-1.75609	down
gene-LOC105167057	29.3647	34.7023	37.4461	97.2376	82.6109	76.7482	3.42e-17	1.22391	up
gene-LOC105173732	33.9554	19.28	27.5538	5.15177	1.9952	10.5891	5.75e-05	-1.89115	down
gene-LOC105172863	28.2705	43.553	27.242	13.2559	10.9681	12.5269	3.28e-07	-1.5143	down
gene-LOC105178112	23.6841	21.5044	23.0521	16.1079	10.5178	10.7074	8.62e-08	-1.03289	down
gene-LOC105159719	11.0928	11.6397	12.0308	25.3027	27.1206	23.4201	9.51e-09	1.06519	up
gene-LOC105166562	10.0095	5.04827	4.13861	1.37608	1.19448	2.79335	0.000506158	-1.62013	down
gene-LOC105159423	20.4976	59.8074	54.2318	9.12691	5.10414	12.4568	9.76e-07	-2.1178	down
gene-LOC105170107	51.8272	55.2987	61.3164	22.0815	20.4499	19.0684	2.36e-35	-1.60572	down
gene-LOC105159172	0.875484	1.59735	2.22396	10.4407	12.7376	9.04001	3.84e-15	2.44456	up
gene-LOC105177438	3.10581	5.68752	4.7715	17.4425	17.4306	12.6382	7.79e-06	1.48191	up
gene-LOC105174862	3.03044	3.92834	4.20439	14.5276	19.4518	10.5124	6.68e-08	1.67317	up
gene-LOC105180209	1.95278	2.46657	2.96512	10.9332	12.6746	4.74992	1.78e-05	1.60857	up
gene-LOC105167186	8.13976	9.11758	11.2193	27.1056	21.5978	20.6103	1.18e-08	1.0592	up
gene-LOC105161698	11.2855	7.44542	11.1822	28.5867	26.961	22.1687	2.32e-09	1.18318	up
gene-LOC105179554	38.4918	35.7073	30.3963	59.9469	122.033	87.0637	0.000958207	1.03485	up
gene-LOC105160570	3.4562	11.6299	19.3811	70.1952	51.6564	29.6495	0.000610153	1.60672	up
gene-LOC105179958	0.810773	0.294448	0.358381	3.15848	5.79626	7.21218	5.68e-11	2.41348	up
gene-LOC110012835	479.091	1174.26	768.297	322.462	549.147	320.183	0.00656273	-1.0519	down
gene-LOC105172277	19.7683	17.6634	25.7238	70.3953	86.7476	67.5208	4.8e-14	1.61579	up
gene-LOC105156335	45.9124	47.3631	44.6919	16.5496	6.96	15.5985	1.11e-08	-1.80657	down
gene-LOC105178574	31.4143	27.8452	27.6756	7.15512	9.72892	8.11631	1.03e-14	-1.78574	down
gene-LOC105174313	9.43305	5.03754	5.75368	3.16616	3.33635	3.6363	0.00024268	-1.09623	down
gene-LOC105174086	0.652111	0.402075	0.969909	2.87455	1.67906	2.14455	0.000244024	1.37039	up
gene-LOC105166096	1.68711	1.67278	2.12109	4.45632	5.00067	3.45922	0.000160686	1.00381	up
gene-LOC105173772	5.37125	1.83388	0.68689	0.151988	0.910181	0.013313	0.0222877	-1.35421	down
gene-LOC105156804	3.10762	3.66272	5.37644	14.5822	13.3815	6.98085	0.000371693	1.22017	up
gene-LOC105173971	36.8306	45.2299	46.9272	98.1829	135.363	96.5435	2.75e-06	1.13903	up
gene-LOC105158168	20.6765	21.4235	18.907	9.99716	10.1578	9.10334	3.64e-09	-1.20155	down
gene-LOC105177141	7.41016	11.0691	9.95148	5.69669	2.9278	3.67898	0.000398667	-1.26324	down
gene-LOC105176742	6.4671	4.03455	2.40856	1.02344	1.79426	1.60806	0.00472156	-1.35709	down
gene-LOC105173525	5.35089	7.91745	10.4801	20.8716	20.3941	14.5687	0.000480896	1.02049	up
gene-LOC105179708	1.82283	0.206055	1.37834	4.85173	3.391	2.65059	0.0370557	1.08633	up
gene-LOC105180132	0.567275	0.331113	0.542153	2.32763	3.09422	4.82954	1.63e-06	2.17259	up
gene-LOC105157643	736.094	1797.5	1086.74	506.005	815.343	455.032	0.00542605	-1.06167	down
gene-LOC105159250	164.68	55.0371	30.8278	1.75434	15.9402	4.16588	4.17e-05	-2.30439	down
gene-LOC105180141	0.116457	0.38996	1.33685	6.47068	1.20487	1.30166	0.0434826	1.18342	up
gene-LOC105159465	0.988001	2.50529	2.89166	8.19967	7.77374	2.71739	0.0174573	1.10291	up
gene-LOC105158562	45.0652	33.5077	39.2334	14.8812	13.7788	27.1582	0.000421716	-1.14441	down
gene-LOC105173434	4.9401	3.31618	7.3528	14.6846	8.42182	14.8243	0.00210086	1.06769	up
gene-LOC105171249	1.32983	3.40497	3.68665	0.632588	0.05888	1.51661	0.0240334	-1.30662	down
gene-LOC105177129	8.02454	6.57471	6.34681	22.1598	28.8682	15.0797	7.59e-06	1.35363	up
gene-LOC105174553	263.296	238.041	235.007	101.118	107.765	143.609	6.03e-08	-1.19446	down
gene-LOC105158312	48.2524	35.2989	34.5272	3.84446	4.88944	8.4001	4.26e-14	-2.6578	down
gene-LOC105155926	0.035414	0.004256	0.073257	3.68588	2.9068	0.688488	2.09e-12	3.74393	up
gene-LOC105174687	1.79326	2.28887	1.9526	5.02745	7.0415	4.729	1.73e-05	1.235	up
gene-LOC105161583	24.856	38.9187	31.3907	8.30023	18.7088	7.64633	0.000805021	-1.34555	down
gene-LOC105168712	3.20347	3.50913	3.79406	9.45412	8.29907	5.75965	2.4e-06	1.0091	up
gene-LOC105164320	116.929	229.908	75.8232	18.6126	0.08581	18.5412	0.0272153	-1.27841	down
gene-LOC105175633	1.50183	1.19486	1.17471	5.15626	11.3783	3.56231	1.84e-05	1.85333	up
gene-LOC105175748	28.3193	32.5097	29.5928	13.7757	11.4644	13.5165	7.09e-15	-1.3821	down
gene-LOC105167065	65.8375	26.9502	21.2242	7.18288	11.9756	10.6112	4.54e-05	-1.76063	down
gene-LOC105158290	157.315	119.946	138.265	61.4179	58.1145	55.3872	2.39e-10	-1.28671	down
gene-LOC105177139	61.0499	63.2352	63.0936	17.9957	18.4759	35.372	7.86e-06	-1.40909	down
gene-LOC105175175	10.6376	16.6538	19.5481	11.4292	6.91937	6.02648	0.000681287	-1.0409	down
gene-LOC105167223	607.258	435.718	397.371	88.9172	144.391	121.028	1.52e-12	-2.07843	down
gene-LOC105171272	94.8202	31.8276	34.1878	4.38397	10.3185	19.6548	0.000442587	-1.78931	down
gene-LOC105170152	10.1206	10.109	9.70336	5.76175	4.73869	5.80204	6.08e-08	-1.01501	down
gene-LOC105157561	1.12858	2.04116	2.89626	2.0096	0.396178	0.43994	0.0267238	-1.04742	down
gene-LOC105159129	9.76921	15.9701	14.6131	7.52883	5.54978	5.7318	9.03e-06	-1.19652	down
PB.7018	4.27129	10.6322	9.16257	3.5043	3.557	1.52587	0.00162682	-1.39309	down
gene-LOC105160806	11.1878	6.43261	6.83844	25.8367	38.4984	40.7007	2.08e-07	1.76822	up
gene-LOC110011242	29.1019	23.8131	23.2978	8.78831	5.17062	4.05257	5.95e-17	-2.25426	down
gene-LOC105169988	1.02417	0.871924	1.03909	2.80122	1.8937	4.2188	0.00415735	1.207	up
gene-LOC105179477	7.49339	3.3058	4.12756	0.770888	1.47727	3.77796	0.0358357	-1.08279	down
gene-LOC105170546	3.47858	3.17068	3.32155	11.7397	13.0402	13.9881	1.63e-18	1.76979	up
gene-LOC105165171	57.8969	48.4594	58.1111	22.5146	15.6054	41.0038	0.000331315	-1.20397	down
gene-LOC105174393	11.5923	10.9902	15.0039	26.17	32.675	49.1615	3.42e-05	1.25515	up
gene-LOC105173617	165.906	51.6197	32.3891	27.0284	38.917	25.5234	0.00739312	-1.30984	down
gene-LOC105173591	30.2464	28.1159	30.1551	18.8654	16.8632	14.4794	4.14e-11	-1.11992	down
gene-LOC105158248	65.3007	49.1197	41.3411	19.2455	23.5349	19.5586	7.78e-08	-1.42453	down
gene-LOC105178240	6.69503	4.45599	7.6851	21.0234	13.2395	18.0192	2.1e-06	1.21759	up
gene-LOC105172767	107.802	40.2916	33.777	3.50316	2.84245	2.2364	2.23e-20	-3.89681	down
gene-LOC105167960	19.0382	91.3565	69.4916	18.825	3.10653	13.9191	0.000457419	-1.84762	down
gene-LOC105175685	3033.55	6467	5729.74	256.268	650.859	80.6666	5e-09	-3.02091	down
gene-LOC105175351	12.9449	6.25583	2.31048	1.15616	0.758886	3.54975	0.00851275	-1.44504	down
gene-LOC105157589	3.67459	5.72158	7.02805	11.2981	17.7383	10.8012	0.0050495	1.00811	up
gene-LOC105161200	6.26409	2.61411	5.88192	1.36899	0	0.715622	0.0246304	-1.32984	down
gene-LOC105161302	18.3828	10.3009	7.19693	0.232046	0.581706	0.941297	1.92e-07	-2.57183	down
gene-LOC105169695	78.5826	54.4732	49.8652	15.8185	20.5056	34.4873	2.77e-05	-1.46023	down
gene-LOC105158892	41.9507	28.2135	31.2572	7.96062	8.82853	12.5235	5.18e-11	-1.86576	down
gene-LOC105178923	1449.37	474.499	329.855	4.5386	3.44617	197.232	0.038763	-1.18758	down
gene-LOC105176938	29.2173	32.623	35.1544	69.348	52.3316	121.146	0.00132581	1.03993	up
gene-LOC105168980	2.45397	4.73251	4.1862	10.3243	12.4631	6.05893	0.00821822	1.02193	up
gene-LOC105171498	0.36633	0.205766	0.442744	3.89521	4.6039	1.51836	1.84e-07	2.48225	up
gene-LOC105172396	1.43579	3.72561	2.71584	10.6671	10.7471	3.88974	0.000776104	1.46642	up
gene-LOC105178075	4.35053	3.11281	2.91623	1.79496	1.47098	1.90591	0.000258459	-1.0993	down
gene-LOC110011563	0.637963	0.904188	1.72862	12.1139	16.1601	8.05981	1.21e-09	2.72055	up
gene-LOC105174331	0.630227	1.65209	1.77182	4.9265	4.2139	2.86351	0.00185745	1.21518	up
gene-LOC105175794	9.64906	20.4996	19.4292	48.6978	47.9097	34.914	0.000645493	1.12453	up
gene-LOC105169180	0.518366	0.522985	0.73639	1.93207	1.98396	1.00091	0.00150779	1.04727	up
gene-LOC105163392	2.29131	2.68204	5.37895	12.2151	4.99516	12.8365	0.00435247	1.17788	up
gene-LOC105169386	18.162	23.3053	19.9398	56.2903	70.2463	59.1249	2.62e-09	1.36724	up
gene-LOC105166018	11.2279	9.5157	11.2294	6.68666	3.71442	5.46669	5.12e-05	-1.13747	down
PB.3889	0.781208	3.93506	3.03315	1.15433	0.26233	0.0277	0.0247972	-1.33072	down
gene-LOC105161373	6.47535	7.85053	10.0192	25.6537	22.5118	15.2354	1.25e-05	1.17164	up
gene-LOC105177551	2.98409	22.6424	16.1631	191.266	218.367	64.3254	8.15e-06	2.36561	up
gene-LOC105169091	75.6529	38.4425	38.6433	10.9522	13.4533	11.6237	1.18e-09	-2.10567	down
gene-LOC105177873	83.2012	50.5479	58.537	30.0405	27.2822	46.3369	0.00122887	-1.02113	down
gene-LOC105174677	6.39825	9.00301	9.2198	18.3062	24.6524	18.6173	2.79e-05	1.10769	up
gene-LOC105167653	3.68253	2.19172	2.4207	7.88933	6.67424	9.20088	0.000335348	1.03423	up
gene-LOC105168195	0.573185	1.18328	0.814008	0.178916	0.260015	0.276023	9.12e-05	-1.6874	down
gene-LOC105157280	2.21931	5.54724	7.03255	16.6473	17.9868	15.027	0.000415116	1.3858	up
gene-LOC105160833	1335.48	1769.66	1019.77	169.143	241.337	98.0443	4.57e-14	-2.81374	down
gene-LOC105157228	26.3	27.0547	28.2176	14.5567	10.8587	16.0976	1.88e-08	-1.11979	down
gene-LOC105168923	403.778	401.336	206.241	57.8243	150.136	70.358	7.67e-06	-1.8202	down
gene-LOC105170340	0.154317	0.163303	0.155066	1.29646	1.24285	1.62008	1.61e-12	2.58491	up
gene-LOC105175110	3.38864	3.35631	3.64357	2.48993	1.49935	1.44089	3.29e-05	-1.07566	down
PB.951	57.0899	50.5831	59.8239	18.363	19.4839	20.8737	8.53e-36	-1.74033	down
gene-LOC105176885	297.091	483.294	380.709	820.763	1402.87	1151.14	1.85e-05	1.20791	up
gene-LOC105173870	9.37731	7.75081	8.75599	25.8577	19.2371	15.2584	5.89e-06	1.02923	up
gene-LOC105174612	40.4028	33.7947	33.7357	15.2116	19.3819	14.964	1.55e-09	-1.24545	down
gene-LOC105163991	2.7978	2.87884	2.5461	10.1689	7.80591	5.65518	1.98e-05	1.24017	up
gene-LOC105171022	342.02	187.171	205.727	86.9831	107.974	126.343	5.77e-05	-1.25708	down
gene-LOC105167238	4.55043	4.33754	6.77453	13.9627	13.1105	12.6905	2.45e-09	1.12469	up
gene-LOC105175187	2.43278	2.06126	2.74767	6.25938	8.14246	4.7284	4.97e-05	1.16127	up
gene-LOC105157013	137.908	80.9818	72.4852	19.4448	22.9573	48.4797	8.05e-05	-1.62271	down
gene-LOC105174568	5.67529	9.0412	5.85632	24.5535	35.0759	15.2705	9.03e-05	1.47766	up
gene-LOC105167588	0.120862	0.031657	0.273611	1.35062	2.44845	0.914961	0.000140582	2.13616	up
gene-LOC105173102	6.23726	4.28686	3.88765	1.61319	1.32286	2.32453	5.14e-05	-1.46053	down
gene-LOC105164329	4.75477	2.76563	2.5629	1.5704	0.808579	1.12691	6.09e-06	-1.56494	down
gene-LOC105169118	22.1655	21.8057	18.8043	9.25174	5.92558	7.82341	9.7e-13	-1.5791	down
gene-LOC105162743	4.54357	1.91531	2.12293	0.086077	0.191758	0.708323	0.000879569	-1.89764	down
gene-LOC105165181	5.47946	5.13679	9.731	18.2157	14.7588	16.1724	4.3e-05	1.05835	up
gene-LOC105174514	4.24015	7.31738	6.9273	17.1979	18.3394	12.3854	0.000253177	1.12682	up
gene-LOC105178858	1.56357	0.720786	0.763139	0.480263	0.276452	0.47622	0.00555037	-1.26634	down
gene-LOC105173025	4.86414	5.16635	3.53267	1.10523	0.705866	2.83262	0.00715721	-1.33085	down
gene-LOC105176748	4.25776	2.12423	3.35147	13.3901	9.92955	8.32403	3.87e-06	1.40981	up
gene-LOC105161889	14.2319	8.40012	8.61938	38.7473	71.1158	42.2586	3.13e-07	1.92664	up
gene-LOC105157212	128.685	85.8547	87.1853	25.1668	21.7901	88.2041	0.0336685	-1.01343	down
gene-LOC105168054	30.7456	33.8723	49.0829	9.88608	9.94295	9.29249	1.37e-28	-1.85886	down
gene-LOC105166931	0.055338	0.715332	3.63767	150.93	40.8269	121.339	0.0112528	1.47179	up
gene-LOC105174773	8.64484	8.29098	9.89502	26.7049	24.7893	19.3535	7.51e-11	1.17311	up
gene-LOC105164201	2.16777	3.25055	5.94808	11.5695	7.33601	11.7351	0.0014463	1.14829	up
gene-LOC105171782	38.0294	48.5622	40.7292	15.0712	15.2801	27.6849	0.00021284	-1.19804	down
PB.15420	0.298311	0.730254	7.91077	34.4468	15.2634	4.02586	0.0303203	1.2814	up
PB.15626	30.7942	21.6803	14.9749	4.17194	4.77071	5.53393	4.93e-11	-2.19202	down
gene-LOC105160586	126.998	100.42	78.7298	0.58419	2.01546	5.35415	1.08e-13	-3.8857	down
gene-LOC105156570	34.3846	22.1548	27.027	12.9416	10.3682	12.4345	1.79e-08	-1.31959	down
gene-LOC105155708	176.974	243.07	232.863	78.0236	93.3462	84.3477	2.74e-11	-1.47682	down
gene-LOC105179389	2.63751	4.89623	4.57038	13.3741	12.5918	6.4278	0.00363096	1.09033	up
gene-LOC110012807	1.13901	1.01981	1.89748	4.81277	2.02884	5.43325	0.00307992	1.22506	up
gene-LOC105166014	3.35384	3.08826	4.84239	14.8301	16.2598	11.8176	5.84e-13	1.69251	up
gene-LOC105165067	41.8476	34.4295	21.4793	5.40807	1.53152	11.2091	0.000159805	-1.94708	down
gene-LOC105169700	82.212	160.317	133.289	784.441	1200.36	816.722	2.68e-13	2.45724	up
gene-LOC105170806	23.3363	25.0818	35.0029	80.3608	85.4128	47.9434	1.71e-05	1.15636	up
gene-LOC105157436	0.614674	1.20533	1.37589	5.38832	7.55841	5.12853	4.57e-09	2.12502	up
gene-LOC105158182	8.14209	7.58708	7.96838	3.77986	2.80186	2.15814	4.56e-10	-1.55056	down
gene-LOC105171700	23.0072	21.6199	21.5212	4.96824	0.539051	11.2004	0.00917362	-1.44859	down
gene-LOC105162178	33.0603	14.2387	15.0118	2.06913	2.44638	15.7496	0.0361827	-1.17216	down
gene-LOC105166624	1.18819	0.880859	1.22036	4.20729	3.93497	4.30744	3.57e-16	1.5662	up
gene-LOC105171617	22.458	36.2391	36.9341	105.025	129.853	160.633	1.2e-11	1.79655	up
gene-LOC105166331	2.66521	4.11458	5.64361	15.9672	12.9993	8.27262	0.00010349	1.30835	up
gene-LOC105172760	0.593746	0.82996	0.906624	5.03448	5.1751	3.95101	3.3e-16	2.23549	up
gene-LOC105178896	139.385	74.7571	66.8888	38.4929	41.1996	50.8522	0.000634575	-1.18115	down
gene-LOC105176852	13.8159	5.29328	2.03391	0.11121	0	1.83686	0.0351355	-1.21644	down
gene-LOC105160823	119.642	77.9323	47.6178	24.1363	30.6138	53.7639	0.00525188	-1.15815	down
gene-LOC105163188	1.97615	7.16696	8.83647	47.894	33.8427	19.82	6.8e-05	1.86363	up
gene-LOC105176994	6.58406	6.61537	7.84516	17.7804	18.5331	13.8161	9.75e-09	1.08568	up
gene-LOC105165681	1.57073	0.930429	1.0975	3.66299	4.78162	4.07664	3.59e-07	1.52042	up
gene-LOC105165686	27.6539	38.4046	37.1402	19.381	18.8844	14.4141	3.98e-06	-1.07282	down
gene-LOC105163181	12.4205	15.3971	19.1727	43.5925	38.7416	30.4347	1.82e-06	1.00426	up
gene-LOC105158599	42.7167	34.43	34.2717	16.2426	16.1652	14.7481	1.49e-14	-1.40079	down
gene-LOC105170400	5.34682	2.58111	1.81664	0.858246	0.56031	1.0918	0.00111084	-1.63443	down
gene-LOC105166268	0.367099	0.458251	0.286515	1.00796	1.41634	1.66704	0.00174872	1.39918	up
gene-LOC105161604	24.7793	9.62195	11.3881	0.961306	0.950976	6.28554	0.00160121	-1.75456	down
gene-LOC105168325	43.8544	14.8609	20.5571	2.8707	3.44143	19.1233	0.0281213	-1.18081	down
gene-LOC105165976	128.199	183.071	108.652	33.0528	62.3981	23.1174	1.65e-05	-1.73566	down
gene-LOC105156639	47.1218	51.1693	45.5121	91.3176	164.158	123.86	7.82e-05	1.1776	up
gene-LOC105162094	2.25506	5.12542	3.79283	0.145681	0.024193	0.761071	0.000477377	-2.04935	down
gene-LOC105174513	8.67086	11.3629	9.45219	5.96689	5.05563	5.08315	5.95e-07	-1.03375	down
gene-LOC105170549	2.84919	2.1634	2.5358	1.42745	1.27725	0.899206	5.41e-06	-1.19065	down
gene-LOC105156041	9.92634	39.5437	34.6688	6.55167	6.30347	6.50273	8.3e-06	-1.93017	down
gene-LOC105179243	1.80113	1.27824	1.6591	0.166067	0.913346	0.625587	0.0273712	-1.15971	down
gene-LOC105173099	1.04471	0.813582	1.20431	2.86268	2.08345	3.16626	0.0001598	1.14597	up
gene-LOC105176826	12.2226	17.9485	16.5046	33.8857	47.5347	41.3521	2.32e-05	1.13158	up
gene-LOC105158462	20.4753	21.3113	18.9994	45.1895	62.3387	46.1662	1.91e-06	1.12474	up
gene-LOC105166996	151.593	290.682	232.548	138.525	151.078	74.0039	0.00311403	-1.0212	down
gene-LOC110011901	3.17623	4.44128	4.51978	12.6496	9.82529	7.6135	5.38e-05	1.06347	up
gene-LOC105164599	163.782	84.3986	56.6286	30.9154	28.3962	51.1419	0.000705995	-1.40943	down
gene-LOC105159713	20.274	23.3244	28.9022	86.7267	74.0896	65.8775	4.41e-09	1.41544	up
gene-LOC105157344	7.55886	7.77309	11.3248	3.94657	2.52	2.39197	1.46e-11	-1.65694	down
gene-LOC105168961	0.187432	0.714506	0.980295	6.40477	4.04852	0.627924	0.0110863	1.45695	up
gene-LOC105157480	83.6215	101.292	98.4761	4.77941	1.61975	5.35358	1.4e-28	-4.21642	down
gene-LOC105162654	33.884	32.0039	37.4871	3.38119	2.47089	2.24925	1.1e-59	-3.79268	down
gene-LOC105168615	0.511763	1.26768	1.08392	0.579822	0.486157	0.182034	0.0408088	-1.04531	down
gene-LOC105175642	10.1447	10.9653	15.9719	87.1743	78.0671	55.5398	9.4e-23	2.31191	up
gene-LOC105158202	0.952002	2.20852	1.96206	0.219311	0.026868	0	0.000313536	-2.13603	down
gene-LOC105161321	113.852	153.967	125.736	51.0196	22.5844	61.9596	1.63e-05	-1.58094	down
gene-LOC105177977	2.14125	1.44255	1.51984	0.145236	0.102516	0.392754	4.28e-06	-2.33913	down
gene-LOC105170792	15.1296	30.1925	33.1767	102.304	70.4338	96.8708	4.99e-06	1.47363	up
PB.7574	3.03811	3.20868	1.06736	0.557709	0.166339	0.35462	4.53e-05	-2.14406	down
gene-LOC105180288	0.501628	0.007353	0.036483	6.6287	6.44645	1.21968	0.00380327	1.71662	up
gene-LOC105165242	10.6402	18.5837	11.8327	3.64133	7.19561	3.07943	0.000376677	-1.48219	down
gene-LOC105177153	1.0571	1.52564	2.11012	3.75704	4.19463	3.44744	0.0017661	1.02565	up
gene-LOC105179534	43.4036	47.0634	45.1589	30.4404	18.4289	17.316	7e-07	-1.18016	down
gene-LOC105171616	90.9711	68.0768	58.9352	37.3772	41.4526	38.2115	2.25e-05	-1.04115	down
gene-LOC105160437	0.350655	2.85277	2.99729	13.1927	6.12011	3.25729	0.0412282	1.12515	up
gene-LOC105174983	11.1743	10.7544	11.0037	5.76955	3.52095	4.35672	6.28e-11	-1.40996	down
gene-LOC105169238	10.8881	9.81747	8.27657	20.8655	27.3127	30.401	6.07e-06	1.21741	up
gene-LOC105156274	29.6061	5.2468	2.41301	1.09214	3.84062	3.55968	0.0201513	-1.32956	down
gene-LOC105169769	88.5714	46.3127	33.062	18.3188	19.6914	10.4969	1.6e-05	-1.72577	down
gene-LOC105170931	3.67456	6.7912	11.2322	4.44542	1.0725	2.45761	0.00899326	-1.27633	down
gene-LOC105160071	41.2577	43.0873	67.9444	238.219	258.912	211.022	3.2e-18	1.99946	up
gene-LOC105179552	10.1689	3.94036	5.44591	0.224637	0.141459	1.16009	6.09e-06	-2.52961	down
PB.6377	4.05525	1.89607	1.89373	10.6401	15.7346	10.0342	1.75e-06	1.85129	up
PB.9549	7.63149	5.57806	4.49861	2.76386	3.12461	2.09003	0.000422225	-1.22604	down
gene-LOC105171329	4.52886	4.92394	6.47566	18.5885	10.3417	18.0239	2.53e-06	1.27548	up
gene-LOC105171811	2.23833	3.70409	4.41911	12.8905	9.1061	7.20664	0.000381906	1.19485	up
gene-LOC105167961	26.6895	25.2306	17.1046	10.8205	8.5578	11.1968	8.13e-06	-1.28077	down
gene-LOC105175950	23.7359	22.5673	20.9528	9.50975	11.2393	6.75779	1.05e-08	-1.43675	down
gene-LOC105161988	33.2204	29.7392	28.9243	12.1216	10.5514	22.0956	0.00112642	-1.10975	down
gene-LOC105177441	6.21149	6.28857	5.18004	0.576989	1.14111	0.450515	8.04e-12	-2.75751	down
gene-LOC105169270	16.8066	10.6785	15.6263	43.2104	40.3579	31.9407	4.2e-08	1.20296	up
gene-LOC105177887	14.0385	22.6257	22.7443	48.5152	51.5115	41.1929	6.95e-05	1.01601	up
gene-LOC105167354	32.7634	27.1269	29.0408	15.967	9.8553	20.2122	0.000249952	-1.05821	down
gene-LOC105167940	1.93972	5.86064	4.47438	15.5737	20.2994	12.6662	0.000314503	1.52884	up
gene-LOC105166452	44.7326	49.8891	54.7326	130.984	115.171	115.916	5.03e-18	1.05998	up
PB.1617	0.483132	0.509309	0.545795	2.22962	2.74647	1.11676	0.000332084	1.52798	up
gene-LOC105169485	5.70206	4.42226	5.84651	2.19652	2.2131	2.27487	3.66e-10	-1.39939	down
gene-LOC105175521	26.0508	46.3383	41.953	10.3791	18.0059	2.58257	0.00149048	-1.5825	down
PB.9189	14.2785	26.4075	24.269	82.7977	77.9477	47.7457	1.73e-05	1.3787	up
gene-LOC105159786	1.40402	3.82001	2.05591	10.1602	15.0142	9.38335	8.5e-06	1.88052	up
gene-LOC105176350	16.9311	18.9004	30.2428	3.92484	9.10263	12.9595	0.00656026	-1.11087	down
gene-LOC105175920	36.1426	16.2119	15.7001	78.2754	86.5625	74.1557	4.92e-05	1.4653	up
gene-LOC105169623	15.7572	14.3666	17.4122	8.58554	6.90897	5.14274	2.76e-06	-1.28262	down
gene-LOC105158424	11.8288	1.8326	5.15657	0.884699	2.85858	1.86419	0.0153298	-1.311	down
gene-LOC105162051	2.12783	2.74604	3.89784	11.2802	5.60208	9.44765	3.97e-05	1.31731	up
gene-LOC105157365	1.12835	1.15096	5.0546	0.895912	1.00687	0.634654	0.0145683	-1.0461	down
gene-LOC105173901	13.9586	9.34736	14.9071	31.7697	16.2112	57.7843	0.00725716	1.11567	up
PB.14797	1.25794	1.33725	2.58607	6.42478	5.79959	4.18419	2.66e-05	1.37744	up
gene-LOC105174542	82.5759	37.1964	40.8929	5.85498	11.9052	36.6337	0.0135856	-1.27274	down
gene-LOC105175809	1751.98	1671.53	1654.77	869.994	454.257	651.835	1.8e-10	-1.49798	down
gene-LOC105155190	9.73779	14.4852	5.60095	5.59507	3.6175	5.96859	0.0195913	-1.00125	down
gene-LOC105178234	16.4319	9.17439	12.4016	44.3772	27.5161	37.2409	3.05e-08	1.37887	up
gene-LOC105162971	1.54367	5.0664	4.03603	0.226233	0.67246	0.402423	3.65e-06	-2.36852	down
gene-LOC105161048	10.3989	8.40091	8.28524	5.62799	4.3129	3.31838	5.84e-07	-1.19996	down
gene-LOC105158402	70.3507	58.7016	57.195	15.9956	17.7418	31.2092	5.31e-08	-1.63159	down
gene-LOC105175870	2.30426	1.65546	2.23948	13.1303	14.8232	16.0653	2.93e-26	2.65556	up
gene-LOC105158579	3.32099	3.96101	2.96767	0.887119	0.498236	1.47504	1.61e-05	-1.66119	down
gene-LOC105177023	0.568579	0.752744	0.858344	4.33631	2.62296	2.10393	2.39e-06	1.67105	up
PB.6730	1.983	0.741313	2.04631	6.33358	8.29192	5.25608	0.000134357	1.62054	up
gene-LOC105178884	4.65427	4.39189	5.51699	15.7622	15.912	12.8024	5.42e-17	1.41391	up
gene-LOC105158769	7.99024	6.79016	7.59751	2.59881	2.37459	2.30996	1.37e-28	-1.87843	down
gene-LOC105168048	5.57157	12.785	12.6182	30.2196	24.4479	29.5882	0.00119531	1.07943	up
gene-LOC105171991	62.8828	44.2912	15.9837	3.84838	0.738826	22.5253	0.0256928	-1.31177	down
gene-LOC105171401	1.68885	1.7372	4.69325	10.4023	6.23409	8.25824	0.00108074	1.36136	up
gene-LOC105175683	16.6209	7.78519	11.6644	33.9303	38.4285	31.0599	9.36e-06	1.3052	up
gene-LOC105157981	4.89376	4.3848	4.91515	9.77957	11.7902	7.61908	6.15e-05	1.07793	up
gene-LOC105170026	3.01126	3.17062	4.39741	8.55296	11.2206	6.29284	0.000476059	1.06033	up
gene-LOC105156533	43.1004	75.2798	132.995	1.06112	2.73219	1.18501	3.99e-26	-4.73955	down
gene-LOC105179053	17.0322	24.901	23.6424	10.5772	8.52507	7.92111	4.78e-09	-1.37891	down
gene-LOC105159899	136.786	159.404	152.841	290.635	438.186	277.807	1.83e-05	1.08019	up
gene-LOC105169655	734.183	305.749	335.549	36.5938	43.9814	75.6734	5e-13	-2.88772	down
gene-LOC105163420	2.76893	2.39412	4.59963	10.0457	8.07683	4.83093	0.00330708	1.00976	up
gene-LOC105163925	452.755	887.097	647.872	264.216	442.078	208.237	0.00382202	-1.11176	down
gene-LOC105171188	10.5413	5.28622	5.85595	1.11111	0.611382	1.36987	4.81e-09	-2.47914	down
gene-LOC105155614	0.373384	1.31835	1.33025	4.84307	6.14041	1.27723	0.0167606	1.2932	up
gene-LOC105160766	0.651733	0.719073	1.11992	0.320507	0.373702	0.232176	0.00237074	-1.32072	down
gene-LOC105161028	4.81677	9.30113	17.6693	66.0694	57.1634	18.4361	0.00089029	1.59186	up
gene-LOC105174344	103.482	82.1551	98.4946	21.6504	23.7495	26.08	1.82e-28	-2.04052	down
gene-LOC105159641	272.065	126.244	108.47	90.6336	106.931	64.107	0.00888996	-1.01418	down
gene-LOC105169558	4.28056	4.26041	7.72261	48.2635	51.6461	46.4546	6.91e-27	2.85385	up
gene-LOC105176790	19.2441	10.3414	10.0609	5.74666	5.67846	5.85386	0.000104025	-1.08352	down
gene-LOC105168031	16.2445	17.7903	17.1114	11.7276	8.71365	7.97732	3.48e-09	-1.06646	down
gene-LOC105175235	25.7761	35.4954	40.7688	111.315	83.6613	53.0789	0.000455579	1.03576	up
gene-LOC105179856	9.15066	8.15196	9.20938	5.49105	3.29313	3.53871	2.81e-05	-1.19844	down
gene-LOC105174042	10.7913	14.3653	14.0109	59.1239	22.2923	20.5296	0.00623007	1.02977	up
gene-LOC105177618	64.0141	62.2942	65.991	11.5471	12.0405	8.14916	1.12e-31	-2.62583	down
gene-LOC105176918	34.7439	27.4579	22.4524	14.064	10.7796	14.3233	4.17e-06	-1.31966	down
gene-LOC105169516	0.97958	1.81785	2.91646	18.5635	10.3435	15.5793	9.99e-11	2.46148	up
gene-LOC105156507	7.22184	7.67286	7.86411	17.9182	19.8298	56.2049	9.86e-05	1.57149	up
gene-LOC105156613	11.8593	16.2298	16.1325	48.702	53.8056	88.3967	8.77e-09	1.80051	up
gene-LOC105169951	57.2317	47.4536	58.6473	26.7572	18.6683	34.3095	8.63e-06	-1.16716	down
gene-LOC105180334	6.57481	4.90475	5.91916	4.29658	1.63726	1.89803	0.00298764	-1.17949	down
gene-LOC105159843	3.82518	1.38336	1.94602	0.742969	0.813042	0.654094	0.000306976	-1.56275	down
gene-LOC105174277	0.501183	2.18277	3.81009	15.8207	5.10705	5.42995	0.0118191	1.27588	up
gene-LOC105162932	41.8855	18.7683	19.7604	6.21601	4.38685	8.90974	1.44e-06	-1.91172	down
gene-LOC105162869	15.9273	8.62768	7.99148	1.0511	2.28412	1.2147	4.75e-10	-2.55807	down
gene-LOC105156594	1.66586	2.16119	2.85128	7.31308	6.31212	4.05818	0.000682621	1.2222	up
gene-LOC105156253	29.0369	11.5292	7.02355	0.293617	0.214692	0.351444	4.71e-21	-4.58893	down
gene-LOC105173301	85.7519	43.1367	42.515	16.0015	16.6783	18.7211	2.18e-09	-1.77194	down
gene-LOC105169975	1.37376	5.45213	6.85815	18.4481	18.6754	7.78116	0.0105249	1.24977	up
gene-LOC105168312	1.63972	0.815521	1.95958	3.90864	3.32793	5.02602	0.00120154	1.18098	up
gene-LOC105176200	11.7971	12.0315	10.4768	65.8695	189.088	80.627	3.88e-11	2.73913	up
gene-LOC105159914	62.506	92.8158	79.0691	177.471	259.603	203.543	1.86e-06	1.26054	up
gene-LOC105160813	1.06262	4.47988	5.23511	15.3906	9.78932	5.66735	0.0351571	1.02794	up
gene-LOC105171083	0.363534	0.381041	0.655122	1.71071	0.995065	3.24516	3.48e-05	1.80822	up
gene-LOC105171630	61.6987	72.6595	75.9887	158.351	202.647	168.109	2.82e-09	1.14284	up
gene-LOC105157697	206.016	105.46	78.6778	56.9765	88.0469	47.922	0.00704017	-1.07117	down
gene-LOC105173098	2.57827	2.88783	3.59053	12.1304	12.2942	10.8403	1.1e-19	1.74173	up
gene-LOC105158802	7.06256	7.12616	7.66176	4.36708	3.78705	3.79569	3.14e-06	-1.02607	down
gene-LOC105172892	406.681	346.743	295.252	123.458	95.3457	103.868	7.9e-17	-1.7625	down
gene-LOC105168781	5.35602	5.13902	5.92561	0.909486	0.852287	2.19542	6.91e-06	-1.87973	down
gene-LOC105167021	0.466021	0.593798	0.504043	0.224166	0.161596	0.147985	5.04e-05	-1.52655	down
gene-LOC105171390	38.211	23.6188	9.62167	2.46879	3.76456	1.55236	9.75e-09	-2.70784	down
PB.17919	649.089	1734.76	361.15	7.15737	6.75203	1.20695	1.77e-21	-5.11827	down
gene-LOC105168308	225.688	122.794	88.1063	47.7199	69.2638	63.5378	0.000641551	-1.28675	down
PB.5381	2.7257	5.6281	8.02431	14.2297	12.3873	14.3284	0.0032444	1.07535	up
gene-LOC105168785	1939.44	4474.94	3360.55	605.797	1037.18	401.378	1.2e-07	-2.12792	down
gene-LOC105172743	18.6866	22.3329	23.6067	60.1048	56.7635	41.6009	2.48e-07	1.01783	up
gene-LOC105176872	1.75829	3.47418	9.15656	0.199416	0.070461	0.996212	7.89e-05	-2.2203	down
gene-LOC105159374	2.76254	5.19017	6.08576	20.4763	18.3375	14.4521	3.68e-07	1.60714	up
gene-LOC105171436	1.93635	1.80962	1.90608	15.0259	18.7072	20.2412	1.35e-39	2.97555	up
gene-LOC105170884	30.477	29.872	16.1385	9.99612	15.9603	12.6323	0.00697504	-1.02997	down
gene-LOC105163670	11.301	15.7067	17.3713	39.9652	37.4697	29.6264	3.34e-06	1.06199	up
gene-LOC105178771	4.03422	2.54282	2.81939	0.482426	0.266571	1.62433	0.00485417	-1.5129	down
gene-LOC105169013	1.31677	0.6837	0.794441	0.248301	0.587628	0.40529	0.0262884	-1.05327	down
gene-LOC105175662	105.43	120.578	101.647	48.5337	36.1442	57.6438	1.46e-12	-1.29406	down
PB.4656	8.24908	4.84742	5.45561	2.49994	2.91313	3.68773	0.00332167	-1.06443	down
gene-LOC105174504	12.6941	11.7862	16.4318	40.5194	47.5245	40.3141	7.54e-14	1.44003	up
gene-LOC105165424	7.8187	17.2667	16.4202	44.6136	60.0669	12.343	0.028548	1.04856	up
PB.13427	0.2106	0.072957	0.327143	0.590569	0.561851	0.579495	0.0220929	1.08646	up
gene-LOC105157915	11.0493	5.26975	9.07001	3.95572	3.8529	4.77397	2.54e-05	-1.10633	down
gene-LOC105167235	3.10548	2.42087	2.4614	1.37219	0.943617	1.41219	1.69e-05	-1.20367	down
gene-LOC105177083	47.8658	20.4563	13.9012	5.85499	5.57738	4.09877	1.07e-07	-2.21877	down
gene-LOC105178047	80.4872	82.4053	95.61	43.8398	32.4568	55.5278	3.56e-06	-1.07568	down
gene-LOC105168960	45.0807	36.724	31.3639	12.4226	11.0764	15.059	7.18e-09	-1.5874	down
gene-LOC105164278	21.6403	33.7793	31.2506	60.7257	93.0774	51.1135	0.00128613	1.01703	up
gene-LOC105164564	4.95333	5.99112	8.65749	18.7079	23.4281	26.5586	2e-08	1.5767	up
gene-LOC105173467	3.30566	4.67582	4.4331	11.3836	11.263	10.8579	8.12e-09	1.24336	up
gene-LOC105168799	38.8878	38.4279	45.2345	33.3052	18.8749	17.4764	7.11e-05	-1.01122	down
gene-LOC105176249	22.6334	34.7021	37.5898	9.6346	16.003	11.4921	8.85e-05	-1.23764	down
PB.1779	2.14079	3.4481	4.05833	10.2046	9.47571	4.984	0.00330837	1.05462	up
gene-LOC105164095	430.107	278.229	207.515	111.875	138.655	69.1907	2.22e-05	-1.53532	down
gene-LOC105161617	9.59675	5.73099	12.4452	0.881708	0.730619	6.59837	0.0214395	-1.28068	down
gene-LOC105165931	10.3066	6.46818	11.6171	19.9651	25.2481	21.4098	8.02e-05	1.0824	up
gene-LOC105173924	1020.95	573.244	363.005	97.2875	163.247	347.125	0.00159906	-1.4922	down
gene-LOC105158889	245.281	119.427	116.925	16.5571	16.9681	16.6624	1.68e-21	-3.20957	down
gene-LOC105179819	0.250786	0.189217	0.348903	2.30464	1.41387	2.18855	3.03e-10	2.392	up
gene-LOC105170422	29.8396	23.5485	27.7509	3.09736	3.8637	5.0929	7.81e-23	-2.73644	down
gene-LOC105171467	6.06693	2.05416	3.6241	7.27622	9.39399	25.4762	0.00515834	1.3389	up
gene-LOC105156531	0.541463	1.08311	1.18435	2.52508	2.89737	2.68346	0.00176199	1.20025	up
gene-LOC105174710	1.32689	3.37383	5.18118	17.0786	11.4154	7.14344	0.0023955	1.34709	up
gene-LOC105166701	2.46224	2.05233	2.15356	6.99468	8.65184	4.68659	7.72e-06	1.32285	up
gene-LOC105177254	14.2209	13.8736	8.41046	10.1156	3.02272	2.91772	0.00900147	-1.17734	down
gene-LOC105160947	4.63743	4.1392	4.21348	40.3417	96.1241	34.4963	3.74e-14	3.02234	up
gene-LOC105174911	2.05703	0.61827	2.21205	9.40671	1.3223	6.08364	0.0288338	1.1548	up
gene-LOC105178413	0.763562	0.011071	0.033934	51.3736	45.2816	17.7017	3.57e-07	3.00424	up
gene-LOC105166572	6.14188	6.7422	5.88103	22.7251	34.0618	23.3267	2.17e-15	1.9319	up
PB.5521	0.179115	0.148945	0.555765	0.962896	0.785205	0.751638	0.0325483	1.05058	up
gene-LOC105176863	20.7301	24.9591	18.8899	8.43065	5.98712	12.9538	0.00034375	-1.16344	down
gene-LOC105160739	3.5733	1.90182	3.51164	6.16233	6.59688	12.9345	0.00450708	1.1042	up
gene-LOC105162378	1.92278	11.977	11.7741	165.547	53.0394	22.7225	0.000145418	2.07142	up
gene-LOC105170457	1.92024	1.53793	2.35895	6.21048	4.28193	4.53537	2.19e-07	1.15297	up
gene-LOC105161813	14.7706	10.3384	10.4956	2.42177	1.3638	6.83681	0.00330787	-1.45889	down
gene-LOC105169651	65.1355	75.6197	80.7638	3.48264	3.4447	3.65801	4.95e-182	-4.45704	down
gene-LOC105161462	0.66293	0.449951	0.579048	0.017678	0.07802	0.164285	0.000899479	-1.84663	down
PB.7732	3.1351	2.13205	3.32645	10.8745	11.033	4.22302	0.000516932	1.27744	up
gene-LOC105177717	5.87669	14.8731	10.8409	7.10064	5.07108	3.47498	0.00818704	-1.05756	down
gene-LOC105157258	5.38909	7.74517	11.5563	30.8871	19.082	17.9477	9.41e-05	1.16645	up
gene-LOC105173249	1.56551	5.87017	7.32287	18.8513	13.1822	9.79231	0.0148246	1.08914	up
PB.2638	24.1595	102.511	37.5063	1.86759	1.29152	17.8762	0.00222134	-1.78739	down
PB.6248	6.07214	3.62155	4.99996	1.02259	0.644933	1.94652	1.2e-05	-1.86732	down
gene-LOC105161711	59.972	71.1136	6.30423	126.828	191.31	212.821	0.0480471	1.12716	up
gene-LOC105177811	13.1692	14.0393	9.62555	2.19904	0.368664	0.366311	3.75e-08	-2.85982	down
gene-LOC105177612	6.37821	3.55424	2.52601	0.674528	0.73106	1.3513	1.42e-05	-1.94092	down
gene-LOC105176950	75.6967	86.4581	73.513	46.7549	32.6535	34.6028	9.98e-10	-1.20533	down
gene-LOC105166325	10.2162	10.9949	16.6537	31.6222	35.0844	24.4638	3.42e-06	1.11243	up
PB.18822	38.3565	21.7312	23.1107	7.07034	9.7068	23.2494	0.0174899	-1.02286	down
gene-LOC105160158	5.28346	8.56247	7.8403	18.3449	31.8667	15.8573	0.00025289	1.30026	up
gene-LOC105158192	83.6255	84.9166	88.1427	30.5742	23.6655	34.3626	4.52e-19	-1.66942	down
gene-LOC105155209	133.013	274.666	188.363	78.6543	113.649	55.9737	0.000373102	-1.31238	down
gene-LOC105170759	0.275527	0.329918	0.35065	0.93476	2.18728	1.5449	0.000175397	1.73119	up
gene-LOC105175374	2.08939	2.56903	3.3924	12.8562	9.66282	7.45897	2.15e-08	1.60515	up
gene-LOC105167443	10.1279	10.575	10.7104	3.98724	5.26848	3.28137	5.13e-07	-1.39524	down
PB.12486	2.71698	4.8432	6.10769	16.8781	16.3028	8.7065	7.87e-05	1.39341	up
gene-LOC105169510	7.26011	8.26431	11.4838	1.91303	1.83933	3.67762	0.000303861	-1.38993	down
gene-LOC105178397	1.83282	2.68413	2.68529	11.1803	6.7326	6.59655	1.27e-07	1.47868	up
gene-LOC105178350	50.8883	46.9021	56.614	5.90091	14.7979	4.90889	4.84e-08	-2.29385	down
gene-LOC105177464	9.13141	6.56071	4.38167	3.49409	1.52727	4.21593	0.0113617	-1.10365	down
gene-LOC105172096	0.579316	2.72209	1.86312	14.1907	5.14926	4.37071	0.00437037	1.46622	up
gene-LOC105162572	395.152	384.42	360.503	148.077	141.934	278.987	0.000546788	-1.10922	down
gene-LOC105157524	2.36761	3.5654	4.29911	16.2764	15.5236	17.3677	3.44e-15	2.11939	up
gene-LOC105161282	6.02433	2.92854	5.04206	2.01567	1.74698	1.76563	1.48e-06	-1.38155	down
gene-LOC105158584	20.171	17.3319	17.916	12.2542	8.30307	9.14804	2.01e-08	-1.07711	down
gene-LOC105177770	65.6391	46.6191	26.6529	1.34796	1.00902	10.1503	3.38e-05	-2.33529	down
gene-LOC105173507	14.9131	26.8124	27.4328	57.811	70.3048	39.271	0.000636236	1.06896	up
gene-LOC105164120	4.81259	3.88305	4.7277	2.2228	1.35842	1.94894	3.67e-09	-1.39604	down
gene-LOC105164651	23.0996	21.8957	19.5835	12.6478	5.38497	10.427	5.55e-05	-1.27593	down
gene-LOC105160650	30.2978	34.8485	25.2306	10.9182	7.11721	9.6659	2.59e-11	-1.79698	down
gene-LOC105169525	1.58886	2.54178	5.1722	11.6719	6.84281	6.02494	0.0118002	1.01921	up
gene-LOC105168298	0.597298	0.230679	0.981065	5.81712	5.82279	6.19645	8.89e-11	2.67736	up
gene-LOC105172601	57.2044	41.9453	47.2258	0.150459	0.28201	0.430077	4.37e-68	-6.5069	down
gene-LOC105158816	8.66056	10.8742	17.5481	73.6805	38.0891	32.9418	3.44e-06	1.60989	up
gene-LOC105175468	0.936671	2.99999	2.98682	0.60079	0.665048	0.355503	0.000540055	-1.72275	down
gene-LOC105179203	34.7286	37.8176	32.4064	17.4838	12.5643	12.0702	1.6e-11	-1.45012	down
gene-LOC105161928	613.828	288.511	298.407	93.8855	67.8996	272.151	0.00249175	-1.42252	down
gene-LOC105171082	0.029131	0.01684	0.562777	1.15923	1.75131	1.36649	0.0261535	1.31585	up
gene-LOC105164330	2.60103	2.88439	3.78981	2.06214	1.47691	1.52201	3.8e-05	-1.05088	down
gene-LOC105170043	6.16761	5.15256	6.64576	16.474	17.0569	11.5151	9.18e-07	1.10554	up
gene-LOC105160277	738.28	791.319	717.946	139.975	164.705	91.2304	1.06e-21	-2.54839	down
gene-LOC105177542	14.9093	6.93008	9.15253	34.3071	37.3612	21.7955	0.000138997	1.25165	up
gene-LOC105174894	0.803818	2.64347	3.07536	11.5064	5.04368	4.43757	0.0123006	1.18684	up
gene-LOC105178939	0.440818	1.68786	1.74262	5.63352	4.52193	2.02345	0.0178103	1.15056	up
PB.12343	1700.21	4274.19	2571.43	55.7636	164.457	25.4809	6.26e-14	-3.86827	down
PB.8824	3.40896	2.08385	2.66272	7.58649	6.43383	6.65531	5.51e-06	1.05712	up
gene-LOC105173916	6.5296	10.8912	18.2806	44.4756	34.1584	25.245	0.000124038	1.334	up
gene-LOC105158595	0.312925	0.874242	0.846589	2.66719	3.88011	2.22913	3.77e-05	1.68023	up
gene-LOC105171043	102.64	78.5213	86.1502	22.3277	18.5762	66.5686	0.00456852	-1.22527	down
gene-LOC105170647	3.8573	3.20632	4.20007	8.98499	8.9054	8.10878	4.72e-07	1.03925	up
gene-LOC105155361	44.7019	69.1732	66.5805	11.6476	16.4768	12.0459	4.91e-15	-2.20065	down
gene-LOC105156813	1.79713	1.3413	0.999809	3.70786	2.26783	3.19915	0.00170534	1.00898	up
gene-LOC105180213	6.43877	11.7452	11.0642	38.0065	35.9565	24.1746	3.29e-06	1.42072	up
gene-LOC105175366	7.48992	7.77814	8.008	4.62884	3.77737	3.87348	1.88e-11	-1.09226	down
gene-LOC105158440	13.0686	9.39469	12.394	4.78535	5.268	8.10387	0.000397818	-1.03214	down
gene-LOC105155221	143.199	43.6698	36.6381	9.1345	18.3246	31.6124	0.00175261	-1.58512	down
gene-LOC105167577	1.85396	2.09525	1.97723	0.687344	1.06221	0.68404	0.000158352	-1.31223	down
PB.15640	163.281	73.9791	78.613	14.5149	20.4872	27.4384	1.06e-06	-2.02742	down
gene-LOC105174607	17.9586	6.24985	9.5598	19.482	16.9444	50.5696	0.0319052	1.00267	up
gene-LOC105161736	1.59209	1.7116	1.97212	1.00632	0.647467	0.940322	3.55e-05	-1.07858	down
gene-LOC105162041	4.37319	3.54259	2.829	1.46478	1.12539	1.81844	0.000185069	-1.32153	down
gene-LOC105167052	1.13449	1.55239	2.12155	14.6714	23.0902	19.3808	5.18e-20	3.10411	up
gene-LOC105161287	19.997	19.3265	19.4151	8.31788	5.70214	7.73592	1.45e-16	-1.58275	down
gene-LOC105160204	14.2331	11.3176	13.2698	6.62519	5.14268	6.29964	1.09e-14	-1.23917	down
gene-LOC105172605	5.68531	3.6573	8.78019	17.2057	12.9075	12.3525	0.000405119	1.06672	up
gene-LOC105168625	1.10241	3.99479	0.478547	18.1138	9.46933	2.94894	0.0467301	1.1616	up
gene-LOC105179964	6.32017	6.56911	11.5082	2.23597	1.93746	5.55392	0.00495296	-1.19421	down
gene-LOC105168672	18.992	20.5129	18.2806	8.80041	9.31304	7.77508	6.19e-10	-1.29371	down
gene-LOC110011669	31.1425	31.6053	36.274	16.1232	11.3055	15.3555	9.35e-11	-1.28287	down
gene-LOC105160154	3.22204	4.29156	5.06827	11.4835	12.0877	10.7224	1.09e-07	1.23534	up
gene-LOC105171985	43.7615	37.5919	16.2612	10.1799	5.32842	9.65326	3.47e-09	-2.40724	down
gene-LOC105171354	903.367	2281.51	1163.74	440.788	908.238	506.928	0.00479182	-1.19363	down
PB.18580	18.93	19.3321	16.4409	4.42815	4.0381	10.3719	2.34e-07	-1.61552	down
gene-LOC105156822	17.9013	30.2502	30.878	54.5023	66.04	50.6908	0.000308295	1.0236	up
gene-LOC105174260	5.76816	11.0831	8.09513	29.5395	39.0142	32.3217	3.99e-08	1.70168	up
gene-LOC110012566	1.7276	0.889784	1.02974	0.622494	0.520121	0.399707	0.000363105	-1.27383	down
gene-LOC105167424	31.1704	21.4404	29.052	16.6892	12.3276	12.1222	1.32e-08	-1.13591	down
gene-LOC105157705	29.5148	45.3298	42.5265	18.5651	12.9053	5.19734	5.76e-05	-1.64365	down
gene-LOC105156094	47.9494	29.4211	47.3276	27.8411	14.2335	16.9916	3.01e-06	-1.22882	down
gene-LOC105179547	1.27677	1.33457	0.594075	0.178097	0.356955	0.05145	0.00289712	-1.66902	down
gene-LOC105167351	10.2168	12.6389	7.56556	1.54891	2.25872	2.68185	3.09e-08	-2.11558	down
gene-LOC105156043	19.3927	19.7994	15.3074	9.20714	7.48289	5.70299	3.02e-08	-1.43378	down
PB.8622	4.60993	18.3349	13.355	28.9762	56.9453	35.8487	0.00565019	1.28269	up
gene-LOC105162278	52.3304	54.8949	46.9827	24.6271	28.6511	13.2215	6.18e-05	-1.28501	down
gene-LOC105162703	133.267	72.4016	72.0989	19.8524	17.0828	21.7245	1.64e-13	-2.19911	down
gene-LOC105155833	2406.29	1113.99	1113.08	92.2222	135.809	1137.54	0.0323653	-1.21684	down
gene-LOC105169764	10.81	8.43833	14.7791	46.0116	16.5144	95.7343	0.000634137	1.64154	up
gene-LOC105169078	10.0026	2.53032	1.77952	2.74505	1.0003	1.48283	0.0221294	-1.23259	down
gene-LOC105162081	3.86335	3.40615	3.7996	11.0483	7.44383	10.1723	3.81e-09	1.12518	up
gene-LOC105172402	4.42769	0.747699	0.894119	7.03537	9.64158	7.59429	0.000191318	1.56613	up
gene-LOC105155653	16.5121	5.60529	6.44797	0.961157	2.53134	6.14125	0.0174365	-1.25715	down
gene-LOC105164779	0.751168	0.696726	0.648156	0.3658	0.192542	0.130381	0.0015924	-1.45128	down
gene-LOC105179760	76.0639	84.0948	91.5925	202.429	293.384	225.505	8.63e-10	1.35235	up
gene-LOC105161532	10.0024	18.2157	17.1057	7.91911	3.80026	2.29489	0.000166211	-1.61071	down
gene-LOC105163040	46.4427	56.373	44.6233	25.9469	20.231	22.1177	1.58e-10	-1.25684	down
gene-LOC105161656	24.143	20.5476	23.5437	63.1512	67.8766	51.732	3.47e-12	1.21404	up
gene-LOC105179874	25.5496	15.5576	13.9999	54.1774	85.1138	57.1455	5.44e-06	1.5259	up
gene-LOC105174633	762.088	397.703	384.741	72.0256	108.088	274.704	0.000819679	-1.53427	down
gene-LOC105172533	11.2245	20.3178	15.5392	4.73384	5.07028	6.43821	1.81e-11	-1.6809	down
gene-LOC105158286	16.3122	69.0179	48.18	155.069	214.914	153.051	0.000684412	1.50241	up
gene-LOC105176198	48.8978	54.6527	33.2594	2.66189	6.84552	8.41614	1.2e-09	-2.59732	down
gene-LOC105166498	8.74117	8.94555	9.6193	24.3901	35.1987	28.4006	9.69e-09	1.43443	up
gene-LOC105155831	692.509	605.823	580.04	195.007	225.085	278.783	1.06e-10	-1.52882	down
PB.20626	2.36014	6.04034	6.02431	32.0286	33.2657	23.3426	7.7e-09	2.16596	up
gene-LOC105177680	66.1632	42.3788	42.5701	26.2747	24.8145	30.7998	0.000184038	-1.03221	down
gene-LOC105178556	0.777401	1.25829	1.00735	3.62377	1.40652	6.07579	0.0114786	1.2717	up
gene-LOC105167703	1.21934	3.17646	2.25147	0.10414	0.093314	0.485027	4.5e-05	-2.26874	down
gene-LOC105165415	70.6118	55.5337	56.8677	14.5842	16.6824	23.5545	6.18e-12	-1.90507	down
gene-LOC105177017	139.214	42.3662	47.9744	6.18397	7.17572	11.4782	2.21e-08	-2.6451	down
gene-LOC105170913	0.44869	0.372782	0.783149	1.20438	2.9091	1.10937	0.00575015	1.32638	up
gene-LOC105166537	0.480297	0.829587	0.873837	2.39066	2.20863	1.44392	0.00194289	1.19193	up
gene-LOC105171605	6.05051	5.23074	6.49704	20.9252	31.3989	18.106	1.11e-09	1.73319	up
gene-LOC105177299	0.365431	0.537867	0.979268	2.82494	3.1295	1.25991	0.00120668	1.46424	up
gene-LOC105166598	1.01047	1.19624	1.68575	4.03566	5.24748	2.08626	0.00231519	1.19047	up
gene-LOC105157362	5.86691	4.72733	5.67377	2.28958	1.08257	2.06507	1.49e-07	-1.63288	down
gene-LOC105174413	3.60306	7.1386	6.41336	3.31867	1.41999	1.98181	0.000431658	-1.34374	down
gene-LOC105174502	18.524	13.4729	8.91464	4.95976	8.58794	4.2556	0.00832431	-1.0977	down
gene-LOC105173193	8.77881	5.01747	2.30726	0.576807	3.3786	1.33275	0.0317936	-1.17118	down
gene-LOC105156008	1.53468	1.42817	0.687858	5.87206	13.1176	7.45157	1.36e-07	2.28302	up
gene-LOC105161375	65.6232	50.5734	75.8693	125.411	168.107	143.233	7.51e-06	1.00299	up
gene-LOC105174333	5.95004	5.45684	5.43674	2.77763	1.70598	1.36399	6.12e-08	-1.60652	down
gene-LOC105168737	61.8089	97.4365	88.8796	20.9194	35.0559	29.8872	1.56e-07	-1.69918	down
gene-LOC105164035	39.8914	48.0717	60.3316	127.948	143.761	81.0099	0.000141914	1.03329	up
gene-LOC105176647	33.2871	13.6507	2.37675	0.474679	1.0033	0.780259	1.08e-07	-2.97067	down
gene-LOC105155967	0.98745	1.779	1.79286	0.368164	0.342328	0.369784	7.97e-07	-1.91985	down
gene-LOC105166786	8.23922	6.79334	8.03437	25.3219	26.6195	20.8428	5.23e-15	1.44883	up
PB.6677	10.2265	17.3976	26.8519	9.2358	5.40359	10.5237	0.00270876	-1.13063	down
gene-LOC105178950	1.18457	2.17944	1.6351	8.9596	7.46578	2.73773	0.00329737	1.37263	up
gene-LOC105162520	38.1593	32.8548	39.4272	105.331	109.289	59.4559	0.000117674	1.04462	up
gene-LOC105178793	5.22577	3.53268	5.52558	8.85767	10.6258	14.0963	2.4e-05	1.1771	up
gene-LOC105168978	0	0.406998	0.189558	2.55672	2.37882	1.80596	0.00750288	1.58555	up
gene-LOC105170808	17.3129	18.4922	17.8493	48.074	56.8905	38.3397	9.76e-08	1.18848	up
gene-LOC105157173	10.9172	7.41418	14.1782	24.4215	23.7402	28.8921	1.95e-05	1.03872	up
PB.18353	12.4518	7.77316	7.3366	3.45439	2.8079	5.2771	0.000468668	-1.27915	down
PB.18573	0.458564	0.462551	0.541736	0.857476	0.990646	1.39327	0.00447529	1.10577	up
gene-LOC105165182	0.362584	1.22902	1.45224	10.5207	6.59789	8.42149	1.76e-08	2.42121	up
gene-LOC105175026	12.1393	7.48573	10.9353	34.0701	22.3948	16.7472	5.32e-05	1.22844	up
gene-LOC105174726	5.85969	7.26005	8.2782	17.3991	22.9935	16.7016	5.53e-06	1.19484	up
gene-LOC105158885	2535.87	1207.21	1270.8	370.429	365.727	973.193	0.00097877	-1.43939	down
gene-LOC105177699	3.21732	2.28403	2.39504	1.24974	0.725224	0.571727	4.69e-07	-1.65877	down
PB.7170	0.287408	0.040717	0.24272	1.52237	0.54658	1.44298	0.000717107	1.80737	up
gene-LOC105175292	18.726	18.524	21.4024	43.6175	59.8975	37.8181	7.31e-06	1.08992	up
gene-LOC105159758	201.138	334.604	367.133	90.2599	137.483	70.9856	2.07e-06	-1.58252	down
gene-LOC105179655	13.781	16.2445	15.5434	4.95295	4.27982	6.15863	5.97e-12	-1.62387	down
gene-LOC105164306	232.143	228.416	122.272	2.29316	2.4663	0.555225	4.12e-34	-5.6032	down
gene-LOC105157099	29.5186	24.8856	22.4365	9.57838	12.1298	8.64467	5.78e-10	-1.50437	down
gene-LOC105160359	20.0473	8.06967	11.7638	5.3419	3.77826	11.0487	0.0250376	-1.00708	down
gene-LOC105168685	1.49821	1.85635	1.83695	1.30661	0.576492	0.500952	0.00668852	-1.13566	down
gene-LOC105157637	2.96096	3.87198	4.04901	14.2307	10.1778	7.12462	1.78e-05	1.24282	up
gene-LOC105166496	84.3857	19.1533	20.7844	3.52496	7.37052	10.3604	2.06e-05	-2.15535	down
PB.3695	82.1506	288.78	179.341	74.2017	71.8138	49.6228	0.000399375	-1.41501	down
gene-LOC105166350	0.931396	0.682755	0.865021	1.40222	2.93522	3.82889	0.00300995	1.31061	up
gene-LOC105165469	3.92908	9.5685	10.5775	46.0196	47.1434	17.32	0.000125901	1.62022	up
gene-LOC105155428	11.7914	9.29414	10.7196	5.31896	5.29353	3.55841	6.38e-06	-1.26095	down
gene-LOC105164906	0.007695	0.055471	0.082885	0.899665	0.67514	0.319919	0.000100812	2.18054	up
PB.11463	0.451688	0.319222	0.760418	1.09208	1.68603	1.14459	0.00914103	1.05446	up
gene-LOC105169495	21.0467	26.6686	21.2958	10.6903	10.4081	14.6444	0.000100574	-1.05855	down
gene-LOC105156630	53.9793	11.0105	16.1977	2.24019	1.07258	4.73299	1.45e-06	-2.55044	down
gene-LOC105162575	4.26905	2.97108	2.4146	1.06438	1.06137	2.21793	0.00782336	-1.10615	down
gene-LOC110012932	7.76247	5.67148	7.05558	3.34213	2.78768	3.09379	5.47e-10	-1.28877	down
gene-LOC105159135	113.844	89.9462	72.0848	11.9045	22.1737	27.5181	1.8e-08	-2.07196	down
gene-LOC105172440	24.7866	21.3109	18.096	11.5641	12.0334	10.1901	7.23e-06	-1.11334	down
gene-LOC105160026	0.131159	0.27597	0.393882	0.942701	0.79799	0.442646	0.0327097	1.01079	up
gene-LOC105170591	32.6477	39.9478	31.6299	18.0818	14.6534	17.2124	6.44e-09	-1.19352	down
gene-LOC105177603	2.50837	2.97267	3.62335	13.9845	11.115	7.62959	6.32e-10	1.61397	up
gene-LOC105175704	8.90919	9.22964	6.18396	4.14255	3.69956	2.23435	5.77e-05	-1.34234	down
PB.8513	425.065	797.973	281.787	211.127	17.422	132.676	0.00500465	-1.53815	down
gene-LOC105162650	39.7285	39.5115	45.8169	3.20366	3.42094	2.51661	1.2e-100	-3.70508	down
gene-LOC105155265	9.934	8.85157	9.09084	4.28397	1.96636	2.40217	3.39e-08	-1.74054	down
gene-LOC105164573	58.6256	31.1887	47.7233	15.4821	12.1545	26.1368	0.000129735	-1.35509	down
gene-LOC105174231	3.87448	3.23434	2.94782	6.54048	10.3173	13.9888	0.000201019	1.31295	up
gene-LOC110012185	0.736477	5.41263	2.71785	1.1346	0.736479	0.078681	0.0248422	-1.32163	down
gene-LOC105166082	8.13287	5.3948	4.66552	22.7029	35.1002	6.16887	0.00864688	1.27937	up
PB.10574	190.245	132.592	132.986	4.164	16.6222	65.2835	0.000705524	-1.86857	down
gene-LOC105162838	0.390314	5.24111	9.65372	1.56704	1.85548	0.631172	0.0272776	-1.26714	down
PB.13387	43.7426	33.2077	19.5276	0.466943	0.243962	12.0279	0.0138037	-1.46072	down
gene-LOC105166477	3.29036	3.77751	1.97958	1.06156	0.248943	1.54384	0.01736	-1.29251	down
gene-LOC105166940	1.19343	1.27968	0.829547	0.372694	0.382709	0.59974	0.000894114	-1.26659	down
gene-LOC105159469	39.193	69.4754	66.464	15.2885	20.34	12.1948	7.03e-08	-1.77011	down
gene-LOC105168047	37.563	44.797	42.9535	87.2574	101.64	104.897	2.46e-08	1.07624	up
gene-LOC105178850	0.017044	0.304196	0.363525	2.06244	1.52032	0.804304	0.0101882	1.48616	up
gene-LOC105159895	73.5592	22.6126	37.6929	10.1248	21.8905	16.1511	0.00247448	-1.32052	down
gene-LOC105158689	3.54596	6.47895	6.42113	16.6783	13.5166	15.1742	2.29e-05	1.20505	up
gene-LOC105157904	1.64186	1.23647	2.06114	0.040627	0.035358	0.527324	0.00273928	-1.75831	down
PB.16210	1.74844	1.74418	3.32242	0.376196	0.291602	0.049342	1.07e-06	-2.5158	down
gene-LOC105176583	22.1531	19.8077	24.1041	13.0969	8.26479	8.09891	2.93e-09	-1.29963	down
gene-LOC105164979	1.76496	1.37164	2.47733	7.30656	3.03507	5.68037	0.000842897	1.14739	up
gene-LOC105177483	113.04	101.035	76.0586	15.3622	24.5436	9.55404	1.28e-10	-2.40784	down
PB.1495	35.7877	17.6261	17.1635	7.68656	11.9709	14.1121	0.00606212	-1.09472	down
gene-LOC105177264	39.9985	44.6669	47.646	128.847	104.183	85.6381	7.76e-09	1.05814	up
gene-LOC105168442	3.90889	3.49583	5.24083	18.1173	11.632	14.8524	3.47e-12	1.58139	up
gene-LOC105165293	19.4591	12.5164	16.2131	9.27637	6.44153	8.74805	1.96e-06	-1.1009	down
gene-LOC105166570	78.376	60.4953	50.7301	19.5549	20.8413	21.7536	3.32e-11	-1.69954	down
gene-LOC105160567	1.83316	13.6198	16.9863	50.4328	39.1359	22.5783	0.02462	1.17666	up
gene-LOC105169622	95.9334	60.8535	44.9052	24.2977	25.1173	22.3183	1.31e-06	-1.54648	down
gene-LOC110013285	0.776559	0.019877	0.25368	4.52645	2.94749	3.21955	0.000981504	1.90211	up
PB.20863	3.17326	0.834476	0.748014	12.0581	9.10746	19.8395	4.68e-06	2.24366	up
gene-LOC105168616	4.02643	3.14706	4.58589	23.928	8.57588	7.54749	0.0013882	1.33227	up
gene-LOC105175938	42.0976	45.8065	21.4902	0.515374	0.156648	9.08652	0.0278969	-1.27761	down
gene-LOC105170707	33.2887	18.2147	19.5189	6.02023	3.79293	5.55826	2.39e-14	-2.23279	down
gene-LOC105161267	13.1388	13.8941	12.7644	6.30174	2.30339	7.39615	0.000769897	-1.31811	down
gene-LOC105170498	0.260328	0.830676	1.14321	3.38747	2.32785	2.78099	0.00212124	1.41951	up
gene-LOC105155197	2.97051	2.14524	3.07417	7.42966	5.31286	8.54824	2.23e-05	1.14199	up
PB.7834	4.53641	3.64498	6.51508	9.33575	22.0668	8.0754	0.00516658	1.17168	up
gene-LOC105167695	1.34913	5.28746	3.43112	0.148149	0.090784	0.89504	0.000719701	-1.95703	down
gene-LOC105179387	5.19478	6.13338	6.42648	30.6713	35.4704	18.6894	2.97e-12	1.958	up
gene-LOC105171699	1.32036	0.639676	1.21349	0.067686	0.056158	0.273369	0.000219799	-2.04823	down
gene-LOC105162828	3.40609	4.88183	5.24646	16.2888	11.749	7.68948	0.000105014	1.2183	up
PB.5614	1.11753	1.0767	1.15372	3.2095	2.07361	3.14357	9.43e-05	1.07645	up
gene-LOC105156066	5.97888	11.2642	15.2701	37.515	32.594	20.7255	0.000944951	1.1794	up
gene-LOC105178756	2693.89	5784	4399.47	633.778	1414.91	274.106	1.51e-05	-2.07997	down
gene-LOC105165155	208.16	104.589	110.879	56.4345	44.9488	104.486	0.00598872	-1.0712	down
gene-LOC105174769	26.3684	22.9829	20.4613	12.5254	10.3788	11.3188	2.33e-09	-1.17897	down
gene-LOC105177179	5.0492	3.33603	5.05411	5.73437	35.1937	6.48696	0.0204648	1.2304	up
gene-LOC105163403	11.6224	9.66136	11.2389	7.70449	5.27919	5.15037	4.05e-09	-1.03428	down
gene-LOC105176120	28.2624	15.9239	13.3344	1.38139	1.77895	7.1485	0.000170224	-1.94889	down
gene-LOC105157564	12.0022	5.91174	7.40173	1.81061	1.00554	4.03827	0.000546199	-1.63892	down
gene-LOC105163633	74.1024	32.0794	35.982	1.28727	2.09737	9.71614	3.3e-06	-2.50347	down
gene-LOC105158623	8.5028	7.93841	9.15343	21.5094	24.2144	20.7458	3.17e-11	1.19168	up
gene-LOC105178533	6.37901	4.31869	2.26684	0.063734	0.212809	1.80547	0.0142703	-1.44916	down
gene-LOC105160017	845.095	637.821	685.394	162.732	214.198	359.493	3.76e-06	-1.56245	down
gene-LOC105179045	9.33057	1.23259	3.0262	0.092321	0.062357	1.14342	0.00448373	-1.68524	down
gene-LOC105179137	14.0086	25.9532	36.7199	145.446	138.8	112.197	2.16e-10	2.13393	up
gene-LOC105156119	5.27487	3.7267	3.9462	2.48943	1.50068	1.93192	0.00011692	-1.21285	down
gene-LOC105172550	15.1131	17.3134	15.6152	30.6925	47.2427	32.6545	0.00022304	1.03264	up
gene-LOC105170332	48.5919	33.2627	12.8983	7.23069	6.24736	7.18048	3.59e-06	-1.96193	down
gene-LOC110011732	5.41351	11.3069	14.3896	48.8382	56.0009	33.6603	2.75e-06	1.76428	up
gene-LOC105157688	4.46059	2.62895	3.9057	2.46463	1.44731	1.6561	0.000168564	-1.0697	down
gene-LOC105169184	5.72256	6.857	7.14447	3.6177	2.30772	2.30989	8.39e-11	-1.50133	down
gene-LOC105177204	3.71666	4.12393	4.14967	9.19964	14.9081	9.03087	4.44e-05	1.2156	up
gene-LOC105156467	14.8069	6.86337	6.66133	22.0731	37.5933	44.6715	0.00026124	1.4853	up
gene-LOC105168510	0.094027	0.026842	0.126624	5.4855	0.967944	3.30565	7.61e-09	3.18429	up
gene-LOC105170784	1.47325	1.90168	1.83994	4.57214	3.4499	4.59156	8.95e-06	1.06425	up
gene-LOC105178081	216.882	176.502	149.505	84.9485	72.2544	82.2978	4.77e-10	-1.34943	down
gene-LOC105166979	5.23143	77.2085	61.9456	266.843	181.989	94.5147	0.0356049	1.16065	up
gene-LOC105160328	30.9961	30.7692	31.9326	14.0867	12.7617	13.8626	3.39e-22	-1.34932	down
gene-LOC105177798	29.8003	20.6966	19.1293	4.83267	2.79821	5.36488	4.72e-15	-2.46829	down
gene-LOC105163650	146.487	211.621	107.891	728.478	923.277	347.807	3.73e-05	1.64852	up
gene-LOC105156823	3.3749	2.10102	5.1192	0.690711	0.472066	0.755116	8.23e-07	-2.13953	down
gene-LOC105178077	775.243	1812.11	1260	383.955	593.621	390.309	4.23e-05	-1.4906	down
gene-LOC105176977	8.26985	9.14349	8.58075	24.0497	22.2047	20.5006	1.49e-13	1.13348	up
gene-LOC105163461	12.0762	7.81905	10.5709	28.7821	34.8593	35.6167	6.34e-10	1.47133	up
gene-LOC105180115	4.42051	4.27392	5.08792	1.83441	1.78779	2.32333	1.37e-08	-1.32304	down
PB.8866	1.77734	1.2761	1.57729	9.32999	9.42093	12.4412	5.16e-18	2.42766	up
gene-LOC105179361	14.6958	10.9447	23.7788	67.2306	50.1408	66.4729	2.35e-09	1.6304	up
gene-LOC105175543	18.525	8.08578	4.873	1.23458	3.22449	0.83044	0.000165835	-1.98314	down
gene-LOC105161744	3.88821	3.56088	3.11064	0.392996	0.143062	0.643954	2.17e-10	-2.76115	down
gene-LOC105180241	1.03524	2.67005	2.42489	6.8098	5.09377	5.35015	0.00177185	1.1474	up
gene-LOC105157938	7.31132	11.7497	12.8874	30.7378	30.7284	21.8066	3.98e-05	1.129	up
gene-LOC105176295	3.90964	7.94106	9.15266	20.2752	20.8477	13.4874	0.000686664	1.14241	up
gene-LOC105160602	0.646163	0.644006	1.35803	4.06299	1.29371	2.57376	0.00989475	1.08662	up
gene-LOC105157712	2.16717	4.70524	4.95393	16.7355	16.2589	6.50292	0.00117703	1.3497	up
gene-LOC105162014	8.66483	8.66013	9.80337	4.36348	3.65438	3.29235	7.8e-18	-1.41188	down
PB.5465	0.136845	0.197644	0.261216	0.950416	1.06751	0.788343	4.1e-05	1.7405	up
gene-LOC105174357	12.9468	5.71029	7.95149	3.28974	2.68514	5.34129	0.00200082	-1.22108	down
PB.19118	0.620165	1.27376	0.675327	0.34828	0.425692	0.158537	0.0142705	-1.24243	down
gene-LOC105163095	24.8123	17.6858	16.3132	10.2997	10.5975	9.24517	1.79e-05	-1.1076	down
gene-LOC105155478	16.1086	36.9206	36.1357	7.55926	8.45307	11.3359	2.95e-06	-1.67789	down
gene-LOC105178205	5.68893	4.00975	3.93682	14.526	18.0616	20.3405	5.44e-11	1.75026	up
gene-LOC105172146	22.6668	29.1223	26.2019	15.0137	10.3706	12.1897	2.32e-06	-1.11165	down
gene-LOC105160169	0.481	0.248317	0.212641	0.779338	2.67402	0.758706	0.0181437	1.28801	up
gene-LOC105174272	4.24238	3.95559	4.85747	11.9974	12.8354	8.64187	1.53e-06	1.24306	up
gene-LOC105169883	114.742	69.1736	70.1636	23.4676	19.4272	32.02	5.02e-08	-1.71769	down
gene-LOC105168203	146.324	70.184	76.1743	24.8638	27.8535	64.7402	0.00342883	-1.2505	down
gene-LOC105162994	7.55376	4.61925	6.131	4.01064	2.26107	2.86881	1.69e-05	-1.01667	down
gene-LOC105163850	166.069	114.357	119.692	26.7268	13.6068	54.3639	9.64e-06	-1.90103	down
gene-LOC105159042	0.051554	0.469061	0.377485	1.52349	0.720115	4.33682	0.00611312	1.58978	up
gene-LOC105174452	3.31965	10.305	11.2387	29.7274	24.8794	11.2981	0.0182474	1.0589	up
gene-LOC105176083	5.15596	8.34034	11.2832	24.3409	20.5286	17.5241	0.000324874	1.08163	up
gene-LOC105173161	17.9069	19.9291	23.5306	61.5446	72.9659	68.298	8.84e-16	1.52396	up
gene-LOC105174524	1.92187	1.49894	2.2294	5.11237	3.68897	10.0536	0.00468545	1.20775	up
gene-LOC105176684	0.813552	1.07021	0.175149	2.3747	3.5884	3.16758	0.0124913	1.29206	up
gene-LOC105163654	85.8939	92.8222	79.2289	252.924	397.312	403.238	8.18e-10	1.75248	up
gene-LOC105177981	2.38112	4.64401	4.50806	17.169	14.2483	7.7014	7.41e-05	1.36783	up
gene-LOC105160536	0.421722	4.15707	2.20747	10.4514	10.1521	5.37639	0.0205114	1.20214	up
gene-LOC105176360	2.32558	7.92135	7.99034	30.7945	17.749	7.1696	0.0247483	1.09833	up
gene-LOC105176851	4.16809	3.14416	5.11545	11.4991	12.4441	10.4473	6.78e-08	1.20961	up
gene-LOC105170407	37.049	49.4646	32.5875	2.40878	4.27405	23.621	0.0212737	-1.27131	down
gene-LOC105174127	1.11838	5.03236	9.48779	37.2911	18.5268	11.4752	0.00701709	1.42044	up
gene-LOC105166438	26.6323	27.8948	22.5743	16.1514	10.0615	6.45202	0.000178225	-1.30753	down
PB.5799	184.963	54.0705	83.049	5.54757	8.94916	68.9172	0.0235169	-1.29851	down
gene-LOC105161176	27.7629	31.7921	32.9735	84.0931	97.1236	72.0841	3.22e-09	1.20915	up
gene-LOC105173524	2.73726	23.4636	28.7172	101.865	77.3607	24.7872	0.0383696	1.12423	up
gene-LOC105177128	11.0906	5.00212	5.48686	2.02243	1.08134	4.8176	0.0142068	-1.23386	down
gene-LOC105155605	21.1772	10.7223	10.3616	4.55892	4.06599	11.5349	0.0245109	-1.01646	down
gene-LOC105166795	2.55692	2.96807	2.74525	9.08439	11.5072	6.13097	5.59e-05	1.37693	up
gene-LOC105168825	0.751262	0.605376	1.24374	2.51544	1.76796	2.26936	0.000795276	1.10967	up
gene-LOC105163933	10.8472	7.19628	8.74326	27.1446	27.435	29.5669	2.08e-09	1.46832	up
gene-LOC105173548	202.217	99.3639	134.444	31.2424	29.3138	105.221	0.00730498	-1.2428	down
gene-LOC105159111	259.458	77.5469	97.004	18.7579	36.6233	78.844	0.0052551	-1.40488	down
gene-LOC105159574	1.54925	1.60155	0.640267	4.78927	8.8061	3.25513	0.00156584	1.53529	up
gene-LOC105165388	4.76688	3.91818	6.6963	14.4773	12.4864	13.1499	5.21e-07	1.26639	up
gene-LOC105155367	4.78766	8.32214	10.587	36.2118	33.4501	6.54485	0.0183575	1.16522	up
PB.16035	0.467948	0.218773	0.281082	1.28944	0.92768	8.55109	0.000238443	2.10134	up
gene-LOC105167456	16.0567	11.516	14.7594	7.39625	7.74838	7.63002	6.9e-07	-1.00329	down
gene-LOC105174275	0.121823	0.233956	0.382454	3.88279	3.90087	4.62359	1.23e-16	3.27646	up
gene-LOC105178225	0	0.180963	0.118407	1.43413	1.67199	0.475586	0.0138899	1.45843	up
gene-LOC105156414	187.022	103.617	136.86	38.2885	49.4081	107.572	0.00658103	-1.106	down
gene-LOC105176601	1.61304	6.54333	7.31057	26.8907	26.1939	10.7992	0.0023155	1.46644	up
gene-LOC105176103	12.0448	16.4563	16.3122	6.07353	4.86098	10.5498	0.00153941	-1.10886	down
gene-LOC105159667	0.265563	0.35174	0.792375	4.89422	5.07858	3.5783	2.69e-11	2.66083	up
gene-LOC105165720	15.8098	14.5627	18.8105	38.0669	44.0324	36.0714	5.19e-09	1.05402	up
gene-LOC105166906	5.45716	14.2867	7.02898	1.9058	6.06086	3.0931	0.0196865	-1.13286	down
gene-LOC105165463	4.97786	10.6634	13.4852	31.5703	22.614	20.6307	0.00292152	1.06544	up
gene-LOC105176372	90.5579	59.2315	91.5085	14.1115	15.4863	51.4515	0.00170463	-1.42101	down
gene-LOC105159278	1.98027	1.91833	0.376842	0.021756	0	0.242814	0.00918995	-1.52729	down
gene-LOC105173343	7.21056	4.82029	7.93475	20.1073	18.3426	14.9058	6.29e-08	1.25969	up
gene-LOC105167765	6.40944	5.90986	10.8419	28.8423	20.4039	13.9251	0.00018391	1.17776	up
gene-LOC105173282	1.36373	1.35614	1.31922	1.02077	0.429258	0.36619	0.00653641	-1.15251	down
gene-LOC105168482	38.1513	13.6383	17.6251	1.74657	1.78394	17.1778	0.0407374	-1.17393	down
gene-LOC105173592	26.8097	23.651	24.0153	15.8113	13.1266	8.56461	7.16e-06	-1.12004	down
gene-LOC105166415	10.6483	17.0813	13.2215	30.5004	39.3402	36.9512	3.01e-07	1.30425	up
gene-LOC105174266	95.0085	77.0264	76.928	41.3241	39.6211	40.7028	9.25e-10	-1.17178	down
gene-LOC105156472	14.0985	11.9795	13.8538	8.3059	5.52625	5.17462	9.07e-10	-1.2172	down
gene-LOC105169215	28.5944	18.1803	16.5132	11.2006	11.2371	9.64784	0.00012022	-1.0929	down
gene-LOC105175135	0.819872	2.23829	2.27007	0	0	0.297113	0.044638	-1.11759	down
gene-LOC105179506	119.393	50.196	55.5922	21.7066	30.0926	26.9208	7.82e-05	-1.48732	down
gene-LOC105174646	7.10675	3.15198	4.76941	1.73823	1.95205	3.56192	0.00951615	-1.04457	down
gene-LOC105175234	29.6718	29.3397	39.6144	54.6303	132.676	79.6442	0.000576451	1.2067	up
PB.18493	1.16459	0.783085	1.11733	3.63558	4.29891	1.3447	0.00551721	1.19757	up
gene-LOC105176534	3349.18	6680.3	5024.85	1801.09	2591.47	1798.36	0.000151212	-1.14096	down
gene-LOC105156710	1.92755	2.30419	2.68626	14.1627	5.93502	3.69619	0.00139973	1.34871	up
gene-LOC105170991	4.23341	2.64027	3.0197	0.773579	0.66922	0.910626	4.7e-08	-1.99597	down
gene-LOC105174906	0.241784	2.22946	1.75793	8.94356	6.33513	4.48588	0.0105505	1.39453	up
gene-LOC105168272	172.983	218.596	216.549	50.7393	109.593	73.7761	1.65e-05	-1.4368	down
gene-LOC105171427	9.11261	8.11991	8.48545	4.07656	1.53465	4.62068	0.00146175	-1.25453	down
gene-LOC105172527	9.08835	11.0512	13.3274	6.75736	4.02693	2.23042	0.00013643	-1.40703	down
gene-LOC105157933	2.33593	1.7688	1.55724	4.69855	6.81173	6.18526	6.68e-05	1.34301	up
gene-LOC105169504	1.21653	1.40724	1.24022	0.727055	0.53324	0.306672	0.00017029	-1.3421	down
gene-LOC105167240	2413.58	5789.18	3762.33	1409.16	2134.92	1233.33	0.000554777	-1.29212	down
PB.8150	6.43055	3.88482	8.09525	16.8904	14.4387	12.7134	0.000129123	1.01458	up
gene-LOC105167473	16.7272	20.489	20.7476	12.6221	9.17668	9.92938	1.98e-07	-1.01812	down
gene-LOC105178019	1.67871	4.14779	5.80866	23.2602	12.2123	15.3258	7.97e-05	1.62547	up
gene-LOC105175652	7.80148	3.31136	2.14653	0.373725	0.636214	1.14679	0.000115655	-2.04552	down
gene-LOC105170814	1.00827	1.07619	0.863172	9.30194	3.83134	1.58311	0.00461887	1.49668	up
gene-LOC105166515	0	0.193502	0	4.92895	2.78935	2.5169	0.000290798	2.1487	up
gene-LOC105164701	218.785	232.472	148.479	24.4575	25.1479	9.63986	2.09e-15	-3.01695	down
gene-LOC105163094	2.15833	1.85232	2.0664	11.5209	20.8052	27.8568	7.47e-15	2.82592	up
gene-LOC105168742	3.06624	5.22419	6.40441	15.3206	18.6281	9.71795	0.000424238	1.25838	up
gene-LOC105172298	16.7928	11.3679	14.9794	9.30163	6.39263	4.69113	3.48e-06	-1.18557	down
gene-LOC105168539	0.739859	0.641133	0.847608	0.178866	0.172043	0.271905	0.00319118	-1.36628	down
PB.17291	0.8137	0.374967	1.12145	2.44268	1.88606	1.63624	0.00717717	1.05668	up
gene-LOC105173750	9.03393	10.6323	10.8012	26.3463	30.6287	18.1849	3.74e-05	1.06756	up
gene-LOC105174776	0.699473	0.183337	0.677987	6.94148	5.0602	6.51411	2.27e-09	2.58591	up
gene-LOC105174537	4.38702	3.8322	5.64919	19.7862	11.5498	8.63238	0.000391689	1.1259	up
gene-LOC105176173	35.1742	62.0673	50.8146	166.737	192.333	100.196	3.33e-05	1.36219	up
gene-LOC105175015	4.00596	11.6199	11.1911	6.69727	2.75806	1.30211	0.0151726	-1.21892	down
gene-LOC105164585	76.8451	68.8973	74.4561	46.2062	35.9303	35.371	4.32e-15	-1.039	down
gene-LOC105167254	2.34366	3.81668	4.86048	15.9268	10.6192	8.60027	1.61e-05	1.36485	up
gene-LOC105158910	5.56562	10.9747	9.31233	20.1598	25.9036	15.3285	0.000323883	1.14629	up
gene-LOC105173933	186.626	56.4871	34.2674	1.19582	6.3081	41.9877	0.0155563	-1.42361	down
gene-LOC105165230	7.57228	8.01388	4.45219	1.1022	2.41431	0.400198	0.00140583	-1.70466	down
gene-LOC105180268	1.14328	1.91763	0.982635	0.236973	0.498463	0.211163	0.00013202	-1.81163	down
gene-LOC105170956	6.76139	3.74829	5.89818	14.0333	14.7503	11.4834	3.81e-05	1.07276	up
gene-LOC105175540	12.9169	15.2823	14.342	9.5079	7.06097	6.10073	2.43e-07	-1.07007	down
gene-LOC105170429	20.1948	8.43885	7.48335	3.07721	1.20071	9.52714	0.0479808	-1.08055	down
gene-LOC105162125	342.232	250.419	293.558	153.844	133.809	136.753	1.12e-13	-1.24243	down
gene-LOC105171257	11.0992	4.68954	6.42555	25.4636	9.65759	112.476	0.00202473	1.72139	up
gene-LOC105164157	13.5291	14.6025	15.5449	5.1669	3.98079	7.06141	9.41e-09	-1.51785	down
gene-LOC105162390	0.698593	0.825797	0.965828	0.315491	0.240228	0.310461	0.000204817	-1.46375	down
gene-LOC105175047	4.25045	4.1382	6.29467	0.781627	0.865018	0.52402	1.31e-18	-2.67768	down
gene-LOC105169423	206.066	169.521	169.334	68.3101	19.0627	15.52	4.65e-07	-2.19401	down
PB.18614	59.2127	29.9809	23.2084	15.553	7.51876	11.95	1.39e-05	-1.65159	down
gene-LOC105177732	1.05775	2.0166	3.77213	6.71463	4.90295	6.83195	0.00839827	1.09343	up
gene-LOC105170233	104.549	36.479	41.3698	12.1773	20.3633	14.9311	2.27e-05	-1.78978	down
PB.11054	2.69954	2.68926	2.61794	0	0	0	5.4e-43	-6.65246	down
gene-LOC105156053	20.6508	12.7189	5.44505	3.0511	2.27302	8.11926	0.0100591	-1.3062	down
gene-LOC105167373	0.713592	2.4268	4.804	12.4337	5.02015	6.15194	0.04301	1.04248	up
gene-LOC105156724	91.8286	117.842	105.162	25.4501	21.2439	23.8522	8.62e-37	-2.28541	down
gene-LOC105176874	5.46729	5.65073	7.32924	2.22229	3.65296	3.21123	0.000598009	-1.08285	down
gene-LOC105176481	20.8774	14.1089	18.3599	32.2026	34.8876	108.055	0.00426689	1.29027	up
gene-LOC105160379	16.2171	15.8685	16.9574	39.5236	49.5377	43.7	1.09e-10	1.28192	up
gene-LOC110012176	1.96904	0.341572	0.438429	6.53523	6.31047	6.63371	0.000668644	1.83568	up
PB.17867	0.732828	0.589502	1.18306	0.085446	0.202587	0.305922	0.000582218	-1.69634	down
gene-LOC105175744	9.59577	4.47576	4.83661	15.1704	21.4762	31.6158	0.000256108	1.44865	up
gene-LOC105160881	26.2045	15.2393	17.4396	2.74887	2.73326	13.0967	0.0115459	-1.31572	down
gene-LOC105168498	5.3784	4.65726	6.03754	14.2948	10.0951	16.9616	3.64e-06	1.12628	up
gene-LOC105179416	18.8462	17.1115	21.5647	9.56792	9.73772	11.6301	5.59e-10	-1.03746	down
gene-LOC105159694	1.86529	1.54134	1.84916	1.36072	0.458073	0.467448	0.00245483	-1.22856	down
gene-LOC105172500	1.4388	1.09536	1.98315	14.2059	7.78913	10.9815	3.98e-20	2.49713	up
gene-LOC105179082	21.8662	18.8786	17.7763	11.1591	11.2803	8.14852	2.24e-06	-1.08381	down
gene-LOC105159170	22.908	5.14381	6.70349	1.49982	0.682011	2.01789	2.68e-06	-2.40936	down
gene-LOC105168942	84.6439	75.875	55.8528	1.64989	1.14654	4.60843	2.06e-19	-4.10134	down
gene-LOC105170940	54.2509	31.1842	29.1057	9.47213	11.0033	32.4596	0.0259216	-1.03068	down
gene-LOC105179397	15.9487	11.3691	15.8173	9.57282	6.36728	6.82211	5.83e-07	-1.06544	down
gene-LOC105179484	2.17429	2.86626	4.21663	19.2735	12.5937	28.7078	5.4e-09	2.24119	up
PB.1121	4.64072	2.59728	0.507452	0	0	0.291686	0.0403673	-1.12968	down
gene-LOC105169475	110.724	60.0766	82.3348	38.3156	18.367	58.2517	0.00355974	-1.15023	down
gene-LOC105162637	1.11097	1.59987	1.8468	5.8613	6.12944	7.7854	4.82e-15	2.07307	up
gene-LOC105165249	1.61977	11.517	14.6385	28.4522	25.6308	12.4448	0.0211897	1.14326	up
gene-LOC105157172	13.7444	14.9419	21.5226	7.10039	6.03586	11.6315	0.000646184	-1.07326	down
gene-LOC105169537	57.8416	31.508	24.7128	13.9762	13.3476	13.3847	1.8e-06	-1.59314	down
gene-LOC105155754	13.615	12.8378	18.8866	35.7058	34.5129	45.3306	1.53e-07	1.16656	up
gene-LOC105174713	0.132305	0.099756	0.218561	1.15802	0.865787	0.490644	0.000185281	1.80008	up
gene-LOC105167613	14.1133	6.31847	6.17431	1.90619	0.953556	6.95247	0.0382526	-1.11631	down
gene-LOC105158521	31.077	30.0391	18.8406	5.20722	8.01392	15.8765	0.00224814	-1.3479	down
gene-LOC105163630	83.0399	291.614	180.76	54.4767	119.077	58.9051	0.0106093	-1.16684	down
gene-LOC105178600	1.17006	1.65474	0.57574	0.090373	0.152808	0.382564	0.00118417	-1.77389	down
gene-LOC105174777	0.443634	1.0097	1.0356	8.90863	4.88252	3.80148	3.69e-07	2.19362	up
gene-LOC105172513	11.4551	13.0251	13.514	8.91495	6.37757	4.81962	2.86e-06	-1.10149	down
gene-LOC105178719	0.795535	1.27899	2.64387	23.438	21.2886	18.4907	7.16e-17	3.16285	up
PB.19613	1.29695	0.724748	0.283319	2.24535	3.15976	2.98307	0.00733507	1.30749	up
gene-LOC105157790	7.43554	9.74433	10.3792	6.38877	5.46082	1.82737	0.0122597	-1.04981	down
gene-LOC105171387	194.745	112.398	134.127	46.4265	56.7121	78.8318	1.1e-05	-1.38643	down
gene-LOC105178626	19.3557	20.5483	19.3389	5.72302	8.87567	14.7032	0.00375471	-1.04378	down
gene-LOC105173176	7.09568	8.74146	9.39876	26.2336	38.9517	12.9747	0.000209832	1.43251	up
gene-LOC105175348	3.90596	9.94696	7.20112	22.6165	9.98504	24.6136	0.0123999	1.05695	up
gene-LOC105163332	0.959901	2.11398	0.679278	0.300745	0.222133	0.440553	0.00057928	-1.34927	down
gene-LOC105166006	9.69697	9.54694	12.078	31.1007	33.7508	20.2645	1.77e-06	1.16105	up
gene-LOC110012617	281.66	50.8388	79.402	12.4232	26.8128	42.7721	0.000548663	-1.8113	down
gene-LOC105162455	22.7968	37.4984	22.9036	61.4909	93.0972	60.6114	0.0011311	1.08765	up
gene-LOC105176746	56.2623	49.7573	42.7813	22.7057	28.4824	25.2068	2e-05	-1.03764	down
PB.18177	2.17049	2.24517	4.57267	8.2798	10.2678	7.19609	0.000348945	1.24378	up
gene-LOC105159727	20.5966	13.8281	17.5511	40.9112	39.2284	43.006	1.19e-06	1.00996	up
gene-LOC105160697	24.7175	6.39222	2.00554	3.46715	0.128732	0.831287	0.00545889	-1.64346	down
gene-LOC105160159	3.63327	3.14203	3.65232	9.31218	9.48273	6.45473	4.66e-06	1.06352	up
PB.7110	2.51669	2.6953	3.1706	7.28006	10.3644	7.31131	2.63e-07	1.34045	up
gene-LOC105160310	3.21479	3.81862	3.98719	11.6913	14.1321	10.3645	2.21e-09	1.50115	up
gene-LOC105173513	8.49847	6.00489	7.3969	27.6366	24.9689	21.2015	1.82e-09	1.34742	up
gene-LOC105175850	3.43384	3.45643	5.26513	19.1491	24.4319	17.6208	1.84e-18	2.11799	up
gene-LOC105175475	20.1894	13.3769	17.8318	4.59076	3.774	14.6485	0.0135808	-1.11777	down
gene-LOC105166720	2.34192	3.29204	3.30919	6.97382	7.82532	7.22941	2.45e-06	1.08593	up
gene-LOC105178538	2.64925	12.7404	11.2766	4.54767	1.67433	1.00318	0.00402704	-1.51898	down
gene-LOC105165613	10.3588	6.60038	6.99571	4.16759	2.27516	4.68079	0.00158474	-1.15281	down
gene-LOC105160287	5.73088	3.86718	3.62119	2.23231	1.99836	1.50513	7.43e-07	-1.33543	down
gene-LOC105157709	3.65407	7.24804	6.9105	2.1587	2.9784	2.87131	0.000654878	-1.18884	down
gene-LOC105167634	11.1492	8.76526	8.75116	42.5705	44.8768	23.8118	5.04e-08	1.64936	up
gene-LOC105156970	21.084	65.0497	57.4152	5.49718	9.49026	4.76647	6.82e-09	-2.52652	down
gene-LOC105156863	18.7652	12.8343	16.0047	10.2534	8.19606	6.09237	5.81e-06	-1.1204	down
gene-LOC105164899	213.032	207.601	202.147	36.7563	49.3368	46.8325	9.83e-26	-2.27169	down
gene-LOC105158520	10.7956	6.16239	11.4213	21.3799	30.9303	23.9806	5.33e-06	1.12057	up
PB.13667	2.27193	2.41016	3.02668	9.74628	11.7213	7.03438	6.55e-09	1.63783	up
gene-LOC110012680	394.267	432.73	304.667	34.3266	35.7087	175.923	0.000328414	-1.81757	down
gene-LOC105168285	27.9309	13.5308	16.8143	5.92925	8.37351	13.2697	0.00693258	-1.065	down
gene-LOC105167489	3.18582	2.89805	3.67765	1.92742	1.18945	1.49604	1.84e-07	-1.24029	down
gene-LOC105177786	189.555	177.176	166.678	47.361	53.1381	67.7551	2.48e-14	-1.77677	down
gene-LOC105163846	0.365786	0.095542	0.155995	3.94025	3.56627	5.41277	2.64e-14	3.42687	up
gene-LOC105170401	26.5105	17.1749	16.0288	5.39609	5.48672	5.18841	3.3e-13	-1.95444	down
gene-LOC105178439	18.156	37.7746	28.8433	70.9587	99.1149	44.5404	0.00253104	1.09309	up
gene-LOC105174106	112.569	92.4955	95.7016	42.5636	61.362	41.589	6.37e-07	-1.23737	down
gene-LOC105155933	4.81166	4.37022	3.31817	0.420093	0.213533	0.42923	1.22e-19	-3.05689	down
gene-LOC105177291	0.734209	1.18237	1.51383	9.59901	8.33329	16.1886	5.7e-13	2.75357	up
gene-LOC105169974	4.79152	6.49277	10.4517	85.904	53.7954	41.3293	4.62e-16	2.56497	up
gene-LOC105166539	17.6481	13.1614	15.7779	10.0233	6.91024	7.47414	1.12e-08	-1.06901	down
gene-LOC105164444	493.745	342.731	280.594	21.9806	23.3954	30.0923	7.78e-37	-3.79582	down
PB.1497	14.4335	5.9244	2.34365	1.04885	0.540795	1.77021	0.000121958	-2.08074	down
gene-LOC105162320	3.84309	1.85858	3.01819	1.89696	0.449299	0.41936	0.00705674	-1.39331	down
gene-LOC105166715	22.0883	15.4517	25.5017	59.1887	60.4049	46.3484	3.97e-08	1.20155	up
gene-LOC105163785	7.36335	8.75106	7.30237	21.2569	31.2314	22.9682	1.03e-07	1.43439	up
gene-LOC105171013	1.94887	3.51072	6.33333	14.6254	9.30971	14.201	0.000390948	1.35144	up
gene-LOC105171994	63.3877	72.75	147.791	225.851	173.524	170.524	1.19e-05	1.48928	up
gene-LOC105176849	1.8356	2.13286	1.72578	5.37045	4.79004	4.78627	8.28e-06	1.14801	up
gene-LOC105169300	7.87176	6.28992	10.7538	4.76896	3.18178	3.2836	7.89e-09	-1.49553	down
gene-LOC105175303	4.38924	5.09068	6.18297	15.6143	12.2735	13.9809	1.62e-10	1.21034	up
PB.644	0.83837	2.10896	5.08224	13.1939	5.28398	4.40057	0.0327997	1.01311	up
gene-LOC105177161	24.3314	13.3363	15.1362	35.6801	28.1457	65.4889	0.00449299	1.0149	up
gene-LOC105159070	0.2071	0.304898	0.364064	1.38753	0.642008	0.453463	0.0270349	1.03873	up
gene-LOC105175691	0.287755	0.299461	0.339288	1.0452	1.107	0.677993	0.000156425	1.27517	up
gene-LOC105171248	2.23663	6.06029	2.35685	1.21277	0.233357	1.33573	0.00931244	-1.43951	down
PB.11462	4.33911	8.40919	7.35636	17.798	23.9669	12.5891	0.00022697	1.25843	up
gene-LOC105156948	102.51	110.826	97.1924	286.003	421.21	265.786	9.06e-08	1.39702	up
gene-LOC105162244	1.61016	2.66577	3.69837	8.63043	6.57011	5.04594	0.00203369	1.09823	up
gene-LOC105167082	100.516	153.538	132.209	268.28	368.988	330.238	2.08e-05	1.14316	up
gene-LOC105172850	33.4295	33.4607	29.7692	18.3361	11.1559	12.5206	2.63e-09	-1.34553	down
gene-LOC105168198	20.0732	15.95	14.0648	1.73775	1.35335	1.94291	1.15e-35	-3.26549	down
gene-LOC105168886	88.179	54.1714	65.7379	13.5649	11.6161	12.0565	7.2e-30	-2.56808	down
gene-LOC105173143	9.94553	6.7327	6.762	3.80309	3.18724	3.49871	2.61e-06	-1.22069	down
gene-LOC105161769	2.42785	3.3265	2.85726	7.79283	6.96254	6.21973	5.77e-06	1.05317	up
gene-LOC105164356	42.9545	59.8924	46.742	29.6852	26.1159	21.5708	1.62e-07	-1.15151	down
gene-LOC105175601	1.23385	1.26617	2.03265	3.35431	4.90212	4.81039	7.22e-05	1.26462	up
gene-LOC105172706	409.922	487.084	457.208	218.453	207.282	201.555	1.37e-16	-1.26216	down
gene-LOC105160979	5.44007	1.46191	1.73162	0.517611	0.468191	1.52524	0.013008	-1.35082	down
gene-LOC105155386	1.34926	0.748303	0.75872	0.166595	0.185745	0.56946	0.0217215	-1.24087	down
gene-LOC105163725	48.3626	64.5376	43.1668	22.9797	28.247	20.7798	1.04e-05	-1.15469	down
PB.17435	0.440332	0.738574	0.524372	5.06859	4.05949	4.11059	5.48e-18	2.43044	up
gene-LOC105175776	515.247	1259.77	838.767	314.434	575.83	243.586	0.00536281	-1.14748	down
gene-LOC105179467	9.23899	8.66645	10.3439	21.9611	24.5517	22.5997	4.84e-13	1.14799	up
gene-LOC105160981	3.1598	1.76656	3.95229	12.0284	10.2022	7.47995	4.05e-06	1.44069	up
gene-LOC105156366	8.28785	2.98606	5.29646	2.41303	2.64961	3.05559	0.0100408	-1.03022	down
gene-LOC105178315	10.8152	8.13922	9.31653	5.07456	3.48992	4.32476	1.15e-09	-1.24137	down
gene-LOC105157647	1.97042	2.36768	2.66676	17.1497	4.10736	5.88127	0.000776584	1.44798	up
gene-LOC105161504	0.935689	0.71184	1.03008	3.0643	3.10548	1.02204	0.0232696	1.02232	up
gene-LOC105175258	3.6672	2.08739	2.49638	9.96373	7.7709	16.4742	4.14e-06	1.67622	up
gene-LOC105165177	1.14392	1.12654	2.21189	5.85726	4.23305	4.8997	2.7e-06	1.4533	up
gene-LOC105161143	1.20547	2.88032	2.10316	0.822248	0.433024	0.271418	0.0001764	-1.77563	down
gene-LOC105174183	53.681	17.5231	13.1015	0.919435	1.77435	13.6196	0.0109821	-1.47972	down
PB.4113	0.715376	0.327665	0.985086	85.9272	87.061	55.4965	3.16e-77	6.14478	up
gene-LOC105163347	0.331458	0.183964	0.337462	6.67665	5.45704	7.21426	1.04e-41	3.90583	up
gene-LOC105171625	0.438972	1.9181	2.88848	7.94875	3.52159	21.0941	0.00249109	1.67433	up
gene-LOC105180338	12.624	10.9294	21.8749	2.0551	1.45586	5.49923	1.42e-05	-2.00605	down
gene-LOC105178483	127.677	165.242	128.433	50.353	15.1717	34.4887	5.2e-08	-2.03491	down
PB.11014	80.5806	89.673	96.0218	52.1497	37.7709	35.6567	7.97e-13	-1.25064	down
gene-LOC105168196	4.95795	4.12368	4.11482	2.37884	1.54389	2.47387	0.000230338	-1.12032	down
PB.4465	36.8923	28.3072	36.5344	4.45603	8.15186	28.9849	0.033008	-1.08175	down
gene-LOC105164747	6.49291	6.21096	5.116	0.946273	1.67478	0.525695	1.64e-07	-2.2825	down
gene-LOC105178897	1.59802	1.29006	1.42252	0.62272	0.419679	0.566369	4.15e-06	-1.47478	down
gene-LOC105161963	1.45979	0.979684	1.41568	1.86588	2.66755	5.53705	0.0277719	1.00977	up
gene-LOC105175532	2.92596	2.23795	3.26235	0.911907	0.81472	0.916553	1.03e-11	-1.74252	down
gene-LOC105170251	8.68957	10.6898	10.9672	26.6534	29.3116	21.0011	4.02e-07	1.12583	up
gene-LOC105157664	41.8682	84.0432	69.9914	188.306	230.11	146.211	7.29e-05	1.28683	up
gene-LOC105165994	2.33834	0.880969	1.4302	3.78749	4.61627	5.1903	0.00107093	1.22806	up
gene-LOC105155481	10.8382	14.4251	16.2039	31.7388	34.666	49.9784	6.81e-06	1.25088	up
gene-LOC105175211	0.888077	0.896266	2.08396	3.46142	3.26593	2.80257	0.0074149	1.01702	up
gene-LOC105156567	7.00709	7.58948	9.59038	37.3083	28.7845	17.0058	2.89e-07	1.50119	up
gene-LOC105170016	56.2244	44.2941	31.1612	17.8213	10.8869	28.5451	0.00484592	-1.13311	down
gene-LOC105155710	7.88422	7.3202	9.26924	23.1203	28.1208	18.9179	3.19e-09	1.30636	up
gene-LOC105161603	43.5903	14.7028	18.2686	1.71644	1.69849	10.2342	0.000905848	-1.84164	down
PB.1074	1.43877	1.27031	1.08576	9.26296	9.70448	4.16278	1.54e-08	2.12816	up
gene-LOC105158135	102.055	70.9403	56.3301	15.9447	20.6668	24.5987	9.38e-09	-1.88702	down
PB.2786	1.8749	0.781372	2.75895	0.125217	0.339819	0.972343	0.0203242	-1.30837	down
gene-LOC105175684	5070.72	7746.8	5510.18	385.152	795.967	289.913	8.95e-17	-3.31052	down
gene-LOC105172615	9.8467	9.28532	8.00912	57.1516	91.6213	53.1748	1.17e-17	2.55348	up
gene-LOC105175388	2193.13	5330.74	3206.43	1391.74	2226.2	1286.25	0.00283087	-1.14374	down
gene-LOC105164736	0.295691	0.805516	0.543139	1.23453	2.54184	1.58535	0.0176632	1.17282	up
gene-LOC105156351	0.68343	1.72337	1.7677	13.6341	7.99899	3.30963	9.28e-05	1.87719	up
gene-LOC105174084	3.00925	2.56757	5.17396	10.0287	18.2225	7.76366	0.000447657	1.39891	up
gene-LOC105164732	5.80386	3.76421	7.50421	19.0086	14.0333	17.1843	1.99e-07	1.32181	up
gene-LOC105178206	0.206041	0.587974	0.715329	1.52114	1.52847	0.794911	0.00155645	1.33989	up
gene-LOC105159866	4.28227	3.73591	5.36087	10.8185	11.0112	9.18054	5.92e-07	1.01567	up
gene-LOC105161230	356.488	373.148	308.186	95.892	104.743	146.884	8.01e-10	-1.61234	down
gene-LOC105159013	0.369921	0.85585	0.557663	1.8192	2.94257	2.35226	0.000414809	1.53001	up
gene-LOC105161057	13.4549	17.07	12.6589	7.48386	6.80544	6.50723	6.26e-07	-1.12441	down
gene-LOC105173663	29.1827	20.8672	24.6835	49.3298	65.2552	58.7285	0.000212567	1.06074	up
gene-LOC105166424	11.0823	10.1127	16.7293	36.6961	44.8524	27.5022	1.89e-05	1.18435	up
gene-LOC105168553	4.707	4.21513	5.51923	11.869	11.5923	10.6189	8.8e-10	1.04706	up
gene-LOC105173943	39.6551	31.3238	28.0256	17.9672	21.0965	13.073	0.000110938	-1.04589	down
gene-LOC105162857	0.281308	0.70401	0.338309	3.5	1.92001	4.1363	5.35e-07	2.28968	up
gene-LOC105157255	0.851346	1.32672	2.10269	6.04591	2.26784	3.9639	0.0103494	1.09785	up
PB.12021	2.2009	0.750614	2.32054	1.16507	0.676739	0.406978	0.0243614	-1.09491	down
gene-LOC105175930	1.40933	4.25017	6.86654	14.2612	8.57488	12.7832	0.0179399	1.09325	up
gene-LOC105171701	5.15932	5.17392	2.83584	1.91812	0.492967	1.04075	0.000187546	-1.7423	down
gene-LOC105174728	1555.2	4245.17	2628.14	641.889	1088.15	492.995	5.53e-06	-1.84009	down
gene-LOC105157554	65.9134	56.0211	53.2629	157.988	176.937	115.778	1.74e-06	1.1409	up
PB.17307	34.3375	76.2997	53.5884	150.721	168.557	102.932	0.00215221	1.06415	up
gene-LOC105157713	0.365834	0.821495	1.14789	3.43676	1.58598	1.77973	0.0111033	1.10915	up
gene-LOC105173575	2.59592	2.5787	3.26318	7.7564	7.71965	4.62176	0.000136218	1.0163	up
gene-LOC105163250	16.0482	10.3479	8.12293	2.65373	3.08953	1.62135	1.32e-08	-2.1515	down
gene-LOC105174312	156.548	145.144	130.606	33.3903	29.042	34.5141	3.24e-37	-2.27484	down
gene-LOC105172499	2.017	2.55211	2.77161	11.7012	4.34547	3.57217	0.0112436	1.03589	up
gene-LOC105167362	14.9244	7.1133	8.77764	2.07976	1.89386	2.34792	1.28e-10	-2.22516	down
gene-LOC105169468	0.511769	0.401304	0.62862	1.80853	1.87615	1.71288	5.99e-06	1.48881	up
gene-LOC105174639	0.480711	2.50415	1.66839	7.82098	9.0076	1.52272	0.0258269	1.22278	up
gene-LOC105159905	25.0593	27.4801	31.1577	71.5175	83.5881	59.9589	2.6e-09	1.16728	up
gene-LOC105176446	9.61886	9.20736	12.8113	32.0979	31.6421	20.2945	3.46e-07	1.24106	up
gene-LOC105173482	80.331	59.9095	60.9869	28.847	36.3253	20.0352	7.16e-06	-1.33739	down
gene-LOC105173499	2.3645	1.55086	1.96152	0.963171	0.890008	0.733177	3.31e-05	-1.2548	down
gene-LOC105175868	8.91907	19.3578	15.2515	58.4546	64.412	42.7682	4.53e-06	1.57196	up
gene-LOC105158957	26.2724	19.8513	13.3076	3.86529	6.03676	10.2498	0.000883814	-1.4476	down
gene-LOC105156778	3.03787	3.23637	3.63437	10.5367	13.4863	10.8166	2.78e-12	1.58567	up
gene-LOC105171519	2.98809	2.29455	4.18501	9.92827	12.1797	10.4234	8.31e-10	1.55339	up
gene-LOC105173729	1.21401	2.14866	2.9847	10.8598	9.34563	63.4304	4.74e-06	2.48234	up
gene-LOC105178087	6.39622	7.74839	8.37429	19.8736	20.0796	17.0693	8.96e-10	1.1371	up
gene-LOC105172385	12.6989	11.0065	10.7301	5.93192	7.43744	3.53139	0.000209872	-1.12592	down
gene-LOC105161202	1.93217	0.975245	1.40958	3.92165	6.09156	2.92735	0.00593822	1.19137	up
PB.17064	2.51929	23.0124	15.9062	3.10287	5.25726	0.423009	0.0114745	-1.46082	down
gene-LOC105162893	36.8047	37.725	45.0239	150.564	220.368	149.308	2.08e-15	1.96568	up
gene-LOC105171824	8.85504	8.33103	8.29749	6.08975	3.37682	3.66005	1.14e-05	-1.058	down
gene-LOC105169264	5.24088	5.59842	6.31121	14.2766	20.1413	9.93609	0.000460949	1.11123	up
gene-LOC105155696	6.34258	12.1309	18.9793	4.84377	3.78867	7.82884	0.00653955	-1.13898	down
gene-LOC105161340	6.23952	2.54765	3.98403	10.0585	14.4825	20.0495	0.000240848	1.44503	up
gene-LOC105173221	7.51898	8.86108	8.6957	29.0555	28.3903	16.1111	7.44e-07	1.32791	up
gene-LOC105172259	21.754	20.6662	22.3101	55.32	67.4925	44.8833	3.19e-07	1.18759	up
gene-LOC105162552	8.7619	7.33972	8.1491	4.15421	3.4201	3.77635	9.72e-12	-1.22572	down
gene-LOC105173833	0.331396	0.899701	0.532272	1.47705	2.88842	1.57262	0.0193144	1.18357	up
gene-LOC105168418	2411.28	4593.89	3130.28	796.952	1255.8	582.633	3.29e-07	-1.89	down
gene-LOC105155583	277.529	202.697	318.875	69.4018	75.7589	217.165	0.009569	-1.0977	down
PB.20274	6.1528	1.91503	3.78665	1.13826	1.88672	1.1306	0.00160245	-1.40837	down
gene-LOC105168749	66.2447	33.5516	26.5583	1.27516	0.860832	0.792655	7.2e-40	-4.86162	down
PB.6750	0.930889	0.968011	1.05148	2.66623	3.11787	2.30724	1.21e-05	1.23808	up
gene-LOC105166836	45.1653	44.178	36.5634	4.99453	5.1903	19.087	0.00015832	-1.80157	down
gene-LOC105164678	0.42456	0.65262	0.867585	3.25662	1.19679	1.04288	0.0261979	1.01715	up
gene-LOC105176286	48.9843	14.6457	17.4006	3.20781	4.89815	18.5666	0.025334	-1.218	down
gene-LOC105159133	22.9457	15.0282	12.7772	8.8202	6.83628	4.8241	1.39e-06	-1.33708	down
gene-LOC105160485	2.89466	6.36087	5.1636	27.6687	35.4524	19.4312	7.33e-05	1.4558	up
PB.19990	2.57523	0.81371	1.67756	0.484842	1.10226	1.38998	0.00647063	-1.06765	down
gene-LOC105175654	35.3578	21.3056	26.2956	10.9678	7.96856	10.2961	2.41e-10	-1.58352	down
gene-LOC105171710	48.4851	35.7362	40.1808	1.73297	2.03023	26.2237	0.022512	-1.32016	down
gene-LOC105168907	4.3767	7.7301	13.1193	5.77047	2.08423	3.73843	0.00728272	-1.13342	down
gene-LOC105169576	24.0357	14.8635	10.5737	4.91136	7.70726	5.6009	0.000130321	-1.42961	down
gene-LOC105178028	3.2201	5.59509	7.88361	17.916	18.2327	19.1774	4.2e-06	1.4421	up
PB.10739	3.01278	6.24171	7.08598	0.743231	1.09084	1.41832	7.56e-06	-2.02299	down
gene-LOC105175275	15.7922	18.3055	20.0411	3.79973	3.74439	4.50223	3.6e-28	-2.32526	down
gene-LOC105179597	28.6411	40.807	32.6604	23.4121	20.1976	14.0068	6.94e-07	-1.24563	down
gene-LOC105169540	3.69365	3.26076	4.71492	12.0869	10.0223	8.573	1.17e-05	1.08625	up
gene-LOC105180196	0.646412	0.565346	0.62877	1.95663	2.56657	4.27244	3.84e-06	1.82527	up
gene-LOC105168802	6.2138	9.01475	12.0836	34.1053	28.6086	15.4214	0.000381682	1.21666	up
gene-LOC105177240	9.13556	10.05	9.3689	5.87247	3.43678	4.3341	3.64e-07	-1.18242	down
gene-LOC105171978	2.11491	4.06464	1.7855	0.017654	0	0.38032	0.00407208	-1.69355	down
gene-LOC105163945	9.69104	0.74404	0.996746	0.032541	0.028314	0.097931	1.28e-06	-2.85145	down
PB.21016	21.7165	13.8754	9.83189	4.20606	5.32158	9.61286	0.00591727	-1.19152	down
gene-LOC105174676	7.43801	9.60931	10.9577	22.1042	24.2387	14.2778	0.000668599	1.00009	up
gene-LOC110011445	0.882335	1.65528	1.91155	0.377563	0	0.260942	0.0149261	-1.44392	down
gene-LOC105174258	24.8485	14.1457	6.72163	3.45969	3.63593	8.66906	0.00560827	-1.34754	down
gene-LOC105170115	7.24814	3.78931	3.68882	0.330372	0.701969	0.612017	5.16e-11	-2.77776	down
gene-LOC105160808	27.3744	32.5549	35.0516	12.0314	9.53811	8.2704	2.34e-21	-1.73442	down
gene-LOC105180331	185.306	104.896	145.719	40.1542	60.2419	107.297	0.00535548	-1.08227	down
gene-LOC105174423	10.7154	12.2184	10.5261	4.53846	3.48209	3.50689	1.45e-11	-1.64614	down
gene-LOC105168301	90.654	78.4688	49.4911	20.0267	17.4918	29.8103	1.97e-13	-1.99993	down
gene-LOC105179831	1.00242	4.19064	1.08129	0.743549	0.63338	0.837243	0.0182632	-1.19983	down
gene-LOC105164411	62.6267	83.7861	88.3591	6.4619	8.36741	9.29932	6.47e-38	-3.26503	down
gene-LOC105159994	6.28007	8.39627	16.1851	1.45254	1.99092	5.23891	0.00330563	-1.4652	down
PB.669	18.1963	4.79155	5.28609	1.74712	3.08126	1.0565	0.000496828	-1.80073	down
gene-LOC105165185	0.523145	1.27142	0.461525	3.05322	4.88946	2.72238	0.00118796	1.59329	up
gene-LOC105171514	93.4016	121.483	100.345	63.1613	56.6278	52.1311	9.06e-07	-1.03117	down
gene-LOC105167652	0.340872	0.386626	0.519292	5.13426	4.36085	3.60411	3.15e-28	2.99281	up
gene-LOC105175810	0.479473	0.69502	2.05353	5.48471	2.66581	4.35765	0.00329491	1.40688	up
gene-LOC105155461	1.98429	6.33984	2.8175	0	0.11701	0.6163	0.00508527	-1.6569	down
PB.4648	72.6683	217.208	192.339	103.453	76.6909	47.7278	0.00728663	-1.09812	down
gene-LOC105174426	34.0381	22.5066	32.622	16.7195	11.5614	19.0078	8.4e-05	-1.04882	down
gene-LOC105165595	131.787	48.1707	33.7958	17.7957	19.6619	30.5079	0.00138175	-1.47402	down
PB.4829	0.077541	0.012933	0.059782	133.521	144.991	46.0465	1.04e-99	9.61889	up
gene-LOC110011772	1.98643	2.53368	2.52422	1.4112	1.38877	0.837226	0.0071259	-1.00168	down
gene-LOC105157556	0.720457	0.82438	0.446665	0.017748	0	0.231889	0.042867	-1.18157	down
gene-LOC105160499	135.737	39.6458	35.6508	33.6277	25.6584	5.69776	0.009246	-1.3911	down
gene-LOC105165505	8.1896	2.1729	3.20452	0.54345	0.39629	0.876633	8.74e-07	-2.39859	down
gene-LOC105165519	219.489	238.737	297.567	63.983	25.7277	197.877	0.0187849	-1.18641	down
gene-LOC105176273	0.29282	0.1019	0.327257	1.37442	1.3486	0.614205	0.00316317	1.47873	up
gene-LOC105159151	20.7426	5.5417	4.64109	1.27208	0.390308	4.61247	0.0130785	-1.43682	down
gene-LOC105172177	0.733932	0.644427	0.495927	1.00131	1.94909	2.18004	0.0119236	1.10768	up
gene-LOC105169169	2.37938	6.69204	5.10965	18.0325	19.1968	19.0602	7.56e-10	1.93592	up
gene-LOC105174240	33.7668	47.7963	46.2132	11.1005	8.11888	29.3221	0.00735859	-1.28622	down
gene-LOC105164467	0	0.195348	0.102242	1.78733	2.26259	1.22327	0.000520081	2.04524	up
gene-LOC105163484	1065.03	2031.54	1358.31	539.445	905.769	482.101	0.000757962	-1.19959	down
gene-LOC105161848	53.9833	11.3524	9.8296	7.98146	5.60109	4.6183	0.000899476	-1.70921	down
gene-LOC105174630	1721.03	3929.09	2326.3	847.76	1425.09	696.653	0.000197292	-1.45112	down
gene-LOC105161467	1.3577	2.64494	2.92561	5.65749	5.54605	6.92221	0.00168166	1.02984	up
gene-LOC105169370	21.2877	33.1765	27.6908	65.491	93.8391	56.7268	0.000181892	1.128	up
gene-LOC105158759	1.84855	4.79504	5.69014	18.4551	26.2467	8.02068	0.000979474	1.58163	up
gene-LOC105167150	4.60511	10.5975	12.6504	35.9029	18.9031	16.6681	0.00917428	1.0211	up
PB.10367	1.38932	0.913135	1.05578	3.18693	2.72244	2.71442	8.05e-06	1.12623	up
gene-LOC105155768	5.47921	4.01812	5.4467	19.3046	15.5115	13.7824	1.17e-13	1.47144	up
gene-LOC105165312	13.1914	12.2134	10.8369	6.81489	5.28566	7.76232	3.73e-06	-1.02462	down
gene-LOC105158400	3.01058	7.44688	6.67123	19.2926	22.2046	12.9763	0.00617606	1.21957	up
gene-LOC105171209	80.4833	96.2747	86.6898	224.253	358.514	252.478	1.68e-07	1.42427	up
PB.14416	1.94271	1.3604	2.23964	6.47739	8.97896	3.4031	1.18e-05	1.34675	up
gene-LOC105156342	5.69477	18.4663	12.8575	47.9486	68.1025	33.588	0.000318214	1.52255	up
gene-LOC105175252	0.218994	0.393801	0.968948	2.52031	1.55128	1.28476	0.0327093	1.07978	up
gene-LOC110011286	1.58561	1.6905	1.15835	0.546366	0.437288	0.13186	0.00110309	-1.6515	down
gene-LOC105162854	3.82471	7.22905	8.53205	26.4586	22.6469	7.08723	0.0207572	1.03516	up
gene-LOC105156216	0.661746	5.74473	3.3933	20.6533	30.1033	9.35663	0.00172938	1.69689	up
gene-LOC105174415	8.28666	10.0322	8.81834	15.7382	20.4346	34.069	0.00170309	1.15139	up
gene-LOC105164727	13.0469	10.8105	9.23754	2.96286	2.15789	9.90618	0.0426741	-1.00614	down
gene-LOC105162864	169.58	163.389	140.266	81.5116	106.333	51.8474	0.000367906	-1.08306	down
gene-LOC105168787	54.645	54.0684	61.6388	9.4177	10.6228	15.2087	4.67e-20	-2.31269	down
gene-LOC105166943	103.607	76.0635	66.8269	29.1337	34.0041	44.3444	1.45e-05	-1.28284	down
gene-LOC105171764	48.4704	66.9269	54.4734	12.3071	17.4033	16.3987	1.9e-12	-1.93433	down
gene-LOC105155250	3.82261	2.3833	3.78371	12.023	7.08132	13.2046	4.2e-05	1.38078	up
PB.9321	0.355313	0.571582	1.02598	3.3627	3.08327	1.4447	0.000968207	1.49679	up
gene-LOC105170755	0.27156	0.152562	0.169572	0.503535	2.1293	0.665148	0.00310622	1.60929	up
gene-LOC105166244	0.190793	0.399384	0.262348	1.79018	1.1732	1.01441	0.00100172	1.57664	up
gene-LOC105170042	1643.72	3495.24	2430.91	658.808	1134.3	515.728	1.7e-05	-1.66429	down
gene-LOC105158417	21.9049	29.9883	33.2254	160.978	140.676	179.473	6.99e-22	2.19292	up
gene-LOC105161112	2544.09	4884	3256.61	385.827	888.468	330.011	7.28e-10	-2.45075	down
PB.12039	1.94479	1.33613	3.90807	20.3634	1.87712	17.4193	0.0115574	1.36455	up
gene-LOC105162273	26.4274	22.3412	13.5496	11.9201	11.068	3.1625	0.00973073	-1.1895	down
gene-LOC105168065	0.219614	0.502851	0.655884	3.77932	1.38748	0.420678	0.028051	1.19552	up
gene-LOC105158923	0.210359	0.324293	0.447516	0.901423	1.04935	1.59198	0.013607	1.10211	up
gene-LOC105163260	14.9626	12.115	15.629	34.8679	38.3742	27.3649	1.51e-06	1.02146	up
gene-LOC105159647	2.57614	2.34838	3.14283	5.95271	3.67565	11.2173	0.00860602	1.07652	up
PB.20862	4.04827	1.24978	0.947691	16.3078	17.8217	23.1323	1.39e-07	2.40968	up
gene-LOC105175113	10.052	6.19073	1.76806	0.256886	0.19201	0.650139	1.1e-07	-2.88488	down
gene-LOC105170093	0.467124	1.00883	1.34432	4.70149	2.71363	1.31957	0.0147908	1.12224	up
gene-LOC105171936	2.74624	4.67514	4.74076	11.804	14.9272	11.2666	5.62e-06	1.37152	up
gene-LOC105174416	16.8117	13.8878	13.1642	4.85973	3.94586	8.25446	7.9e-05	-1.35331	down
gene-LOC105161139	2.3931	3.77975	5.77968	12.0811	10.5093	7.24419	0.000717303	1.05664	up
gene-LOC105178181	0.545418	0.800724	0.665395	2.22419	1.53553	1.37959	0.00305594	1.03947	up
gene-LOC105156109	14.7303	14.9692	10.0663	25.0011	36.5819	32.6687	3.92e-06	1.06534	up
gene-LOC105164882	1.83639	3.05191	2.04271	1.05268	1.00533	1.41193	0.00634909	-1.08584	down
gene-LOC105178471	118.462	147.649	125.34	31.9286	81.898	28.3637	0.000650578	-1.32502	down
gene-LOC105160591	1.57247	1.40328	0.823443	0.714336	0.25432	0.269513	0.00179678	-1.46809	down
gene-LOC105175310	47.4881	39.0334	37.6336	17.0363	14.2313	32.8265	0.00513009	-1.006	down
gene-LOC105169126	0.531199	0.457422	0.353501	1.32038	1.34726	2.09117	0.00168157	1.37217	up
gene-LOC105179612	2.21002	1.72495	1.45871	4.19476	10.7132	7.362	1.65e-05	1.68599	up
gene-LOC110011989	4.02839	0.84029	4.11674	0.977057	1.29459	0.585332	0.00662424	-1.36554	down
PB.6352	4.44079	3.73114	4.91833	11.2907	17.8461	16.8014	6.57e-09	1.56895	up
gene-LOC105159873	0	0.358573	0.413851	4.66259	6.07447	1.52622	0.00219383	1.81588	up
PB.20147	5.61192	4.83301	5.54664	4.26036	1.17097	0.897304	0.0114682	-1.22712	down
gene-LOC105171854	3.50074	32.4443	35.4618	326.52	162.196	41.1732	0.00213898	1.72886	up
gene-LOC105157577	26.9379	14.4497	9.39969	3.0346	4.5628	5.44595	2.03e-05	-1.81017	down
gene-LOC105158818	5.85136	4.44159	4.44761	1.8616	2.40056	4.05347	0.00995319	-1.00032	down
gene-LOC105174327	25.6541	22.6903	26.1997	5.91288	2.58591	21.4518	0.0394778	-1.08397	down
gene-LOC105168276	5.24618	9.29865	6.39231	4.90292	2.81828	1.3023	0.00699605	-1.19237	down
gene-LOC105173422	0.853933	1.0507	1.1401	0.441581	0.228603	0.456282	3.84e-05	-1.46157	down
gene-LOC105170700	9.09689	9.32492	9.82919	22.3748	17.3885	28.5802	0.000106698	1.03154	up
gene-LOC105158488	1.54482	0.981713	1.11722	3.06291	3.52831	3.58188	7.66e-05	1.2143	up
gene-LOC105159189	8.5792	10.9081	14.5176	5.98411	4.38999	4.11957	3.98e-07	-1.33141	down
gene-LOC105159682	17.0889	31.9885	30.899	96.4115	117.351	80.5702	1.49e-07	1.60258	up
gene-LOC105166432	5.27725	4.48901	4.6378	1.86902	1.56177	0.57879	2.29e-05	-1.74801	down
gene-LOC105174799	19.6211	3.88911	4.59761	1.2077	0.974682	1.45918	1.04e-05	-2.25005	down
gene-LOC105168873	62.5286	52.3357	59.6623	165.286	158.01	144.966	3e-20	1.23365	up
gene-LOC105157642	13.2134	13.9692	21.016	41.8339	31.7466	38.1167	7.21e-08	1.02774	up
gene-LOC105166060	22.8413	16.2833	18.9734	11.653	8.75371	8.13189	4.03e-08	-1.20708	down
gene-LOC105174177	2.12374	2.09169	3.78086	12.0499	8.67952	9.10418	6.41e-09	1.63121	up
gene-LOC105168655	1.18114	4.09828	1.76904	0.382181	1.40291	0.41572	0.0292458	-1.21964	down
PB.15060	308.318	98.5878	99.8144	32.4638	39.3276	69.3433	6.09e-05	-1.75986	down
gene-LOC105179023	52.6097	58.0329	53.923	19.9728	30.6484	33.9357	0.000104283	-1.13273	down
gene-LOC105163229	31.9965	35.7702	39.8001	20.5396	14.566	18.0578	2.61e-12	-1.15275	down
gene-LOC105156444	1.7163	1.07991	1.05777	4.00223	6.78789	5.11317	4.58e-06	1.67872	up
gene-LOC105174396	5.6775	6.45985	6.35407	16.1528	17.1306	16.8482	6.55e-12	1.24916	up
gene-LOC105167157	106.059	78.6813	63.4407	24.6083	23.63	25.0822	2.55e-12	-1.84455	down
PB.18995	2.4242	1.49311	3.11808	1.0903	0.215733	1.28448	0.0213517	-1.17048	down
gene-LOC105161347	4.55976	4.96676	1.36511	0	0.041641	0	2.39e-12	-4.01648	down
gene-LOC105163726	1.42417	1.27163	2.62013	5.54221	4.096	4.99944	0.000893412	1.1725	up
gene-LOC105164898	72.719	110.386	77.1248	32.8077	56.2829	34.9976	0.000462709	-1.09982	down
gene-LOC105163564	6.88329	3.37745	1.42527	1.11255	0.97462	1.50008	0.00391883	-1.44761	down
gene-LOC105155661	170.548	201.882	176.292	12.0571	6.34469	10.2344	3.05e-56	-4.1709	down
gene-LOC105169479	8.21863	27.9925	22.0662	67.1729	86.9404	50.5723	0.000475598	1.44799	up
gene-LOC105159872	0.632634	9.81317	4.55903	43.4827	99.9051	13.4576	0.000872104	1.9307	up
gene-LOC105157866	83.3142	89.5022	84.8216	54.3874	24.29	38.8535	2.81e-06	-1.27942	down
gene-LOC105177776	67.3582	51.693	47.231	22.84	20.732	21.1378	2.02e-12	-1.4856	down
gene-LOC105160233	70.8348	89.0078	71.4728	141.851	203.779	143.632	4.51e-05	1.02191	up
gene-LOC105163222	16.2216	17.7035	16.525	36.4754	48.123	40.5252	4.35e-06	1.07021	up
gene-LOC105177121	4.88165	5.69425	6.67455	17.8917	15.5206	22.4307	2.64e-09	1.45899	up
gene-LOC105161046	195.716	52.0594	73.4145	11.9533	9.20316	79.0378	0.0328228	-1.20164	down
gene-LOC105169998	23.4228	14.7472	18.8406	0.434279	0.68278	9.47325	0.0213723	-1.35934	down
gene-LOC105159711	3.37954	2.57335	2.3858	9.19403	9.17824	6.61895	2.36e-06	1.31674	up
gene-LOC105176308	4.89635	4.15228	6.15863	2.91992	1.56402	2.8547	7.66e-05	-1.14628	down
gene-LOC105165778	34.9366	42.4638	48.6932	16.1415	18.3493	17.7534	1.72e-11	-1.38428	down
gene-LOC105161179	4.61406	4.97835	3.65434	4.14794	3.39218	2.04041	0.00411041	-1.03759	down
gene-LOC105170285	53.9137	40.4838	41.1506	16.2529	15.2265	18.4046	4.56e-07	-1.03947	down
gene-LOC105176370	34.4534	50.4348	47.6837	14.9491	16.5165	8.02248	9.76e-09	-1.79392	down
gene-LOC105179054	30.2724	29.0635	23.8049	6.58547	9.60775	4.24278	1.42e-09	-2.06124	down
gene-LOC105166546	39.746	38.8492	27.3522	19.8723	15.9084	14.6191	2.14e-12	-1.3054	down
gene-LOC105179252	6.52958	3.66554	4.28629	2.0271	0.32566	0.914583	0.000310795	-1.80997	down
gene-LOC105177260	1.76036	1.65097	2.51057	12.9387	11.1103	10.6936	3.3e-32	2.32924	up
gene-LOC105164288	6.91863	11.1443	12.7691	27.6475	23.5339	21.2904	0.000142575	1.00264	up
gene-LOC105164282	2.74352	3.13573	2.75412	0.87206	0.047914	1.26726	0.0292481	-1.26954	down
gene-LOC105158517	1.10895	1.10095	0.917414	0.746497	0.353053	0.328687	0.0101108	-1.12085	down
gene-LOC105178105	4.18699	2.22814	2.93539	2.25879	1.13119	1.17081	0.00159539	-1.10751	down
PB.3586	4.68007	8.96587	7.81774	4.14353	4.24196	3.11197	0.00141272	-1.03295	down
gene-LOC105161372	0.177998	0.498467	0.583342	1.47083	1.29422	0.956698	0.0272336	1.06918	up
gene-LOC105161105	43.0512	41.2209	40.1072	24.3573	16.4982	26.097	1.82e-07	-1.06637	down
gene-LOC105160684	9.96211	6.78775	10.1156	2.0803	0.66491	1.2296	2.4e-12	-2.61848	down
gene-LOC105162381	4.67499	3.69873	5.7089	54.7414	47.8729	29.5738	6.7e-27	2.7639	up
gene-LOC105170419	15.1456	30.7086	35.5884	98.8922	104.13	52.3142	0.000200135	1.34814	up
gene-LOC105180006	68.5675	54.0183	50.2929	17.2649	10.7656	16.7853	1.44e-15	-2.0023	down
gene-LOC105166589	15.3329	15.883	17.8086	43.9704	48.6239	38.1026	7e-12	1.20528	up
gene-LOC105170378	0.387863	0.87298	0.964429	12.2401	26.2136	0.251852	0.00119514	1.91996	up
gene-LOC105167027	0.120049	2.38648	2.05651	0.357712	0.401367	0.326932	0.0173196	-1.37001	down
gene-LOC105165943	22.7324	12.8075	23.2998	66.7244	46.5603	45.4405	3.65e-06	1.19379	up
gene-LOC105170655	0.086356	0.049293	0.066147	1.4483	2.07064	0.879815	8.41e-11	3.21656	up
gene-LOC105163448	43.8222	60.0032	44.7626	26.3512	27.6168	23.0303	3.33e-06	-1.08716	down
PB.11506	0.759841	1.67235	2.97505	6.79989	6.00964	3.77518	0.0108859	1.17928	up
gene-LOC105177267	0.887479	4.89062	2.43325	0.207607	0.043613	0.014921	4.88e-07	-2.90248	down
gene-LOC105159855	11.6554	6.56477	10.5843	5.02585	3.51884	5.8847	0.00076996	-1.07425	down
gene-LOC105170910	0.136062	0.191134	0.446543	0.537222	0.780566	0.800108	0.0223936	1.06444	up
gene-LOC105165623	82.216	90.9225	92.9716	22.4239	7.46061	9.58327	1.04e-13	-2.66587	down
gene-LOC105156606	16.2826	9.27497	10.331	1.8009	2.16056	2.18285	1.87e-17	-2.55132	down
gene-LOC105174180	13.3264	20.3619	19.7574	57.8501	52.6992	39.7447	4.06e-07	1.25584	up
gene-LOC105165849	1.48818	1.50466	0.981531	0.23584	0.388499	0.290758	3.42e-05	-1.81025	down
gene-LOC105175555	1.99421	9.11562	11.659	49.0324	17.0641	13.9102	0.0154531	1.20225	up
gene-LOC105160702	3.08159	5.59811	6.19798	18.4859	24.9582	14.4397	3.38e-06	1.62298	up
gene-LOC105155823	23.8798	39.7878	47.3874	155.98	153.645	72.3246	3.75e-05	1.43776	up
gene-LOC110011708	120.947	374.159	304.213	165.955	126.896	68.9039	0.00727542	-1.13081	down
gene-LOC105160608	2.75085	3.81725	3.91737	12.957	18.5472	16.6153	1.64e-11	1.91186	up
gene-LOC105163513	5.93677	4.71686	5.36725	4.07032	1.99214	2.59088	3.03e-05	-1.01388	down
gene-LOC105168369	0.376398	0.575308	1.48957	18.9068	9.67831	4.59844	7.86e-09	2.81055	up
PB.6612	1.70426	1.499	0.842684	0.052432	0.366655	0.493132	0.00985615	-1.46199	down
gene-LOC105160023	0.287504	0.277298	0.685749	1.71377	1.31709	1.88648	2.32e-08	1.77158	up
gene-LOC105159982	8.72487	5.04413	4.6654	2.59923	2.51774	2.15006	1.55e-05	-1.40127	down
gene-LOC110011698	4.9376	6.66723	6.33073	35.6253	52.8834	26.5102	1.06e-11	2.27112	up
gene-LOC105179306	3.66171	1.93561	2.23617	5.40477	6.86797	8.22575	0.0022169	1.09851	up
gene-LOC105173318	1.32832	4.3861	3.32405	2.2724	0.946484	0.319213	0.0330991	-1.12215	down
gene-LOC105166694	57.3683	61.275	48.389	30.2912	20.3874	20.647	9.11e-11	-1.43527	down
gene-LOC105164162	1.382	5.81411	4.50875	73.3274	82.6107	64.1	1.67e-14	3.30613	up
gene-LOC105167706	2.29832	2.18298	2.71898	6.57873	5.11199	5.4073	2.7e-06	1.02762	up
gene-LOC105155363	13.2714	12.2165	7.55273	3.8855	2.4593	8.25948	0.0246169	-1.08015	down
gene-LOC105159669	2.20041	1.82173	3.96185	10.8797	14.0827	9.05487	4.63e-09	1.83374	up
gene-LOC105177323	110.075	295.757	204.025	38.6083	73.8883	32.8808	7.37e-06	-1.86025	down
gene-LOC105159152	3.29819	1.26387	1.98124	0.39744	0.664586	1.4512	0.0246647	-1.14585	down
gene-LOC105162525	12.0656	10.324	14.4438	27.6965	19.3933	21.9683	2.99e-10	1.06794	up
PB.20090	0.402404	0.627914	0.331687	0.185982	0.22485	0.196891	0.0198131	-1.0295	down
gene-LOC105160407	56.0277	45.8009	47.783	18.6359	19.8736	17.2681	3.11e-21	-1.58503	down
gene-LOC105172752	19.3059	23.4622	22.7432	15.2305	11.15	10.5766	2.33e-06	-1.01162	down
gene-LOC105170408	4.61094	5.86149	5.70692	3.02956	2.64393	1.50749	0.000432441	-1.22868	down
gene-LOC105167714	6.93626	6.35947	6.92671	15.953	20.4705	12.1793	4.97e-05	1.04331	up
gene-LOC105157555	0.232974	3.89135	3.58248	13.5182	15.4816	3.13611	0.0475822	1.14381	up
gene-LOC105155980	5.91054	5.13092	10.3791	119.368	148.427	172.114	2.07e-50	3.95518	up
gene-LOC105157451	0.250846	0.140179	0.338376	0.965213	1.41525	2.62153	5.17e-05	2.02242	up
gene-LOC105179242	3.466	0.31174	1.06011	0.48581	0.410484	0.311462	0.00934695	-1.44566	down
PB.6837	10.9265	18.1546	10.5124	5.76604	5.58218	7.05911	0.00289119	-1.13992	down
gene-LOC105171098	2.26977	16.0371	13.4939	46.0147	38.558	19.3295	0.0257201	1.14019	up
gene-LOC105171251	1.2329	1.28355	0.741976	4.58861	6.74569	5.07757	5.93e-08	1.90912	up
gene-LOC105161446	3.19742	2.03378	1.744	0.681073	0.626508	0.931929	2.44e-05	-1.59725	down
gene-LOC105163090	16.2248	18.6173	18.2256	11.3626	7.07378	7.60912	1.24e-07	-1.1685	down
gene-LOC105168419	25.7142	21.0511	19.1141	6.65586	5.56579	8.20566	5.9e-10	-1.75642	down
gene-LOC105168268	0.311533	3.45302	4.63369	18.0094	42.6768	11.7917	0.000608052	1.92973	up
gene-LOC105171031	29.0227	19.0397	20.6899	1.77139	1.79253	4.93332	8.32e-12	-2.83769	down
gene-LOC105167545	184.915	261.796	229.375	108.302	96.2932	104.818	4.57e-09	-1.19193	down
gene-LOC105177021	3.2146	2.67353	4.09619	9.91538	6.09744	8.62466	3.41e-06	1.09866	up
gene-LOC105178581	54.9463	24.7786	16.6468	5.33542	7.13421	13.8106	0.00269993	-1.5268	down
gene-LOC105159825	16.0051	9.2311	12.7358	7.84873	6.13475	5.95604	1.59e-05	-1.05302	down
PB.6452	6.07435	3.55472	2.08744	1.05015	2.29586	1.26363	0.00766721	-1.23174	down
gene-LOC105155761	5.11602	3.08872	2.04954	1.86068	0.88853	2.15194	0.0170758	-1.06506	down
gene-LOC105177375	4.66429	7.31867	2.81913	0.824149	1.80449	1.62675	0.000824555	-1.57919	down
gene-LOC105160362	40.8715	49.5878	46.0033	20.5962	27.4404	22.9989	5.26e-08	-1.07748	down
gene-LOC105158379	28.0283	30.1683	23.2497	7.79321	5.30674	5.53128	3.86e-21	-2.20064	down
gene-LOC105163763	12.8107	7.92748	11.7329	25.5182	37.2212	28.9845	4.89e-06	1.24986	up
gene-LOC105172914	1.56179	1.87086	3.26592	7.46689	6.68909	4.37285	0.000309339	1.19245	up
gene-LOC105159375	0.623841	0.6843	2.47178	99.7057	1.90436	3.76168	0.0133183	1.42784	up
gene-LOC105178355	90.1636	23.986	29.3819	0.69462	2.39595	9.87626	7.02e-05	-2.26833	down
gene-LOC105161001	12.3217	9.90511	13.2836	28.9173	34.5052	22.0235	6.81e-06	1.06209	up
gene-LOC105160217	4.46044	3.6731	5.13319	2.70709	2.02364	1.69417	1.01e-06	-1.16951	down
gene-LOC105176550	27.4036	28.1859	30.3603	9.05106	4.59417	10.5967	8.79e-12	-1.71396	down
gene-LOC105166717	147.743	276.212	428.269	96.9124	86.0485	57.2186	8.15e-07	-1.78375	down
gene-LOC105167342	3.92067	3.04161	4.75804	11.2937	9.29869	7.84019	9.68e-08	1.08824	up
gene-LOC105159929	24.1027	39.9285	32.3674	21.6192	12.5505	11.5034	0.000347218	-1.17502	down
gene-LOC105173531	4.76809	14.0487	16.1101	51.4478	46.6497	15.81	0.00897584	1.2352	up
gene-LOC105172121	3.14366	2.37215	3.23418	1.71673	1.20915	1.09207	1.18e-07	-1.16144	down
gene-LOC105171399	0.839562	0.554442	0.608331	1.52588	1.57004	2.39193	0.00118631	1.15553	up
gene-LOC105178536	5.03998	14.6764	11.6313	31.4615	35.5508	30.3455	0.000145014	1.42328	up
gene-LOC105155219	15.4719	128.158	70.8004	15.8928	33.266	1.47402	0.0248272	-1.31062	down
gene-LOC105155986	8.88633	17.2531	17.0925	3.05711	5.57189	1.90985	1.69e-05	-1.85159	down
gene-LOC105162266	31.469	9.994	13.5971	6.691	6.79034	8.82595	0.00402061	-1.23995	down
gene-LOC105174250	131.517	131.826	119.395	32.3635	63.106	19.2631	1.76e-05	-1.69551	down
gene-LOC105173998	0.933545	0.851587	1.47306	4.7167	3.04932	6.2079	7.86e-06	1.84487	up
gene-LOC105171429	204.017	48.9847	42.3246	3.23485	6.67883	48.4632	0.0105608	-1.49263	down
gene-LOC105173666	0.327421	0.432262	1.11802	1.50957	3.82324	3.53658	0.00403339	1.52117	up
gene-LOC105168126	1.63411	3.41099	3.12916	8.45108	8.25252	4.71236	0.00350989	1.10647	up
gene-LOC105158047	19.3181	18.7457	21.545	12.7326	7.10657	7.64611	3.72e-07	-1.14798	down
gene-LOC105164225	1.91898	2.78764	3.3352	12.1943	8.48119	6.41181	1.75e-06	1.45173	up
gene-LOC105173114	9.54897	3.71527	3.79741	1.97866	2.8463	1.28768	0.000887969	-1.43116	down
gene-LOC105177665	1.331	1.56501	4.34459	13.4562	7.6053	3.94859	0.00460207	1.3223	up
gene-LOC105163173	10.9338	20.0958	16.4989	41.9292	53.0645	28.7584	0.000104366	1.2159	up
gene-LOC105158034	8.79368	6.41927	8.7688	13.1225	30.2411	20.9505	0.0049265	1.03921	up
gene-LOC105158987	4.58755	4.38476	5.76497	24.787	15.4419	8.4107	0.000309101	1.35387	up
gene-LOC105174616	1.48456	1.39115	1.00499	3.31461	2.73117	3.55968	0.000347824	1.01339	up
gene-LOC105173140	35.4225	6.6917	3.32076	0.262655	1.97465	1.80036	0.000560948	-2.02801	down
gene-LOC105178373	1.79628	1.5773	1.22616	0.170654	0.205101	0.732677	0.00299613	-1.572	down
gene-LOC105159334	2.30175	6.88452	10.4608	39.4628	25.6552	10.7418	0.00309731	1.41441	up
gene-LOC105159365	3.01444	3.55731	3.94969	15.6564	15.9718	5.94016	0.000174322	1.45187	up
gene-LOC105175104	1.9605	4.0463	3.47697	0.459704	0.291336	0.16779	8.78e-13	-3.12267	down
gene-LOC105174511	75.6556	80.8566	108.148	24.3435	25.0141	57.808	0.00122494	-1.28749	down
gene-LOC105166606	15.8024	21.8128	32.8514	73.2874	62.0374	44.3615	4.81e-05	1.10986	up
PB.5653	0.64511	0.237452	0.383008	1.68951	3.95056	0.821857	0.00231599	1.60172	up
gene-LOC105162731	2.14085	3.34028	4.60964	14.144	11.9153	7.83449	1.26e-05	1.42575	up
gene-LOC105161731	6.86191	8.09795	11.7956	24.1083	27.3571	14.4489	0.000680174	1.05208	up
gene-LOC105167089	18.2867	22.0296	24.5625	6.18558	3.90755	5.52218	3.16e-18	-2.13912	down
gene-LOC105177602	0.626093	0.28126	0.35846	2.3863	1.3607	1.00119	0.000466841	1.46677	up
gene-LOC105167205	2.1738	1.36381	1.81598	19.0263	20.0274	5.38973	3.18e-09	2.50258	up
gene-LOC105166009	25.5782	10.8886	10.2754	6.49327	4.5254	5.62428	0.000212686	-1.43664	down
gene-LOC105165954	50.9235	31.2774	33.2646	8.11345	8.47912	15.8799	9.61e-07	-1.78382	down
gene-LOC105166524	119.967	90.4141	74.2934	22.402	25.0924	36.0951	7.88e-09	-1.83809	down
PB.18860	105.043	88.9322	79.2627	11.7183	11.378	29.4394	1.11e-08	-2.23818	down
gene-LOC105156973	95.8528	159.495	125.813	72.8644	65.8175	64.9297	1.95e-05	-1.02653	down
gene-LOC105173774	2.92182	1.71384	3.48837	16.4591	11.7193	6.9663	4.54e-07	1.77391	up
gene-LOC105166078	0.276801	0.729803	0.753849	3.8275	7.18369	1.51183	5.88e-05	2.02591	up
gene-LOC105171450	134.34	289.382	265.713	57.5347	85.1602	39.9626	3.86e-06	-1.73843	down
gene-LOC105179942	12.2313	9.88982	9.43454	24.0951	31.2996	25.8616	4.7e-06	1.13907	up
gene-LOC105155185	304.031	548.614	427.582	132.676	216.566	117.33	1.86e-05	-1.47484	down
gene-LOC105163895	13.3488	21.7138	16.1719	45.245	54.008	36.3617	4.05e-05	1.09811	up
gene-LOC105165522	17.7785	29.6432	26.9168	64.3423	100.544	61.924	3.28e-05	1.34464	up
gene-LOC105167364	126.752	262.576	179.703	74.9068	108.642	53.528	0.000425734	-1.3024	down
gene-LOC105174372	133.148	106.74	166.624	79.6147	64.1643	59.3145	1.29e-09	-1.15218	down
gene-LOC105161216	0.656093	0.621602	0.53204	0.203915	0.387791	0.215916	0.0194332	-1.06949	down
gene-LOC110011690	28.1099	57.1672	47.3508	168.826	184.923	64.0843	0.00233613	1.25933	up
gene-LOC105155485	10.3353	9.48374	11.376	6.65691	3.66177	3.96264	2.71e-07	-1.22419	down
gene-LOC105178921	25.3349	15.5147	16.8341	5.7287	5.23701	7.54681	6.03e-09	-1.62944	down
gene-LOC105166130	12.2565	9.61688	10.3548	6.01075	4.42896	4.62589	8.06e-11	-1.24212	down
gene-LOC105159793	30.0741	30.841	31.1097	116.529	125.515	93.2304	1.88e-17	1.62042	up
gene-LOC105174559	17.778	27.8922	37.9385	112.42	39.5978	90.5506	0.0016493	1.19993	up
gene-LOC105160008	0.339578	2.05824	2.68431	6.02351	5.71444	4.96415	0.025473	1.16878	up
gene-LOC105165527	18.7961	25.4822	19.3117	7.83789	9.67209	5.88039	6.04e-07	-1.50993	down
gene-LOC105177772	17.2249	13.3292	17.3261	50.4904	67.0637	67.4707	5.48e-14	1.72552	up
gene-LOC105160942	22.2002	24.3756	22.4884	13.2526	9.23148	10.2053	1.32e-10	-1.23356	down
gene-LOC105160668	25.1531	6.29901	4.92321	0.667778	0.872249	0.735785	2.98e-09	-3.06481	down
gene-LOC105167510	6.03591	3.91288	4.6371	2.32885	1.47531	1.31137	5.43e-09	-1.63773	down
gene-LOC105159056	121.391	224.627	208.482	67.4566	87.1776	45.5635	7.06e-06	-1.49718	down
gene-LOC105177282	1.4659	0.592843	1.29744	2.93121	3.51105	3.15497	0.00168012	1.19003	up
gene-LOC105171122	10.1748	7.99288	7.3808	0.673151	1.11243	6.12243	0.0140926	-1.33098	down
gene-LOC105157383	18.2175	27.9942	24.8555	7.72407	6.98807	19.0857	0.0079102	-1.0726	down
PB.10014	0.297152	0.198783	0.707407	1.51203	1.38487	1.31736	0.0104948	1.27283	up
gene-LOC105155746	48.3743	40.6161	41.4837	11.6611	16.4032	13.8322	2.21e-12	-1.72254	down
gene-LOC105161289	65.2053	27.6605	16.2452	17.2335	12.3138	22.3204	0.0214	-1.03397	down
gene-LOC105167309	4639.26	8280.72	6085.35	365.161	743.016	308.017	2.23e-18	-3.42219	down
gene-LOC105169511	32.4272	37.7701	39.0165	11.4902	7.39979	10.4215	2.13e-22	-2.01615	down
PB.14821	6.51962	4.26531	7.15037	18.4289	23.3842	12.479	5.32e-06	1.37095	up
gene-LOC105166085	0.223625	0.474298	0.275246	2.78588	2.78173	1.39711	1.15e-06	2.13168	up
gene-LOC105178704	0.412369	0.368496	0.187376	1.62815	1.61602	2.75544	0.000208254	1.84027	up
gene-LOC110013114	2.54333	1.47996	1.13353	0.663075	0.346659	1.18283	0.0416438	-1.06417	down
gene-LOC105169821	21.9215	20.4579	21.698	45.286	61.9048	39.928	5.35e-05	1.11376	up
gene-LOC105162156	3.11183	0.376171	0.837852	2.59665	6.5811	10.5115	0.0137023	1.37004	up
PB.15497	0.036293	0.377142	0.1136	11.159	0.148626	6.81276	0.000383822	2.10652	up
gene-LOC105176381	0.283039	0.378587	1.41649	4.07072	2.20162	1.85994	0.00969896	1.34271	up
gene-LOC105168210	190.896	165.333	147.044	135.972	38.5981	14.6648	0.0147174	-1.24708	down
gene-LOC105161169	22.6833	28.178	32.6233	71.9286	78.1551	43.0465	0.000292525	1.0151	up
gene-LOC105176266	21.4458	21.3826	28.1678	14.3229	13.5962	9.26388	1.87e-06	-1.07502	down
gene-LOC105157936	13.6088	13.2611	15.0953	10.5739	7.5289	6.45414	1.81e-06	-1.01074	down
gene-LOC105163973	8.13405	4.34265	14.2707	12.1616	5.11271	92.1741	0.0420443	1.17331	up
gene-LOC105159533	9.22563	8.20678	9.70081	2.27815	4.27357	3.13808	2.36e-06	-1.50767	down
gene-LOC105161959	1274.11	1146.56	705.955	196.724	354.171	132.446	2.81e-07	-2.0586	down
gene-LOC105171166	3.97326	4.39721	4.63365	9.4782	12.0182	11.5417	1.09e-06	1.14826	up
gene-LOC105168218	53.2725	23.4427	53.5337	127.391	118.317	91.5256	0.000394968	1.11241	up
gene-LOC105168645	7.7957	3.81203	6.44085	3.31732	0.822644	0.857013	0.000997492	-1.60048	down
gene-LOC105159136	14.9153	10.2776	9.58435	3.01446	3.72011	8.27009	0.00437991	-1.17862	down
gene-LOC105171797	24.1276	11.8611	7.25913	2.64163	5.35865	2.25587	0.00011648	-1.80189	down
gene-LOC105155802	6.03053	8.94533	7.35666	19.758	22.3505	14.0156	5.8e-05	1.10506	up
gene-LOC105168182	18.3867	15.7825	26.0657	104.789	112.379	110.241	1.39e-25	2.22696	up
gene-LOC105156564	22.6112	29.451	23.1037	7.44596	9.67209	7.03772	2.14e-12	-1.71887	down
gene-LOC105171767	0.882208	1.13948	2.01291	5.19951	2.44693	3.25639	0.00206732	1.12227	up
gene-LOC105167905	7.40916	3.47875	4.47746	13.3539	12.042	18.6649	0.000357337	1.21968	up
PB.2122	7.51588	4.32373	5.28135	9.62385	17.2854	10.8229	7.33e-05	1.55673	up
gene-LOC110012738	0.752285	0.214678	0.901709	2.80964	1.92635	1.36611	0.00984635	1.22707	up
gene-LOC105162957	3.1833	2.7759	1.28997	1.58033	0.992232	0.835302	0.024287	-1.04389	down
gene-LOC105178296	14.5259	14.8517	17.5636	52.781	53.5671	38.4866	2.86e-17	1.43848	up
gene-LOC105162419	2.2776	3.43506	1.37441	0.427238	0.470398	0.352351	8.87e-07	-2.2109	down
gene-LOC105166527	84.6551	82.726	67.6224	23.1968	14.8847	21.7365	2.73e-17	-2.0696	down
gene-LOC105161085	14.7691	8.58678	7.23519	1.68794	1.60624	7.71926	0.0199491	-1.22198	down
gene-LOC105177969	12.718	2.20535	4.5415	0.979366	1.82418	3.34781	0.0221572	-1.24878	down
gene-LOC105155700	6.8747	6.12738	7.02884	23.5713	15.9514	16.2747	1.37e-13	1.25221	up
gene-LOC105176380	16.9135	21.8862	14.5117	7.749	8.29821	7.32947	1.65e-06	-1.29989	down
gene-LOC105173653	4.78979	6.57024	11.6943	26.8969	10.5694	20.5375	0.000984029	1.0399	up
gene-LOC105164117	12.0155	4.94611	9.1216	0.970118	1.32484	3.88555	0.000306565	-1.70168	down
PB.12561	285.521	160.348	102.271	7.73112	13.5846	41.1904	1.49e-06	-2.46224	down
gene-LOC105167153	10.8286	8.82949	10.7158	25.3267	25.499	18.7529	7.82e-07	1.01514	up
gene-LOC105177160	66.3338	68.9516	64.9888	13.5822	11.0769	11.34	3.69e-68	-2.62014	down
gene-LOC105179591	20.1033	25.4919	22.4751	15.1713	9.7454	9.22105	4.87e-06	-1.13789	down
gene-LOC105163919	63.8971	46.8644	58.8205	42.4139	23.6205	27.6789	2.55e-05	-1.00878	down
PB.5753	1.242	2.61215	0.819414	0.230754	0.100438	0.08417	6.64e-07	-2.63607	down
PB.8888	3.48629	1.99769	1.91576	0.25506	0.180994	0.687409	1.2e-05	-2.18554	down
gene-LOC105156059	4.36597	12.0201	17.0816	49.4214	34.0488	18.9325	0.00722525	1.19342	up
gene-LOC105164142	0.875265	0.818894	0.722104	1.53834	1.54675	5.77829	0.010811	1.29526	up
gene-LOC105164025	6.16738	11.7984	14.0677	37.9783	33.5937	15.483	0.00413214	1.10977	up
gene-LOC105163663	18.3249	19.3095	18.4039	8.34059	7.17088	10.6737	1.11e-06	-1.09442	down
gene-LOC105167439	17.0264	39.2214	42.4429	125.528	92.9079	65.4776	0.000913432	1.20323	up
gene-LOC105176095	1.5656	4.15952	5.39701	16.2548	14.7379	9.4736	0.000366829	1.46071	up
gene-LOC105176452	3.35102	4.02506	8.88794	21.9209	13.4524	13.2695	0.00064535	1.23858	up
gene-LOC105165951	1.70188	3.28735	3.49281	7.28211	7.84354	2.37352	0.00771256	1.16449	up
gene-LOC105156413	101.774	95.4076	97.6291	37.352	41.9311	42.9343	3.39e-14	-1.36621	down
gene-LOC105159355	10.2513	15.9784	10.5405	7.37707	4.17261	3.82818	0.000194122	-1.32188	down
gene-LOC105158812	0.61174	2.31237	3.84887	0.098956	0.113904	0.481215	0.00021934	-2.10832	down
gene-LOC105160695	5.72926	1.46223	3.26797	0.309394	0.467491	2.57265	0.0447466	-1.13862	down
gene-LOC105177935	3.85173	3.59674	3.59426	2.56392	1.8233	1.43534	6.09e-06	-1.15512	down
gene-LOC105162544	1.95697	3.29982	3.47989	11.0764	11.1643	6.04231	3.98e-05	1.38212	up
gene-LOC105169908	7.02195	1.83367	1.50257	0.152617	0.068848	0.473829	2.58e-05	-2.39514	down
gene-LOC105174403	11.3242	8.98427	0.899507	0.093568	0.100229	2.2595	0.0221306	-1.35331	down
gene-LOC105156371	6.90842	3.99734	3.7685	1.48169	1.65027	2.79639	0.000419192	-1.33655	down
gene-LOC105159722	80.8465	45.0999	54.713	9.63599	8.26846	19.8453	2.25e-07	-2.09697	down
gene-LOC105165751	5.68976	11.6757	9.34689	6.19379	4.87283	5.22159	1.17e-09	-1.13851	down
gene-LOC105166454	3.31997	4.65065	5.09539	14.6474	11.2255	10.02	1.34e-06	1.18608	up
gene-LOC105166407	6.82839	2.27439	5.79838	16.783	17.7687	9.71069	0.00189449	1.14455	up
gene-LOC105161601	14.2939	12.8819	21.8528	9.59856	5.0592	7.08688	1.41e-05	-1.26137	down
gene-LOC105171482	6.97526	4.91023	2.37518	1.04232	1.63939	3.2434	0.0334286	-1.08477	down
gene-LOC105168669	2.69991	2.97569	4.58651	0.762281	0.60361	1.61898	0.000222545	-1.63844	down
gene-LOC105178003	4.50453	3.97089	3.95448	2.13854	1.33598	1.42363	2.47e-10	-1.52157	down
gene-LOC105172392	423.648	276.328	167.349	16.5059	36.8016	111.671	0.000149328	-1.86056	down
gene-LOC105161602	1.57822	1.2317	1.73719	3.94262	5.98148	4.36881	1.52e-06	1.39841	up
gene-LOC105167956	832.213	2766.42	2715.07	920.506	179.171	185.122	0.000304469	-1.87579	down
gene-LOC105176892	5.99614	6.88136	15.05	55.1762	30.9725	59.3333	1.83e-07	1.97065	up
gene-LOC105167275	6.757	3.44749	2.8019	1.04808	0.871359	1.80959	0.000365213	-1.61999	down
gene-LOC105169229	4.04279	2.65186	3.18895	1.41115	0.963468	2.42038	0.0073875	-1.05866	down
gene-LOC105157083	1.898	1.49108	1.7755	1.32264	0.727177	0.577465	0.00346252	-1.05024	down
gene-LOC105165198	1.30465	3.23953	4.05497	20.1685	10.0693	4.96762	0.00259441	1.44135	up
gene-LOC105159168	0.989071	0.974731	1.10633	3.42967	2.49224	2.68584	0.000116952	1.12347	up
gene-LOC105175671	3.17181	3.79633	3.62441	8.63349	7.96203	8.27867	4.09e-12	1.16455	up
PB.4270	19.2136	16.6368	9.46236	3.76021	3.2446	3.53416	4.36e-12	-1.80938	down
gene-LOC105177773	7.2079	3.6157	4.07223	1.9494	1.70298	2.84345	0.000489581	-1.29255	down
PB.18337	7.99591	9.11788	9.11407	1.64183	2.85724	3.41417	2.95e-07	-1.67561	down
gene-LOC105165699	18.9615	56.9025	81.4205	367.211	309.006	156.675	7.39e-05	1.81372	up
gene-LOC105175444	28.6795	16.8943	15.4912	6.78183	8.03938	7.75918	5.15e-06	-1.53514	down
PB.17526	0.804277	0.331722	0.819125	3.00569	3.625	3.36148	8.35e-08	1.97185	up
gene-LOC105160289	2.02099	0.648936	1.40322	4.89039	7.01543	5.32801	2.32e-05	1.69294	up
gene-LOC105179212	0.411957	1.06377	1.39587	5.17765	3.82744	1.87179	0.00310201	1.39344	up
gene-LOC105178585	288.452	232.511	228.329	42.1311	42.4633	95.6308	1.7e-09	-2.09235	down
gene-LOC105166092	26.7023	21.5539	24.6139	85.3967	64.209	63.4452	3.57e-16	1.3378	up
gene-LOC105159629	37.803	56.3946	43.2105	25.5046	21.8427	15.0728	1.1e-05	-1.25089	down
gene-LOC105156652	2.1468	3.68164	5.50672	14.2953	9.15825	7.55676	0.00171914	1.13951	up
PB.16548	21.0684	4.53223	4.45863	0.108073	0.361053	4.70155	0.0489287	-1.16733	down
gene-LOC105163408	101.128	70.9937	67.048	15.4151	21.4367	60.8036	0.00982624	-1.18228	down
gene-LOC105171622	40.478	38.9233	39.0998	13.4832	7.45428	12.1995	5.17e-16	-1.96551	down
PB.13910	3.87993	7.2335	5.51325	3.54657	1.64607	2.52284	0.00106592	-1.13733	down
PB.12093	1.2814	8.4009	12.8613	2.06611	0.745442	2.33884	0.00390583	-1.57863	down
gene-LOC105155229	0.483107	0.886257	0.649865	3.04746	2.71079	1.15495	0.00776459	1.17845	up
gene-LOC105175389	6.17988	3.24158	3.10091	9.15954	10.732	10.4924	0.00161087	1.06842	up
gene-LOC105168173	1.50471	0.780312	0.762389	0.505204	0.190113	0.048479	0.00898284	-1.46815	down
gene-LOC105165525	13.6593	9.64993	11.1161	20.7618	35.363	55.8277	0.000443051	1.36251	up
gene-LOC105175361	180.296	84.0391	67.7981	44.1538	64.6999	57.2473	0.00979994	-1.02232	down
gene-LOC105165568	2.94923	0.859113	1.67556	0.280278	0.26401	0.147189	3.04e-06	-2.35708	down
gene-LOC105164030	0.241941	1.20222	1.72797	5.46952	2.81226	3.16843	0.0181531	1.22824	up
gene-LOC105171351	15.7454	18.8394	17.1079	49.5803	56.9171	37.7145	3.03e-07	1.24137	up
gene-LOC105176668	192.352	183.624	198.529	390.154	456.688	464.727	5.18e-09	1.04228	up
gene-LOC105170654	31.9841	20.0801	19.2565	11.7504	9.26459	16.8716	0.00112912	-1.0102	down
gene-LOC105168868	83.0285	76.9815	81.5462	47.6992	43.772	32.6384	2.2e-09	-1.1091	down
gene-LOC105177152	1.71861	1.99146	1.52221	3.21577	5.52135	6.8242	0.000930621	1.24616	up
gene-LOC105167752	30.5845	13.6195	11.7047	7.9359	8.54742	11.5078	0.0105456	-1.0208	down
gene-LOC105171547	4.74397	7.22856	7.03001	15.9728	16.8836	16.2001	4.12e-06	1.14063	up
gene-LOC105178842	1.74996	4.76417	3.49517	36.2839	46.4252	9.76813	2.11e-06	2.3361	up
gene-LOC105161759	21.1396	18.7518	21.2283	8.96154	11.3236	7.51082	4.08e-07	-1.22562	down
gene-LOC105172636	10.1426	6.83613	8.97272	19.556	25.2152	17.5714	0.000120625	1.02645	up
PB.6462	0.19748	0.083528	0.388886	0.956796	0.982429	1.6145	0.00245649	1.60566	up
gene-LOC105160279	22.0397	5.03148	39.398	5.36325	4.92876	12.2328	0.0137255	-1.25895	down
gene-LOC105157053	0.043858	0.829212	1.62336	7.89983	3.84831	1.2464	0.0472681	1.17219	up
PB.15248	2.3965	0.403589	0.818294	7.50493	5.79634	4.68619	0.00246226	1.56835	up
gene-LOC105160576	8.41306	22.5784	22.8916	63.2596	48.7116	29.3908	0.00934415	1.04433	up
gene-LOC105168792	10.9275	11.7433	8.99112	5.66552	4.97125	3.78345	8.22e-08	-1.29812	down
gene-LOC105159701	100.612	218.756	194.285	76.571	100.245	41.2539	0.00114726	-1.27044	down
gene-LOC105180222	11.3308	17.2288	17.9207	3.21504	3.65447	10.2764	0.0031268	-1.31826	down
gene-LOC105174978	82.7803	48.1866	63.5876	38.4947	32.6916	50.6295	1.66e-05	-1.46368	down
gene-LOC105165186	7.37842	7.30139	9.94878	17.8146	18.2879	21.3543	7.54e-08	1.16818	up
gene-LOC105177321	1.0676	2.33877	1.50041	6.77848	12.9875	7.86814	1.31e-06	1.9915	up
gene-LOC105177745	24.8283	20.0321	11.3809	7.34704	8.91933	11.1695	0.000610233	-1.13909	down
gene-LOC105172373	5.65666	2.94486	7.40233	19.9771	18.7842	17.369	5.85e-06	1.50406	up
gene-LOC105163093	6.13662	3.49915	5.02743	3.23298	2.09532	2.19115	0.00012121	-1.08793	down
gene-LOC105156076	12.976	19.7258	14.3835	9.28081	7.79756	5.77624	0.000227164	-1.14596	down
gene-LOC105176235	0.565841	0.737811	0.26395	1.71581	3.20652	1.17589	0.00589561	1.36381	up
gene-LOC105162093	1.9162	0.548474	0.759225	0.490334	0.218873	0.178156	0.00458526	-1.48456	down
gene-LOC105161745	115.483	92.214	104.927	15.5356	16.4389	47.7344	7.36e-05	-1.76967	down
gene-LOC105171634	68.6893	41.0606	32.8354	11.6864	25.6979	17.7171	0.000757922	-1.32665	down
gene-LOC105176755	13.8296	7.30861	9.99854	1.75402	1.20375	4.84653	0.000209755	-1.7307	down
gene-LOC105174561	6.53827	7.03133	6.12359	13.3733	15.5602	16.9485	7.23e-06	1.01252	up
gene-LOC105176660	18.1097	20.6733	18.3184	8.37343	6.63366	10.0306	4.09e-08	-1.3056	down
[truncated: 95 more rows]

## Sheet: 12h
Table S5. Statistics of differentially expressed gene at 12 hpi
#ID	R12-1_FPKM	R12-2_FPKM	R12-3_FPKM	S12-1_FPKM	S12-2_FPKM	S12-3_FPKM	Pvalue	log2FC	regulated
gene-LOC105170731	1.59438	1.69113	0.752804	2.42277	2.69955	2.48605	0.00752854	1.0743	up
gene-LOC105172834	24.58	26.2455	37.1387	5.90217	16.7762	5.31926	0.00619553	-1.30743	down
gene-LOC105157394	1.44604	0.443077	1.18488	2.16245	3.07836	2.71312	0.00104676	1.49999	up
gene-LOC105161498	4.20015	2.63506	7.61953	28.9305	25.6083	18.1039	2.89e-08	2.42812	up
gene-LOC105157406	3.1043	1.06078	2.53702	3.46057	5.83823	7.25466	0.00111204	1.43495	up
gene-LOC105157928	55.445	49.3281	60.5609	15.8237	17.4295	18.8947	1.42e-27	-1.43964	down
gene-LOC105175373	5.00192	13.6285	4.77703	3.30891	3.27219	1.14279	0.0173381	-1.27934	down
PB.6815	1.44166	1.94662	0.742336	33.1262	22.7211	14.2074	6.92e-19	4.07011	up
PB.17713	0.917603	2.89616	1.12489	4.15185	6.04153	4.53108	0.000790841	1.66265	up
gene-LOC105156673	1.64748	5.16772	1.687	0.872063	0.523029	0.79633	0.00240964	-1.69346	down
gene-LOC105170743	1.83632	0.402992	1.46191	2.69223	4.8835	3.86345	0.00311662	1.6762	up
gene-LOC105159044	9.37532	17.8807	12.4198	0.586993	1.23894	0.621845	7.73e-16	-3.42315	down
gene-LOC105158249	11.9467	14.4828	12.0603	4.10015	3.02797	5.36824	4.9e-09	-1.39002	down
gene-LOC105156319	0.79758	2.2784	0.973288	0.34739	0.137026	0.447867	0.00766552	-1.59921	down
gene-LOC105170761	20.1496	2.82492	19.2073	17.9992	32.3056	99.2302	0.01019	1.72093	up
gene-LOC105178039	3.53125	4.38317	3.15456	1.26664	1.86112	1.4498	0.000390944	-1.02054	down
gene-LOC105172891	2331.85	2544.24	2144.86	245.638	323.63	442.358	3.03e-38	-2.68244	down
gene-LOC105164090	8.44953	5.84231	7.59708	1.78241	2.18673	2.7896	1.15e-08	-1.38838	down
gene-LOC105166621	111.878	101.439	90.932	219.938	214.351	142.322	9.12e-06	1.13406	up
gene-LOC105178638	4.46994	9.13554	6.67146	3.0546	1.95673	2.0025	0.00112107	-1.25135	down
gene-LOC105166390	20.989	55.5424	26.5997	14.1529	5.07539	8.10821	0.00168153	-1.49778	down
gene-LOC105161463	20.8569	20.9031	20.7813	39.672	42.2288	38.2566	9.24e-18	1.16242	up
gene-LOC105171689	44.1622	49.0737	39.5499	1.84311	3.22744	2.28186	1.88e-48	-3.86905	down
gene-LOC105162142	0.747848	0.220056	0.974586	2.09294	2.33271	1.69866	0.0023436	1.71089	up
gene-LOC105158261	20.4162	15.3356	14.3591	31.8304	28.6206	29.8126	1.8e-08	1.0301	up
PB.20534	4.98395	3.31084	2.55765	0.888774	1.2643	1.24597	0.00149278	-1.37673	down
PB.6958	0.264204	0.298629	0.245162	1.1897	0.963177	0.559291	0.000102622	1.84775	up
gene-LOC105159555	15.9275	16.7247	14.8754	28.6161	38.5682	32.4367	3.74e-14	1.23615	up
gene-LOC105166139	34.4245	22.3667	29.8041	63.2476	65.4677	37.2651	0.00128385	1.02575	up
PB.16608	0	0	0	1.59464	0.838139	2.35206	8.04e-27	8.01061	up
gene-LOC105168447	4.89799	4.6125	4.22892	31.3241	38.2957	26.0521	2.81e-42	2.9657	up
gene-LOC105157606	1.704	0	0.869582	9.23194	12.0575	22.7585	0.000151113	3.18088	up
gene-LOC105169310	33.1611	29.512	34.2382	8.39691	9.3205	17.3391	2.77e-07	-1.27587	down
gene-LOC105163549	15.0301	4.88943	7.86053	37.064	37.3943	42.0518	4.1e-09	2.15845	up
gene-LOC105169269	18.167	8.27166	10.7489	20.304	23.6951	23.2545	0.000359613	1.06181	up
gene-LOC105161572	0.913478	0.277175	0.949466	3.42868	2.91949	2.16398	0.000293109	2.02523	up
gene-LOC105172604	41.8257	46.6147	39.2133	13.4795	13.9433	11.9641	5.65e-16	-1.49525	down
gene-LOC105159451	10.5918	2.809	8.21935	30.7588	53.1065	28.5942	7.03e-07	2.42428	up
gene-LOC105158939	9.5397	11.7373	8.51474	3.72292	3.57471	3.8558	1.68e-08	-1.12892	down
gene-LOC105159283	8.34481	6.56709	8.56063	2.93054	3.63068	2.145	0.000216832	-1.15824	down
gene-LOC105162696	25.0365	23.4445	20.2302	42.013	37.5144	42.3427	5.86e-14	1.04389	up
gene-LOC105174237	5.0519	10.0188	5.8449	2.48005	2.41562	2.83308	0.000307706	-1.18821	down
PB.12342	0.563136	0.293546	0.622753	2.25405	2.25819	1.13638	8.26e-05	2.01026	up
gene-LOC105175588	3.14984	1.0851	2.33782	4.76396	5.72191	7.52482	2.23e-05	1.60738	up
gene-LOC105168490	15.0416	12.1324	12.7292	55.3303	48.6285	43.8868	8.89e-21	2.19953	up
PB.17433	1.07435	0.741306	1.12683	4.08322	4.27386	2.28614	9.86e-06	1.97087	up
gene-LOC105159938	12.0463	14.385	12.3341	67.1464	72.0008	56.6645	3.51e-34	2.53629	up
gene-LOC105177536	87.0063	93.4813	78.565	36.7936	33.5109	31.3907	7.19e-10	-1.09954	down
gene-LOC105178827	10.5047	25.8862	15.6757	3.78481	4.24379	5.35729	2.62e-06	-1.69521	down
gene-LOC105160645	51.3319	68.3832	47.747	14.6116	16.3365	16.8431	9.79e-16	-1.55443	down
gene-LOC105161024	0.821144	0.045002	1.31469	4.53059	7.27632	5.50549	0.000366221	2.64421	up
gene-LOC105168968	5.5243	4.73309	5.2896	1.43986	1.43073	2.08877	6.32e-15	-1.394	down
gene-LOC105176477	8.93641	20.2258	9.48646	2.3802	3.11745	2.84583	4.33e-07	-1.89424	down
gene-LOC105166669	96.8575	66.8031	77.325	252.17	280.877	192.247	7.75e-13	1.79244	up
PB.15344	0	0	0	0.545744	5.59591	0.7164	5.5e-12	6.08067	up
gene-LOC105160405	44.0635	31.5764	36.4691	12.0055	14.5562	19.9175	1.21e-08	-1.09322	down
gene-LOC110012458	7.01447	7.13904	8.1618	21.5184	25.4803	25.8203	1.09e-43	1.81875	up
gene-LOC105161575	15.8346	22.3774	18.899	7.43133	7.62076	9.38711	9.25e-07	-1.12326	down
gene-LOC105171179	5.1533	10.5528	7.52553	293.558	351.136	162.317	8.34e-37	5.07136	up
gene-LOC105168796	4.41188	3.58089	3.62139	0.431913	0.545505	1.0801	2.11e-10	-2.22453	down
gene-LOC105174369	14.2456	15.9744	11.213	26.5603	25.5636	18.6519	6.6e-05	1.00034	up
gene-LOC105163469	1.40203	0.887809	1.63114	2.64953	4.61035	4.89784	3.24e-07	1.78077	up
gene-LOC105173336	6.77944	2.60862	7.58129	9.36781	9.07012	13.3553	0.00862412	1.06669	up
gene-LOC105177591	19.565	19.9753	16.1931	4.71435	3.86596	10.2518	1.88e-07	-1.34342	down
gene-LOC105175206	29.8353	26.5746	24.7062	51.9548	52.2928	52.4425	8.79e-22	1.15802	up
gene-LOC105166815	60.8697	177.95	68.7339	33.4798	38.5767	42.1389	0.00378443	-1.13392	down
gene-LOC105164984	65.8488	182.016	67.2568	31.7172	26.2863	16.1661	0.000219252	-1.67379	down
gene-LOC105156968	3.05767	1.46118	1.48841	11.2052	13.9992	21.8698	1.2e-15	3.00386	up
gene-LOC105163451	2.13811	0.546288	1.24534	4.47932	4.09583	5.41904	1.27e-05	1.94383	up
gene-LOC105168826	6.23469	5.19223	10.2223	2.5942	2.82504	1.64966	0.00289873	-1.29778	down
gene-LOC105172495	3.17104	0.383391	2.64243	5.70693	7.64838	8.91447	0.0014759	1.86044	up
gene-LOC105163126	40.8857	31.4867	34.1528	10.222	11.1358	23.6563	0.000958537	-1.00144	down
gene-LOC105166463	0.167936	0.014264	0.064467	0.574773	0.622337	1.10769	1.73e-05	2.90785	up
gene-LOC105172397	10.5175	2.35606	8.87258	9.34571	14.5313	19.418	0.0286981	1.11714	up
gene-LOC110011262	1.47003	0	1.11687	6.4528	5.71134	4.63686	0.016709	2.0965	up
gene-LOC105165118	28.7237	7.38459	24.0126	30.9738	36.889	52.387	0.00826688	1.16524	up
gene-LOC105155720	1.48395	0.353654	1.06899	3.44292	3.56229	2.46143	0.000481799	1.79953	up
gene-LOC105155408	25.8145	22.6604	22.8653	3.64162	3.22219	7.81949	5.51e-11	-2.04888	down
gene-LOC105166349	5.09907	2.19704	4.75736	17.6827	20.2784	16.3286	3.52e-12	2.31613	up
gene-LOC105166596	23.9128	19.4855	21.2854	54.8327	55.37	56.8488	2.44e-39	1.57404	up
gene-LOC105161161	11.0386	2.03138	9.85905	16.9952	23.8799	22.5541	0.00268529	1.56628	up
gene-LOC105158888	1.41919	0.405702	1.89538	2.02973	3.11145	12.2924	0.00232043	2.03281	up
gene-LOC105166538	9.14324	4.49456	6.98421	8.3362	10.2471	18.2848	0.0043525	1.00013	up
gene-LOC105172662	0.663099	0.399955	0.612841	1.94231	1.23229	2.27413	5.18e-05	1.78163	up
gene-LOC105178386	14.1296	2.94069	16.8536	24.639	25.701	29.8039	0.00957688	1.35034	up
gene-LOC105179410	11.162	14.8887	12.962	4.57646	4.21503	4.41996	9.37e-13	-1.30117	down
gene-LOC105172289	11.9256	7.20932	10.5644	20.4119	21.0293	19.166	1.22e-07	1.21775	up
gene-LOC105170995	13.4193	7.83741	11.1789	18.7312	27.9532	35.1922	8.18e-08	1.51293	up
PB.11739	0.344233	0	0.179397	1.02122	1.85484	1.94469	0.0033603	2.49713	up
gene-LOC105161960	4.64259	1.44116	1.26517	12.7911	25.584	27.0614	3.4e-10	3.12165	up
gene-LOC105164901	1.59077	2.95694	1.54243	7.34765	8.36557	9.30746	1.95e-16	2.45323	up
gene-LOC105169579	0.989462	0.15177	1.40813	1.16308	0.885912	6.65339	0.0316129	1.58276	up
gene-LOC105171009	2.18389	0.4915	2.16997	6.70971	10.0583	10.6008	2.8e-06	2.48994	up
gene-LOC105170843	4.51857	6.11458	3.92748	1.90146	1.36775	2.27721	2.67e-05	-1.16323	down
gene-LOC110012813	8.01842	3.7655	6.3146	21.5421	27.2566	16.6634	1.35e-08	2.00651	up
PB.17575	5.47396	2.81571	6.21408	9.31413	10.2561	9.7529	0.000181046	1.20727	up
gene-LOC105162445	277.676	190.825	287.165	93.0209	110.647	92.1474	1.7e-07	-1.13647	down
gene-LOC105164043	10.3056	7.94324	12.5351	2.30125	2.35527	2.99033	2.75e-11	-1.75716	down
gene-LOC105157377	6.45973	2.19094	7.91363	10.1489	8.68001	14.8306	0.0113508	1.14117	up
gene-LOC105165107	6.02741	1.41198	5.01404	40.2228	40.9777	38.1001	2.3e-13	3.26715	up
gene-LOC105159622	1.26676	0.485085	2.00902	1.33904	2.24116	7.45957	0.01964	1.49621	up
gene-LOC105164575	5.75209	8.57568	4.63669	2.31392	2.80736	2.1329	0.000499036	-1.12893	down
gene-LOC105165381	7.28883	18.0287	7.34318	3.49217	2.84796	4.00225	0.000330933	-1.53636	down
gene-LOC105157063	8.55132	1.23589	7.01877	1.08114	1.48473	1.54435	0.00554797	-1.61873	down
gene-LOC105159754	6.60061	6.10203	7.29045	17.3017	11.3535	16.1371	9.43e-10	1.36415	up
gene-LOC105159737	1.9971	2.25784	2.21208	0.894223	0.649233	1.13469	5.65e-05	-1.04364	down
gene-LOC105168996	8.85251	4.45192	6.63892	11.1835	10.7472	12.3155	0.000191136	1.00111	up
gene-LOC105173979	22.7543	6.18886	21.1645	51.0947	68.6788	55.1731	1.2e-05	1.92936	up
gene-LOC105167627	30.4299	21.512	32.659	7.50656	11.449	4.26074	0.00022935	-1.53293	down
gene-LOC110011682	0.677686	0.054227	1.15089	1.85127	1.75947	5.75835	0.00755985	2.03948	up
gene-LOC105169478	4.89579	4.56318	4.49711	1.6337	1.91529	2.36626	3.21e-10	-1.01916	down
gene-LOC105170453	3.87374	2.60121	2.9639	8.41919	6.33745	7.26019	1.94e-09	1.42988	up
gene-LOC105169538	4.42669	4.8311	3.35415	6.96856	8.79196	8.17091	1.09e-06	1.02118	up
gene-LOC105156738	4.51061	7.20589	19.5143	0.302323	1.46654	0.441718	2.85e-05	-2.98542	down
gene-LOC105167925	19.6665	21.7559	33.3295	39.8783	55.1179	33.9489	0.000655033	1.05556	up
gene-LOC105156419	7.26489	4.53695	6.64153	11.2415	12.9662	16.4321	1.51e-09	1.34238	up
gene-LOC105165407	2.09212	0.994433	2.09461	0.161801	0.094923	0.549314	0.000403511	-2.21212	down
PB.10863	1.82072	1.3779	1.06374	0.460766	0.629044	0.547551	0.00272768	-1.09931	down
gene-LOC105168872	4.91472	1.29852	2.20018	8.4378	11.8613	15.8662	3.21e-06	2.18022	up
PB.5463	11.7457	4.55607	10.065	1.39855	2.91166	4.1102	0.00333372	-1.35666	down
gene-LOC105160791	4.27348	5.15389	5.40002	12.5024	12.9769	11.7376	2.66e-14	1.547	up
gene-LOC105167726	1.70432	0.413859	1.38272	3.18595	2.62276	2.02617	0.0208372	1.28212	up
gene-LOC105163262	3.36452	0.357145	4.47824	3.89626	6.9103	29.6727	0.00792726	1.99777	up
gene-LOC105174256	52.1958	70.1379	56.2924	27.3541	28.8762	19.072	0.000195586	-1.00046	down
gene-LOC105156146	83.8161	148.054	95.171	25.3222	25.8035	29.1851	5.69e-12	-1.76797	down
gene-LOC105170794	230.364	222.402	187.543	39.4114	60.9542	44.4425	3.55e-20	-1.79154	down
gene-LOC105178000	12.3809	11.6767	11.4395	2.11168	2.00566	4.5363	3.49e-13	-2.21646	down
PB.6282	0.50988	3.8249	0.557311	0.182828	0.581334	0.218564	0.037045	-1.64347	down
gene-LOC105164615	7.39096	2.73324	5.4138	7.44382	9.01472	13.0933	0.00409696	1.09943	up
gene-LOC105165426	140.276	334.847	177.75	65.0478	37.2556	40.0305	4.19e-06	-1.85433	down
gene-LOC105157008	0.794622	0.14524	1.99181	1.76169	2.7902	8.04828	0.0136399	1.84927	up
gene-LOC105177410	7.39938	2.70393	5.90841	17.8094	20.048	20.2119	3e-09	2.06326	up
gene-LOC105167988	146.802	117.714	123.814	240.413	233.234	204.91	1.81e-09	1.01806	up
gene-LOC110012142	0.05535	0.207479	0.098713	1.36547	0.737256	1.23106	1.92e-07	3.02066	up
gene-LOC105171939	3.24075	1.04322	3.41059	4.57581	5.74224	5.91992	0.00588046	1.22629	up
gene-LOC105169158	3.20306	0.348048	2.75194	5.42416	6.31198	9.41786	0.00445743	1.69422	up
gene-LOC105170333	2.13492	1.30141	1.94099	0.240791	0.3386	0.610806	0.000142264	-1.82728	down
gene-LOC105169564	11.3212	13.562	9.97841	2.44555	2.56053	2.49721	1.66e-19	-1.96572	down
gene-LOC105168487	6.15124	5.41132	6.92661	129.923	134.906	101.93	8.85e-85	4.47872	up
gene-LOC105173609	13.2333	11.8422	13.2775	3.09471	5.00784	6.34423	1.26e-08	-1.25701	down
gene-LOC105175781	21.3188	36.407	27.115	8.74125	13.0529	10.2051	5.09e-05	-1.19849	down
gene-LOC105164765	38.016	16.6644	36.0491	152.369	191.362	76.943	5.55e-08	2.33879	up
gene-LOC105179613	10.0578	2.5355	8.76959	12.495	12.8399	13.9182	0.0396281	1.03211	up
gene-LOC105170945	25.2989	15.0893	20.1869	25.5567	30.9057	55.3139	0.000618359	1.00379	up
gene-LOC105163441	0.323507	0.147268	0.44395	0.590112	0.562127	0.525527	0.0421672	1.02301	up
gene-LOC105171216	11.1737	25.6288	17.9068	5.52996	6.05178	6.53366	6.44e-05	-1.33631	down
gene-LOC105176011	5.98806	7.31841	6.56285	12.574	13.754	12.0619	2.41e-13	1.09443	up
gene-LOC105171783	15.3765	16.3553	15.4896	7.14206	7.22714	4.8186	7.85e-06	-1.18183	down
gene-LOC105164344	0.973571	1.3595	1.13879	34.8729	35.5159	27.009	3.95e-127	5.13054	up
gene-LOC105167910	7.26588	1.88089	6.39746	9.6264	9.70806	14.461	0.00755564	1.25221	up
gene-LOC105164094	10.8208	6.86437	9.87298	49.42	46.4662	50.0931	1.53e-49	2.66196	up
gene-LOC105161503	86.4657	48.9804	69.2525	122.652	194.147	112.15	0.000158083	1.23396	up
gene-LOC105175682	38.4679	36.8184	37.3637	4.23474	5.03123	9.90755	1.79e-14	-2.45063	down
gene-LOC105163112	6.32914	8.2761	7.82147	2.41971	3.46405	3.15088	0.000109694	-1.03566	down
PB.17243	0.252223	0.099089	0.325402	3.47947	3.89586	5.13822	1e-24	4.19106	up
gene-LOC105175259	27.5437	28.4052	23.2188	70.089	62.4871	60.0257	1.44e-17	1.50837	up
gene-LOC105170725	6.24689	0.872086	4.81995	8.60292	12.5364	17.7053	0.00192177	1.74949	up
gene-LOC105159528	18.6205	19.7869	12.3042	5.38482	5.00942	5.42103	9.95e-10	-1.38399	down
gene-LOC105155359	3.54592	6.08244	6.4559	0.732784	0.269606	0.656056	1.51e-12	-3.01174	down
gene-LOC105172394	31.1033	7.28475	29.7249	42.4875	79.2155	47.3382	0.0028803	1.48796	up
gene-LOC105158378	162.848	173.729	136.74	51.402	64.7761	41.0431	3.54e-08	-1.35494	down
gene-LOC105179517	228.208	143.941	196.522	55.7875	40.5628	58.0034	2.53e-14	-1.64058	down
gene-LOC105169898	2.93503	1.46255	2.40808	3.83992	4.35401	6.54864	0.00214345	1.25268	up
gene-LOC105165282	10.1674	51.2517	14.4126	8.13197	6.6979	5.27196	0.00630954	-1.53696	down
gene-LOC105180118	12.9307	12.1945	11.3252	1.15203	1.42445	2.20879	2.96e-23	-2.66927	down
PB.16604	32.512	66.9205	41.1883	22.6416	14.9764	12.5406	0.00131861	-1.2783	down
gene-LOC105160029	13.755	15.8957	14.2254	4.07914	3.60486	5.05234	8.28e-18	-1.55752	down
gene-LOC105158598	2.26032	2.30712	2.27902	1.07006	0.697543	0.917322	9.28e-06	-1.2443	down
gene-LOC105175714	116.099	220.683	151.327	41.8466	59.5463	46.6628	1.44e-06	-1.44542	down
gene-LOC105175447	25.125	80.358	28.78	1.76467	0.776161	1.20966	7.96e-19	-4.56182	down
PB.11282	24.3274	28.5603	34.0135	2.05974	2.15981	1.4083	5.91e-27	-3.32755	down
gene-LOC105170785	75.0121	20.5133	72.7734	122.166	117.194	115.298	0.00284253	1.28885	up
gene-LOC105179047	0.083884	0.256465	0.069984	43.4662	31.3877	59.0454	1.01e-97	7.91218	up
gene-LOC105158187	20.0498	29.6917	25.6502	5.43965	5.22277	5.17222	2.9e-18	-2.00246	down
gene-LOC105171587	16.8542	23.8869	14.3769	2.85094	2.13093	2.93422	1.65e-19	-2.52802	down
PB.19980	4.36549	4.29247	2.94437	1.13484	1.33072	2.08301	0.000968798	-1.10762	down
PB.12235	0.470323	0.331056	0.528394	6.50481	2.39362	3.94293	3.07e-09	3.16962	up
gene-LOC105172501	4.04305	3.4878	3.65571	0.696543	0.65255	1.42061	3.58e-07	-1.69124	down
gene-LOC105167022	23.7943	37.835	29.2442	11.1625	10.5632	8.42401	1.46e-06	-1.31989	down
gene-LOC105167423	641.627	372.554	437.763	1392.52	1260	1230.15	1.94e-12	1.55195	up
gene-LOC105161924	9.95344	8.83147	7.69899	47.1648	45.4684	44.0027	1.62e-54	2.18395	up
gene-LOC105157341	5.11343	1.05547	5.05695	9.36738	8.10738	5.29934	0.0449558	1.14604	up
gene-LOC105178552	54.4275	58.9414	58.2968	20.8614	17.1589	24.4975	2.16e-16	-1.2412	down
gene-LOC105172860	15.4919	22.4167	16.9705	5.39002	3.69774	6.8984	4e-07	-1.53205	down
gene-LOC105174825	10.0378	2.2871	7.61163	22.6868	27.4979	18.3332	7.92e-05	1.89685	up
gene-LOC105167465	17.1156	6.39969	18.1735	20.6615	23.2858	28.9115	0.00832845	1.00332	up
gene-LOC105178852	29.0615	24.8279	27.2603	51.2089	61.1093	46.8116	4.49e-10	1.13037	up
gene-LOC105161063	10.9088	8.16129	9.18412	3.63302	2.79508	5.32658	6.81e-05	-1.03881	down
gene-LOC105169521	21.6273	10.6055	23.3953	6.74592	7.30788	3.54689	0.00134319	-1.33828	down
PB.10502	1.54534	0.205803	1.86123	3.06522	66.1229	2.05678	0.0048181	2.67106	up
PB.21014	17.8102	13.6095	14.5481	0	0	0	1.62e-28	-7.97824	down
gene-LOC105162469	16.6196	15.8728	14.5795	2.039	2.13131	5.4164	5.38e-09	-2.04454	down
gene-LOC105173786	6.57907	6.46807	4.66243	1.07029	1.92293	0.838172	9.89e-08	-2.05266	down
PB.11649	0.647336	0.33851	0.472	0.991547	1.05106	1.95136	0.000170699	1.57517	up
gene-LOC105169693	53.6043	100.503	57.7586	17.6377	18.8514	20.1023	3.15e-08	-1.61084	down
gene-LOC105173611	13.3721	11.5262	12.8397	23.474	27.1378	36.8097	1.53e-17	1.41585	up
gene-LOC105178131	2.6198	0.547792	2.59063	2.73384	4.25304	6.09637	0.0191961	1.21807	up
gene-LOC105158809	116.231	56.8994	84.0002	276.905	232.097	281.791	1.53e-12	1.76833	up
gene-LOC105165717	112.22	144.686	122.231	54.635	52.9112	52.5993	1.12e-09	-1.01241	down
gene-LOC105175266	1.15914	1.81547	1.99165	32.1493	15.7267	15.5396	2.03e-18	3.86954	up
gene-LOC105171959	9.1825	18.4845	11.0419	5.33426	4.06712	4.53173	0.000696438	-1.15701	down
gene-LOC105168255	3.43866	1.53705	4.27418	3.6225	6.12266	20.6922	0.00386837	1.68801	up
gene-LOC105171050	0.650015	0.257988	0.75007	3.39743	2.14165	2.24893	4.11e-05	2.23899	up
gene-LOC105170584	3.18949	3.43359	2.8312	8.10785	5.58474	4.65135	0.000935999	1.14949	up
gene-LOC105171077	3.67145	9.45919	5.96944	0.592055	0.718306	1.12064	4.51e-09	-2.58498	down
gene-LOC105169604	47.4508	90.2564	63.548	11.2652	13.7691	10.0199	3.43e-13	-2.23303	down
gene-LOC105169753	1194.82	1063.1	1268.76	217.134	168.656	403.344	3.15e-11	-1.92528	down
gene-LOC105157231	3.35385	0.746774	2.42488	4.91695	4.87602	4.02227	0.0118706	1.22819	up
PB.6307	2.01339	1.0523	2.03511	2.4347	3.19723	3.97155	0.00318089	1.08254	up
gene-LOC105169948	0.727235	0.087216	0.485977	2.46153	2.3421	1.53026	0.000925744	2.18515	up
gene-LOC105160315	12.3252	17.1438	11.5162	2.82435	3.61874	3.93878	2.66e-12	-1.73681	down
gene-LOC105164063	2.13232	0.163622	2.23134	2.3925	3.63968	6.47395	0.0447935	1.40532	up
gene-LOC105163543	130.234	342.694	202.435	30.8229	31.5801	9.5607	4.87e-08	-2.78777	down
gene-LOC105157960	5.98924	3.56547	6.17659	23.8268	28.3985	16.4791	1.48e-09	2.16906	up
gene-LOC105157979	12.2383	2.72143	10.4908	30.8316	46.7544	40.1811	2.62e-06	2.20566	up
gene-LOC105167944	2.27609	0.922431	2.21917	3.84341	3.75959	4.0597	0.00197879	1.27051	up
gene-LOC105161733	1.63951	0.355409	0.880791	1.4478	1.54089	3.43463	0.0211865	1.24666	up
gene-LOC105157749	2.19537	2.54154	2.16729	0.846225	0.656926	0.71693	3.7e-07	-1.33876	down
gene-LOC105178076	18.0494	29.4478	16.8013	7.73625	5.92578	9.20612	2.34e-05	-1.26391	down
gene-LOC105171964	2.10168	3.39874	3.41413	18.9922	21.4544	24.1203	1.94e-30	3.00512	up
gene-LOC105157984	12.0857	1.5585	11.426	50.1343	104.953	72.57	2.88e-07	3.08633	up
gene-LOC105158580	3.02242	1.81641	3.1601	1.52766	0.948739	0.548837	0.0456537	-1.04342	down
gene-LOC105172282	14.5623	20.5505	23.178	5.80397	5.43096	3.28422	4.18e-07	-1.74455	down
gene-LOC105167817	5.08668	7.10662	5.15697	2.09539	2.23849	3.05183	1.06e-05	-1.12479	down
gene-LOC105158194	0.800212	0.207981	0.770429	1.18626	1.3841	1.6613	0.0195773	1.32474	up
gene-LOC105169011	2.13965	1.71009	2.59976	1.09902	0.411861	0.876348	0.0107597	-1.13853	down
gene-LOC105169656	14.6986	17.8794	15.9988	0.2453	0.386928	0.17143	6.12e-68	-5.52591	down
gene-LOC105165956	13.3924	21.2122	12.1714	99.4939	55.0067	58.5239	1.21e-13	2.14574	up
gene-LOC105163912	2.77405	3.46312	2.56331	0.829385	0.807914	1.658	6.51e-05	-1.21282	down
PB.425	11.3619	9.17102	9.98718	2.18647	2.51574	3.93236	2.66e-11	-1.55603	down
gene-LOC105166555	1.34068	0.203658	1.45451	2.57195	2.36928	4.38722	0.00843512	1.63094	up
gene-LOC105161253	28.1618	17.4171	25.5282	47.1943	46.2724	49.9231	3.13e-09	1.19773	up
gene-LOC105163619	0.727762	0.555295	0.706153	0.06491	0	0	0.000979883	-3.00117	down
gene-LOC110012001	2.53759	3.12844	3.86902	0.47765	0.975931	0.919233	8.11e-06	-1.71687	down
gene-LOC105157186	7.2202	8.30598	6.79264	2.70912	2.59772	3.55199	5.03e-11	-1.11294	down
gene-LOC105169507	2.35519	0.011463	1.19533	5.28432	7.86735	9.93794	0.00705161	2.22163	up
gene-LOC105165386	8.3523	10.876	12.9828	3.39026	2.58913	4.28118	5.03e-06	-1.37584	down
PB.8633	3.55674	2.49193	2.83109	4.46237	5.59414	6.46783	5.22e-08	1.12676	up
gene-LOC105169175	7.101	19.1434	9.1604	2.72597	2.52636	2.92322	1.34e-05	-1.81257	down
gene-LOC105158103	4.56464	4.86494	4.34255	1.15368	2.3529	1.43244	0.000205339	-1.21292	down
gene-LOC105177700	0.294118	0.038377	0.785946	0.749381	1.27434	3.4722	0.00808857	2.06023	up
gene-LOC105161784	0.898666	0.158268	1.03494	1.93188	2.36782	10.025	0.000281958	2.49048	up
gene-LOC105167527	1.1089	0.359399	0.569058	2.23524	2.60071	2.7638	1.03e-05	1.99877	up
gene-LOC105165800	14.8356	7.87657	14.5876	46.5513	51.7444	48.8408	2.96e-15	2.16342	up
gene-LOC105176839	0.081543	0.043045	0.10494	4.33286	4.4221	6.0058	7.87e-48	5.80657	up
gene-LOC105170593	34.4692	30.5675	39.861	99.3039	97.1614	95.9182	1.93e-34	1.7775	up
gene-LOC105175978	3.90061	0.856701	2.64471	8.28514	6.41807	3.85955	0.00718749	1.43148	up
PB.5232	25.0164	18.5296	17.1099	0.644046	0.385834	1.76897	6.64e-18	-3.96542	down
PB.9980	0.191889	0.296714	0.154729	4.69812	4.28678	3.92364	7.81e-42	4.38444	up
gene-LOC105159772	5.73186	7.72801	8.39685	2.15905	2.80842	2.76562	8.01e-06	-1.25159	down
gene-LOC105162858	0.886441	1.55815	2.13619	34.3294	21.9593	21.2984	2.88e-24	4.10717	up
gene-LOC105159519	1.86508	1.99017	2.13129	2.93093	2.83681	6.49262	0.00484476	1.16225	up
gene-LOC105173142	0.573116	0.124127	0.103844	1.07286	1.24642	2.38796	0.000592724	2.33359	up
gene-LOC105162196	6.04188	0.675213	3.99638	13.0362	13.0502	13.5348	0.000933337	1.92918	up
PB.4123	3.54348	11.1789	6.32176	0.219902	0.343268	0.079153	1.36e-14	-4.27188	down
gene-LOC105165532	438.738	263.919	288.228	1461.26	1207.25	1109.57	2.25e-17	2.12826	up
gene-LOC105166967	6.22155	2.34673	7.4675	10.2816	11.1475	17.2802	0.000824252	1.36579	up
gene-LOC105179841	1.37101	10.98	2.20347	0.781014	0.925249	0.530846	0.00271663	-2.07004	down
gene-LOC105170981	6.69226	1.68892	5.53615	6.82492	10.0146	25.9952	0.00364498	1.62915	up
gene-LOC105178721	20.2346	9.35139	17.175	26.2385	28.9366	35.4739	0.000113538	1.159	up
gene-LOC105155444	16.6478	15.0371	19.5209	2.1699	4.76817	1.48395	6.95e-06	-2.15072	down
gene-LOC105176057	0.333057	0.062673	0.367844	0.865231	0.631696	0.771035	0.0147485	1.57699	up
gene-LOC105162068	0	0.272658	0.111618	20.9562	15.2075	25.106	3.45e-26	6.5314	up
gene-LOC105158214	1.8688	5.39769	1.35268	0	0	0	8.8e-14	-6.24913	down
gene-LOC105162755	0.077744	0.228053	0.084398	0.482768	1.06987	0.596364	6.94e-05	2.37485	up
gene-LOC105175623	4.90723	3.329	5.41448	8.47073	9.92816	10.9548	2.41e-05	1.39706	up
gene-LOC105163151	2.24645	0.20285	2.13785	6.03829	24.6679	13.2007	1.57e-05	2.97607	up
gene-LOC105174379	112.088	581.909	167.596	28.8103	35.9628	28.686	3.43e-07	-2.74302	down
gene-LOC105168684	2.29921	2.17953	1.28887	0.41412	0.42669	0.569701	1.62e-05	-1.72487	down
gene-LOC105168524	2.87862	12.1353	3.23793	0.457603	1.07265	0.793225	0.000137551	-2.416	down
gene-LOC105171539	31.7629	2.68714	29.507	61.7212	72.6166	104.201	0.00308347	1.86398	up
gene-LOC105172807	33.6525	47.7992	29.9097	12.4577	11.8649	8.752	1.72e-07	-1.47984	down
gene-LOC105174930	0.739878	0.13271	0.775878	2.1442	2.92954	2.33343	0.000337334	2.13604	up
gene-LOC105159034	8.33348	14.651	8.77885	32.3111	12.7588	17.4921	0.00426432	1.15044	up
gene-LOC105161573	1.72549	0.319031	1.22751	2.61407	2.66332	4.40645	0.00454319	1.61365	up
PB.8626	0.841324	0.621136	0.9108	1.52719	1.14392	1.82854	0.000474563	1.10405	up
gene-LOC105174879	0.419757	0.370165	0.648303	2.6071	0.678886	1.3099	0.00356873	1.71379	up
gene-LOC105162644	0.136541	0.050058	0.139036	1.26573	1.50344	1.55208	4.35e-20	3.60906	up
gene-LOC105165771	4.0983	1.0421	4.14404	8.27723	8.51335	11.3679	9.05e-05	1.71666	up
gene-LOC105168133	2.16547	2.53911	2.38564	9.525	12.5119	9.05452	9.08e-23	2.36206	up
gene-LOC105173986	10.9922	10.1018	9.54868	2.52791	2.19078	3.58435	1.93e-18	-1.64265	down
gene-LOC105176417	2.24869	1.85144	2.1018	0.214462	0.447404	0.470781	1.36e-09	-2.14926	down
gene-LOC105159094	1.80699	0.341282	1.17586	5.24214	5.83714	5.56911	3.82e-06	2.3679	up
gene-LOC105158264	107.73	87.8132	80.8536	205.757	204.081	159.149	1.36e-08	1.33534	up
gene-LOC105164292	11.6982	2.23979	10.858	21.5109	26.9061	32.7943	0.000349527	1.89485	up
gene-LOC105175331	218.739	143.232	178.105	475.064	480.046	373.733	4.52e-12	1.51619	up
gene-LOC105165170	287.926	250.088	273.518	11.6831	17.7772	15.1996	1.22e-106	-4.21295	down
gene-LOC105175092	86.1999	57.3203	71.5474	340.61	321.443	276.189	1.07e-27	2.33569	up
gene-LOC105158674	11.9857	11.087	8.82831	4.72005	3.38886	6.77449	6.21e-05	-1.08182	down
gene-LOC105174120	20.8403	28.7517	20.1242	10.4104	8.89564	5.7155	0.00113582	-1.12698	down
PB.8704	2.88118	1.782	2.61146	35.8517	34.0826	31.8137	1.83e-41	3.7856	up
gene-LOC105156647	15.0847	12.7152	10.5767	29.7842	31.0166	19.5453	3.44e-06	1.27009	up
gene-LOC105163546	1.87811	4.17204	1.86109	0.472305	0.167929	0.038358	0.000134674	-2.72977	down
gene-LOC105156921	4.33765	4.05161	3.6354	25.292	14.8119	17.5229	1.47e-19	2.44205	up
gene-LOC105166719	93.4994	178.286	189.237	52.934	37.7598	40.0955	2.82e-06	-1.54988	down
gene-LOC105168347	88.0737	77.5714	80.2166	254.332	236.843	229.188	2.16e-37	1.76991	up
PB.17455	1.36665	4.20743	1.61776	0.376794	0.439236	0.785934	0.00138556	-1.78522	down
gene-LOC105159716	5.0836	2.98762	5.17155	22.3038	22.1665	19.8955	1.26e-21	2.47178	up
gene-LOC105168680	3.11571	9.08477	7.89063	0.426733	0.753194	0.454442	1.64e-09	-3.07977	down
gene-LOC105165945	139.978	91.4454	131.55	272.256	248.653	244.3	4.14e-10	1.29153	up
gene-LOC105167522	0.373868	0.259952	0.414168	0.568806	0.776483	0.446855	0.0238023	1.0217	up
gene-LOC105155261	2.60254	1.41694	2.30666	4.33016	4.47142	4.40574	6.42e-07	1.25775	up
gene-LOC105171867	21.9949	13.767	15.2561	5.16284	6.14539	6.82956	5.29e-07	-1.20582	down
gene-LOC105161168	3.20741	4.60992	3.13163	11.6826	13.2463	11.1882	1.45e-11	1.8597	up
gene-LOC105173514	1.48002	1.4164	1.37312	57.1896	34.0268	33.5057	1.46e-88	4.91427	up
gene-LOC105162256	4.30291	2.31671	3.03602	6.51658	6.96777	6.26779	5.48e-06	1.25754	up
gene-LOC105163711	84.1448	96.1002	92.5314	239.375	247.523	228.22	2.67e-29	1.61336	up
gene-LOC105170461	14.0131	23.1794	12.0197	0.558095	0.345894	0.150103	4.64e-20	-4.69422	down
gene-LOC105166364	6.71038	4.6784	5.97126	340.357	376.207	289.593	3.33e-188	6.03503	up
gene-LOC105169590	1.24419	0.778821	0.794597	0.228362	0.248945	0.238278	1.9e-05	-1.65356	down
gene-LOC105160578	8.37427	8.47009	6.54294	19.9133	16.6293	21.6086	3.03e-21	1.43064	up
gene-LOC105165777	4.68781	5.26251	6.34749	0.752551	0.573944	0.614761	8.12e-27	-2.78847	down
gene-LOC105163193	11.3862	13.8731	8.89896	2.35814	2.99121	3.66529	3.73e-09	-1.67417	down
gene-LOC105176712	12.2675	15.4375	22.8983	6.62947	4.63693	4.82368	1.86e-07	-1.46707	down
gene-LOC105173380	12.073	23.2494	16.1636	5.62015	5.06538	4.07568	5.34e-06	-1.51639	down
gene-LOC105161317	2.40526	0.433092	2.34034	6.56546	12.3837	11.3061	1.09e-05	2.46829	up
gene-LOC105157279	22.411	17.6928	23.0879	4.23211	5.19829	16.9595	0.0381504	-1.01846	down
gene-LOC105172909	4.88745	0.366903	3.84648	10.6342	13.7628	28.7314	0.000398274	2.36947	up
gene-LOC105157065	5.44596	17.4029	5.9742	3.10778	1.21121	1.56045	0.000857069	-1.8763	down
gene-LOC105159234	4.39408	1.22002	4.08947	14.0811	16.0763	15.4374	6.81e-07	2.25873	up
gene-LOC105175806	5.12281	19.117	7.39062	3.86173	3.58062	2.7832	0.00907619	-1.30665	down
gene-LOC105171975	4.22521	0.875569	2.33799	0.144547	0.101058	0.363325	1.15e-05	-2.80131	down
gene-LOC105157101	27.441	6.41918	9.57974	246.623	259.336	360.735	5.14e-20	4.26907	up
gene-LOC105165085	3.75122	2.7571	5.34302	1.15955	0.61884	0.205648	0.00156865	-2.00664	down
gene-LOC105168658	8.92429	10.9025	6.57205	2.96575	2.72268	2.63981	2.54e-06	-1.4013	down
gene-LOC105179008	57.8675	11.6451	26.9719	3.50688	3.29641	6.00251	1.71e-06	-2.48523	down
gene-LOC105159132	10.96	7.35704	8.06464	2.3767	3.25725	5.17764	0.000667673	-1.05412	down
gene-LOC105159142	8.86454	0.22694	5.55474	8.12853	13.3647	24.9475	0.0460725	1.51656	up
PB.8510	675.385	384.752	1232.3	84.9563	136.29	130.884	5.61e-09	-2.37604	down
PB.7171	1.51218	0.982543	1.66402	4.29751	4.90304	5.8517	5.64e-15	2.12536	up
gene-LOC105168977	0.379867	0.20185	0.33617	0.897074	0.944083	1.10351	1.3e-06	1.81847	up
gene-LOC105160509	3.7994	0.558679	2.76864	5.51652	6.13134	5.23418	0.014415	1.38854	up
gene-LOC105177042	55.1837	32.172	45.5148	13.6176	14.6165	12.5718	2e-09	-1.43114	down
gene-LOC105164546	0.65042	0.28303	0.525662	1.80073	2.23062	2.3188	2.18e-09	2.24873	up
gene-LOC105156486	0.351848	0.084137	0.279193	0.606365	1.44572	1.46236	0.000735167	1.97577	up
gene-LOC105175668	6.78313	5.40522	6.17917	2.08598	2.00647	2.26934	8.14e-10	-1.28824	down
gene-LOC105164036	1.14139	0	0.569988	2.42709	3.01479	3.80954	0.0333694	1.8793	up
gene-LOC105169945	15.8347	55.6414	21.9524	9.21341	2.55133	5.07993	0.0002634	-2.0492	down
gene-LOC105176942	36.9761	12.3855	29.2989	41.5423	42.5969	54.2909	0.00161882	1.04569	up
gene-LOC105167349	2.77336	7.73449	3.30679	0.817459	0.463669	1.22151	0.000146432	-1.96227	down
gene-LOC105159644	5.50357	4.33219	3.20724	7.21581	10.0994	13.3935	2.16e-06	1.40799	up
gene-LOC105157448	0.901157	2.42128	1.04065	0.215053	0.189336	0.087467	6.17e-06	-2.58773	down
PB.7064	11.9225	9.89704	12.5856	3.4709	3.28091	2.22793	3.88e-07	-1.64238	down
gene-LOC105168140	44.7042	52.5905	44.206	14.5709	14.4245	12.2214	1.04e-15	-1.53627	down
gene-LOC105157396	3.34082	1.05425	3.1575	3.21013	5.3451	6.15913	0.0229209	1.09924	up
gene-LOC105159026	48.4145	46.6605	43.1717	11.2442	8.62768	19.0435	1.14e-07	-1.40956	down
gene-LOC105159693	1.92975	3.82156	2.09792	0.272507	0.196289	0.08012	1.11e-08	-3.20575	down
gene-LOC105173427	30.0578	25.798	30.1499	11.2018	11.3681	11.8562	1.08e-12	-1.19097	down
gene-LOC105177020	16.8785	12.3859	10.2285	26.6928	33.2929	35.7908	3.03e-08	1.36121	up
gene-LOC105177548	0.844584	0.705025	2.06654	5.14621	7.69059	6.60834	9.96e-08	2.47118	up
gene-LOC105157418	0.318291	1.374	0.632353	0	0.010957	0.011604	1.39e-09	-4.66731	down
gene-LOC105168730	19.5317	17.2199	18.6314	43.4469	40.0956	38.3293	1.52e-18	1.33072	up
gene-LOC105159110	145.874	147.774	154.489	51.2636	42.5035	40.85	3.24e-36	-1.52577	down
gene-LOC105176366	35.2329	19.4464	28.7838	60.1535	47.994	52.1098	1.27e-06	1.12359	up
gene-LOC105172956	0.841346	0.377525	1.02033	1.96832	1.93425	1.20674	0.0146594	1.31047	up
gene-LOC105158390	2.70845	1.27983	2.64134	7.10407	8.45484	8.66094	4.02e-11	2.04343	up
gene-LOC105159086	15.5379	10.0383	16.2419	47.6592	40.0883	35.032	6.49e-11	1.84535	up
gene-LOC105177437	0.687621	0.720507	0.579024	2.11796	1.45575	1.58703	0.000101402	1.51935	up
gene-LOC105157314	216.035	475.28	241.078	43.9674	13.1487	13.2779	2.4e-09	-3.16638	down
gene-LOC105157493	1.0359	0.867515	0.987042	0.072043	0.095633	0.195478	1.1e-09	-2.57885	down
gene-LOC105177837	0.214181	0.270239	0.177925	0.720516	1.30941	0.734895	7.34e-06	2.18944	up
gene-LOC105177596	7.46664	2.19221	8.23516	16.7723	18.725	22.6327	3.95e-05	1.81511	up
gene-LOC105176186	6.63629	6.42147	7.02359	2.25432	2.21713	2.46826	7.63e-34	-1.37599	down
gene-LOC105176486	2.8009	1.29069	2.93899	6.43567	7.23888	6.38433	2e-06	1.70441	up
PB.4699	106.879	647.044	189.476	26.4553	22.5732	22.3188	1.02e-08	-3.1831	down
gene-LOC105177797	42.3319	39.5869	37.1259	13.7139	13.9641	7.53309	2.89e-06	-1.46025	down
gene-LOC105174786	17.05	14.7812	16.2258	131.611	109.901	118.187	9.71e-98	3.10908	up
gene-LOC105180273	13.1479	13.0763	11.6092	2.27626	2.91169	3.22563	1.02e-29	-1.93811	down
gene-LOC105170793	5.83921	1.23425	5.55292	12.0958	10.0057	12.3007	0.0032183	1.52463	up
PB.978	1.40772	0.729718	1.66813	10.4728	14.8104	12.4731	1.8e-24	3.41331	up
gene-LOC105164106	25.1331	32.0607	27.0245	11.0002	10.2754	9.56995	9.43e-08	-1.13108	down
gene-LOC105169692	2.37325	2.17961	2.93358	16.7995	18.8271	11.7508	8.1e-26	2.83798	up
gene-LOC105174058	193.353	186.545	144.914	53.5798	45.7393	42.8734	5.48e-15	-1.60368	down
gene-LOC105155957	9.0857	6.79254	7.53329	0.909204	0.933286	2.41017	5.08e-09	-2.19322	down
gene-LOC105178999	5.14408	4.01582	4.31957	227.897	181.189	191.466	1.73e-205	5.60637	up
gene-LOC105164303	20.6755	18.0334	15.1744	29.347	34.1293	43.0021	7.05e-12	1.16068	up
gene-LOC105169345	1.43374	0.377133	2.03706	2.99527	3.62737	13.3817	0.000478519	2.22707	up
gene-LOC105162395	2.45464	2.37004	1.37075	0.493276	0.424631	0.478339	4.5e-05	-1.80499	down
gene-LOC105165224	19.7771	46.9761	28.328	6.69687	5.88281	7.3545	5.6e-09	-1.95486	down
gene-LOC105163320	28.4352	21.7508	28.1055	165.721	154.43	162.973	4.64e-60	2.7739	up
gene-LOC105178885	12.0547	11.8193	11.1128	24.372	24.8738	24.8441	3.42e-32	1.29935	up
gene-LOC105156925	0.770356	0.251429	1.44157	0.821648	1.82872	6.66002	0.0121328	1.75013	up
gene-LOC105156731	2.80063	0.895144	1.93705	5.15388	4.92291	2.09135	0.0248802	1.24746	up
gene-LOC105161756	38.7733	49.0719	38.4203	8.89833	10.9724	8.09163	2.25e-16	-1.91692	down
gene-LOC105167368	5.40419	5.4212	4.52355	1.51184	1.47332	3.6079	0.000382575	-1.04516	down
gene-LOC105159542	53.9797	87.4544	55.0472	27.4132	19.6905	24.7681	1.75e-06	-1.28449	down
gene-LOC105178317	10.7497	7.4648	8.52877	0.49538	0.592688	1.82498	2.13e-09	-2.83072	down
gene-LOC105170906	6.41591	12.2369	6.34171	2.6922	2.35929	1.96813	9.43e-06	-1.52909	down
PB.6487	1.04033	0.92964	0.925318	0.090129	0.213063	0.21801	7.95e-08	-2.15938	down
gene-LOC105166523	1.79016	0.429849	0.76219	2.69351	2.18997	5.13599	0.000611412	1.72845	up
gene-LOC105173365	0.59055	0.047861	0.727634	1.24612	1.49775	2.95215	0.00971013	1.86603	up
gene-LOC105176612	99.4394	195.931	104.189	21.9762	19.0817	14.2038	7.13e-13	-2.5208	down
gene-LOC105171709	3.95625	2.44429	3.82073	8.96342	16.551	9.9592	5.53e-08	1.94253	up
gene-LOC105165663	20.6008	18.3882	21.1766	38.0415	36.7763	36.5559	2.66e-18	1.08714	up
gene-LOC105155188	3.91615	3.99563	4.35355	10.1465	8.50049	4.8677	0.000453153	1.18538	up
gene-LOC105162684	1.9579	0.031841	0.536742	2.08216	3.55344	4.61382	0.0315578	1.67331	up
gene-LOC105169481	13.8436	5.64999	10.4548	18.8582	19.3779	22.6939	2.7e-05	1.26972	up
gene-LOC105162527	31.0303	19.3117	29.8254	4.2574	4.3875	12.5042	5.08e-05	-1.6633	down
gene-LOC105160483	4.7159	1.05903	4.66101	9.5086	6.16481	11.7864	0.00348641	1.49106	up
gene-LOC105161645	1.33239	4.52105	2.55397	0.887357	1.18233	0.284433	0.0278773	-1.3916	down
gene-LOC105175378	4.4199	6.17417	2.82879	0.740798	0.72799	0.850789	9.16e-08	-2.193	down
PB.19650	1.72238	0.232063	0.375027	1.48212	2.18278	3.39557	0.0126439	1.64415	up
gene-LOC105155932	0.325114	0.39396	0.251067	0.087713	0.079264	0.196697	0.0260819	-1.12158	down
gene-LOC105161939	34.4808	50.8704	37.3919	13.9807	11.1253	12.425	1.91e-09	-1.45949	down
gene-LOC105169983	17.8083	14.7323	14.8112	26.2864	24.451	29.4617	5.82e-16	1.06898	up
gene-LOC105165352	56.4024	44.0299	46.7072	105.271	96.8083	78.3862	2.69e-07	1.12575	up
gene-LOC105170442	1.87034	1.14956	1.39062	0.283976	0.208513	0.238583	1.82e-09	-2.24583	down
gene-LOC105168557	9.90987	9.05275	8.57831	24.2962	21.8144	19.5092	3.95e-15	1.47021	up
gene-LOC105172730	15.3874	20.8944	13.5629	4.51977	5.22548	4.51266	1.49e-10	-1.55912	down
gene-LOC105155533	19.2645	24.4823	20.8831	4.52735	3.80643	10.7951	7.76e-05	-1.5151	down
gene-LOC105178307	29.1449	16.5781	24.4187	108.092	104.082	76.9326	2.14e-17	2.22711	up
gene-LOC105180098	2.1139	2.76517	2.89462	8.07385	7.5749	6.11291	1.6e-10	1.65032	up
gene-LOC105178023	24.0126	26.7843	24.399	9.84301	11.1269	9.60743	2.09e-09	-1.0645	down
gene-LOC105177169	7.43632	3.05893	6.43233	14.5326	15.0848	14.0941	6.93e-06	1.5495	up
gene-LOC105175193	1.92741	3.24308	1.71075	8.83438	8.26504	3.69693	0.000152129	1.7349	up
gene-LOC105174133	19.5738	9.39208	17.7135	271.053	330.758	150.586	1.26e-25	4.09243	up
gene-LOC105160953	90.5785	140.954	99.6636	3938.44	3394.6	3129.11	4.03e-93	5.11849	up
gene-LOC105158366	14.7195	19.8065	13.4903	6.77944	5.78548	6.44656	1.08e-07	-1.13201	down
gene-LOC105163440	6.10655	12.3655	6.93497	3.11982	1.77766	1.69118	7.77e-05	-1.63798	down
gene-LOC105163678	40.0124	28.1616	31.5121	131.934	129.28	113.168	1.72e-33	2.13016	up
gene-LOC105161415	13.021	12.3695	11.7526	45.0952	44.8112	30.7366	1.92e-13	1.73068	up
gene-LOC105164746	21.0653	15.5405	18.4621	4.56621	4.32488	8.74425	7e-06	-1.36187	down
gene-LOC105176157	7.36768	2.74837	6.26824	25.4904	28.6128	28.839	1.83e-12	2.47696	up
gene-LOC105164477	2.03704	0.39886	1.10536	6.86386	5.16303	4.08843	5.42e-05	2.22395	up
gene-LOC105157069	0.488388	0.076877	0.343841	5.8607	6.40215	8.97241	6.15e-15	4.26476	up
gene-LOC105162565	40.9533	74.6002	42.0143	18.8043	13.9036	17.1451	6.36e-06	-1.40588	down
gene-LOC105173604	2.31566	3.42392	3.36176	1.8222	2.66762	12.4754	0.0326692	1.45999	up
gene-LOC105179048	48.2017	44.2102	43.234	634.899	599.458	561.103	6.37e-147	3.87413	up
gene-LOC105156051	1.06047	5.95701	1.60248	0.362238	0.211839	0.320455	0.000521584	-2.26758	down
gene-LOC105166257	6.12674	3.26822	6.07605	8.87901	9.00685	10.4423	9.39e-05	1.07468	up
gene-LOC105170986	23.3622	19.6664	21.2783	58.4676	56.8686	35.0894	9.49e-07	1.43541	up
gene-LOC105156326	177.827	224.544	126.806	3.87037	7.48782	4.4711	7.65e-57	-4.61289	down
gene-LOC105155699	2.59602	0.50988	1.73192	1.75089	2.79289	7.05578	0.0402866	1.27907	up
gene-LOC105166933	132.102	76.8086	133.716	5.76391	9.02487	5.71871	2.74e-30	-3.69954	down
gene-LOC105174876	4.88819	2.58977	3.6216	0.867467	1.14507	1.09799	1.77e-07	-1.58514	down
gene-LOC105162589	6.1658	6.4974	6.32057	2.34844	1.75141	2.16548	2.91e-13	-1.35962	down
gene-LOC105166070	0.434192	0.157723	0.248846	0.956074	1.16884	0.193769	0.0376308	1.46348	up
gene-LOC105164718	4.09801	3.22082	3.75156	0.772544	0.59379	1.82654	0.000414859	-1.49736	down
gene-LOC105159934	15.2805	34.1694	19.6461	4.15165	2.01	3.20008	9.79e-11	-2.5125	down
gene-LOC105176433	480.867	582.799	438.441	217.092	182.085	182.15	2.09e-09	-1.145	down
gene-LOC105158821	0.344078	0.133126	0.376934	1.78083	1.91437	1.2046	4.15e-07	2.55872	up
gene-LOC105166820	7.00175	5.98251	6.75164	1.34221	1.09606	2.70301	6.5e-07	-1.68331	down
gene-LOC105180251	3.79775	1.3176	7.68184	0.815282	0.65246	0	0.034094	-1.91457	down
gene-LOC105165939	17.1093	5.95148	17.7559	26.5574	38.5343	32.0672	0.000320472	1.41236	up
gene-LOC105161218	0.448757	1.02041	0.731237	0.2284	0.138074	0.162738	0.00071805	-1.69129	down
gene-LOC105160165	13.3929	70.1547	18.4203	3.49601	6.116	4.27359	2.55e-05	-2.42821	down
gene-LOC105174115	10.6556	12.4529	10.571	5.74493	2.66208	4.21859	0.000318949	-1.15776	down
gene-LOC105174727	21.7136	44.0302	23.0846	5.97865	4.9416	2.81408	7.68e-08	-2.29332	down
gene-LOC105158360	15.1517	13.3057	13.3995	51.5123	49.8388	37.0692	2.72e-18	1.94142	up
gene-LOC105178788	1.96335	1.71851	1.21702	16.1691	15.2153	16.6746	7.01e-73	3.57373	up
gene-LOC105166776	13.4233	11.1234	15.6342	2.6516	3.53064	8.25284	0.00321008	-1.22019	down
gene-LOC105167819	1.05792	0.259842	0.599472	2.18679	1.45426	1.72989	0.003451	1.58059	up
gene-LOC105166541	87.1706	133.932	101.275	34.675	33.534	33.6646	1.05e-10	-1.44161	down
gene-LOC105160271	5.13274	14.4603	18.7409	0.71899	0.82441	0.631283	6.31e-14	-3.63953	down
gene-LOC105155217	18.3967	55.6035	26.414	10.1285	4.49601	8.77343	0.000180274	-1.76365	down
gene-LOC105158279	0.711099	1.05445	0.763337	0	0	0	2.68e-13	-5.97012	down
gene-LOC105158872	9.49033	10.8671	9.69452	274.658	353.651	200.144	1.08e-69	4.92238	up
gene-LOC105166300	12.0886	2.2968	7.04024	15.5317	20.8989	13.5753	0.0104043	1.35424	up
gene-LOC105176202	23.3288	30.1833	23.6731	9.59737	10.9639	11.1232	2.48e-08	-1.05631	down
gene-LOC105175896	11.5881	12.4516	16.8801	43.2327	36.5361	33.2535	1.79e-11	1.71413	up
gene-LOC105167396	21.4575	18.7222	20.7637	2.26826	2.71127	5.09028	8.75e-14	-2.42314	down
gene-LOC105169603	75.8438	55.5823	58.6612	255.912	197.203	201.239	7.97e-22	2.08265	up
gene-LOC105171140	34.8583	7.75405	46.1888	7.09377	9.94623	11.2562	0.0147158	-1.30426	down
gene-LOC105177037	70.1031	9.21433	31.4989	863.376	801.867	1022.07	2.11e-16	4.42794	up
gene-LOC105160933	2.65823	0.947865	2.78324	2.93623	4.38759	11.3676	0.00384366	1.49539	up
gene-LOC105172082	1.7593	1.78477	1.48182	0.394868	0.589004	0.535254	1.6e-06	-1.4617	down
gene-LOC105173101	25.8402	26.7131	22.1786	59.8679	53.5522	53.2389	1.92e-14	1.30361	up
gene-LOC105159057	12.0476	33.4432	20.2097	3.03999	3.31453	2.24973	4.04e-10	-2.58093	down
PB.20936	4.45933	4.54486	4.6954	1.67079	1.43857	2.33128	8.35e-05	-1.09224	down
gene-LOC105161337	2.2162	3.95288	1.80098	9.34772	9.80476	8.8169	1.31e-08	2.00207	up
gene-LOC105156742	1.62617	0.244087	2.08141	3.24996	4.01106	4.79871	0.0132037	1.53769	up
gene-LOC110012387	26.1057	55.8368	36.4986	17.0894	12.9268	13.7205	0.000648735	-1.17795	down
PB.13027	3.78991	4.89941	5.66152	1.50807	1.80707	0.461944	0.0145788	-1.36494	down
gene-LOC105165864	1.45378	1.51116	1.45502	0.340178	0.529507	0.353294	2.1e-06	-1.56865	down
gene-LOC105162890	7.44852	1.25211	4.90192	11.1282	13.3934	12.1039	0.00294951	1.53227	up
gene-LOC105165220	0.633834	0.752979	0.839423	1.62752	2.86128	1.77828	1.45e-07	1.68224	up
gene-LOC105172928	7.42274	4.22699	5.34938	11.3424	11.2079	9.58331	2.16e-05	1.13307	up
gene-LOC105164437	1.50443	0.17989	1.54583	3.29269	2.06307	2.53413	0.0413273	1.32489	up
PB.2079	3.32684	0	0.133919	17.8308	39.1555	47.279	0.0199827	2.26495	up
gene-LOC105159954	1.92853	0.423649	1.27685	2.58631	2.23504	2.68104	0.0375056	1.16333	up
gene-LOC105173734	16.0468	28.3569	17.6492	5.61129	5.60349	6.75461	3.37e-09	-1.56454	down
gene-LOC105160895	10.6708	5.71741	10.5184	129.393	136.541	104.305	5.67e-40	3.91603	up
gene-LOC105168211	3.3618	0.73149	8.56115	0.715402	0.985753	0.960917	0.012022	-1.72589	down
PB.2007	7.8876	5.46645	5.26056	15.0675	17.7508	20.9291	9.08e-18	1.70585	up
gene-LOC105165077	0.614969	0.10666	1.08416	0.672922	1.2747	4.83873	0.0315031	1.65357	up
gene-LOC105161551	8.43041	0.493236	5.28192	106.895	128.148	107.246	9.63e-11	4.25179	up
gene-LOC105158473	6.39416	6.24794	6.2443	1.04819	0.831394	2.73405	3.05e-05	-1.76436	down
gene-LOC105165553	2.18218	1.14125	2.09817	3.21674	2.78674	4.45538	0.00266827	1.09843	up
gene-LOC105157260	1.79811	0.603676	1.7966	3.45314	3.82332	3.4757	0.000829522	1.50101	up
gene-LOC105176677	13.8941	11.5773	15.1242	5.10013	3.81505	5.8412	1.1e-14	-1.34682	down
gene-LOC105172427	7.51771	5.36326	7.28306	0.994498	1.34971	3.07781	7.42e-05	-1.63164	down
gene-LOC105160526	7.11785	9.45912	7.57949	20.4269	20.7511	17.2907	3.64e-11	1.74827	up
gene-LOC105174015	70.1209	51.1093	137.263	28.4947	30.1397	37.8461	0.00152429	-1.16722	down
gene-LOC105175403	36.6209	24.7879	31.701	11.5601	6.10834	5.97945	4.36e-09	-1.75792	down
gene-LOC105169326	57.9036	39.4919	57.5514	126.54	114.907	118.092	6.71e-13	1.44486	up
gene-LOC105177269	1.15944	2.99966	0.826993	0.357266	0.296909	0.493105	0.00335892	-1.71078	down
gene-LOC105168414	0.549277	1.89001	0.964531	0.424858	0.206483	0.207717	0.0101653	-1.56826	down
gene-LOC105168384	5.52402	0.51164	3.6652	5.92697	6.12327	13.3204	0.0327341	1.39068	up
gene-LOC105168286	59.085	48.6566	46.977	13.7829	15.5738	12.033	2.3e-16	-1.62255	down
gene-LOC105170474	39.726	94.1427	32.7082	466.683	283.911	350.415	1.62e-11	2.82521	up
gene-LOC105159279	18.306	19.6249	18.4361	60.1036	75.7982	68.6472	3.85e-50	2.08053	up
gene-LOC105155702	6.24707	0.937868	4.48819	13.9597	18.0189	17.2916	0.000103089	2.10919	up
gene-LOC105174391	8.90535	14.249	8.66958	3.22663	3.50298	5.24399	4.25e-05	-1.18376	down
gene-LOC105176287	9.14477	11.3004	8.55461	2.47701	2.21781	2.67425	1.18e-13	-1.57404	down
PB.15433	5.75266	8.5019	6.40249	1.43247	1.39494	2.40166	3.98e-09	-1.74267	down
gene-LOC105158811	5.5995	6.15244	5.8668	11.5631	13.6241	7.12619	0.000354898	1.13596	up
gene-LOC105175901	17.6096	17.7921	15.8432	3.19866	3.70896	5.00804	1e-36	-1.71985	down
gene-LOC105158641	41.2571	18.0851	32.4626	169.143	137.427	109.844	3.05e-12	2.36727	up
gene-LOC105155675	3.65625	1.10316	2.17385	12.4723	26.2399	10.845	7.52e-08	2.80155	up
gene-LOC105162425	17.4914	10.876	16.8231	169.747	160.888	168.886	8.41e-69	3.66881	up
gene-LOC105162882	0.449643	0.243511	0.272008	0.484606	0.639596	0.73905	0.000782487	1.13125	up
gene-LOC105161995	53.15	41.8186	39.3669	0.177254	0.054972	0	2.94e-07	-4.7545	down
gene-LOC105172409	0.240915	0.064886	0.046035	0.627645	0.580044	0.330512	0.00197591	2.05294	up
gene-LOC105172671	43.4715	38.5803	47.5399	7.59019	7.10723	5.15044	1.24e-19	-2.36783	down
gene-LOC110012997	1.87943	1.13184	1.01895	3.34592	2.17928	3.20977	0.00903295	1.15877	up
gene-LOC105167484	24.0581	62.3638	28.2357	14.0396	14.6006	7.91906	0.00177086	-1.35835	down
gene-LOC105167193	26.7354	54.7451	92.5625	3.54518	1.85068	1.78808	8.32e-17	-4.07036	down
gene-LOC105155248	12.3482	2.2435	28.7516	0.219093	0.230491	0.048434	4.23e-11	-4.77533	down
gene-LOC105157366	29.136	148.3	73.5261	4.47646	2.8303	2.76429	1.79e-14	-4.05955	down
gene-LOC105176698	13.3302	11.5269	12.4935	3.24293	3.96701	7.32294	7.54e-05	-1.16035	down
gene-LOC110012844	31.3748	32.2591	33.8467	10.403	8.91358	16.1637	1e-13	-1.15693	down
gene-LOC105156694	2.24871	3.89091	2.99605	8.83507	7.86497	6.06781	2.09e-06	1.51165	up
gene-LOC105179249	2.53378	0.956932	0.213296	7.05499	10.1589	9.02227	5.3e-06	2.76656	up
gene-LOC105157457	0.442707	0.111643	0.29643	0.7284	0.793695	0.602093	0.00928824	1.42279	up
gene-LOC105164755	11.8037	8.16147	9.39027	21.9105	21.1079	21.5778	4.58e-17	1.349	up
gene-LOC110012287	0.152661	0.108223	0.482324	1.55319	1.65337	2.01274	7.52e-05	2.59236	up
gene-LOC105166688	24.6279	19.5631	19.2835	69.7377	55.9679	37.5778	1.02e-11	1.63431	up
gene-LOC105179689	31.5383	24.4368	32.5888	48.0393	61.2311	61.2155	7.08e-11	1.14956	up
gene-LOC105162940	41.5796	33.898	35.4447	176.574	130.89	143.246	8.08e-39	2.31127	up
gene-LOC105160019	1.51316	1.72283	1.4164	0.299684	0.292514	0.995677	0.0129939	-1.26788	down
gene-LOC105158789	22.2295	13.7689	19.8841	32.9706	28.6901	38.7707	3.77e-07	1.02658	up
gene-LOC105168513	8.94704	5.40485	13.2533	14.5253	30.4197	19.1539	0.000870604	1.37601	up
gene-LOC105172210	650.489	1451.64	911.795	55.8106	73.1842	64.1586	6.61e-29	-3.64117	down
gene-LOC105159017	0.763694	0.2956	0.65759	1.85346	0.962146	0.760951	0.0342779	1.18456	up
PB.12890	2.66282	1.9892	1.86492	8.58826	6.05005	7.00702	9.45e-14	1.9423	up
gene-LOC105169154	1.78059	2.33453	2.49892	12.1794	13.8716	13.8805	2.91e-37	2.7733	up
gene-LOC105172697	2.95647	3.73117	2.25037	1.06473	0.957678	1.14367	3.06e-05	-1.20169	down
gene-LOC105169249	1.3841	1.47475	1.38955	0.267542	0.438553	0.802737	0.00503234	-1.18801	down
gene-LOC105165112	3.86915	0.902187	3.05862	3.79973	5.15007	5.65643	0.0340257	1.03072	up
gene-LOC105171053	39.7372	33.1328	93.2867	0.061307	0.069864	0.186567	2.9e-60	-8.10462	down
gene-LOC105157337	3.91752	4.57529	4.04203	1.22636	1.17072	1.70133	1.31e-11	-1.45426	down
gene-LOC105159559	3.6424	2.31875	2.46928	38.739	40.189	33.5835	1.1e-60	3.93326	up
gene-LOC105179478	2.75288	1.9031	3.5212	4.76544	4.72663	12.2459	0.000210187	1.55465	up
gene-LOC105178604	3.91403	0.536156	2.68845	6.68481	6.66313	5.477	0.00789933	1.49354	up
gene-LOC105174461	9.80511	0.503913	6.62843	18.2822	18.8727	19.1597	0.0144396	1.68132	up
gene-LOC105168554	0.496196	0.280512	0.447916	0.96806	5.22897	1.21352	0.000376523	2.35486	up
gene-LOC105170103	1.70996	0.516239	1.2067	2.83215	2.92954	1.62516	0.0115606	1.26337	up
gene-LOC105177312	8.61618	6.88238	8.77706	21.8427	32.2429	26.8737	4.54e-09	1.91244	up
gene-LOC105177668	19.4937	22.6039	22.5191	5.83481	5.62046	5.50574	8.21e-23	-1.63801	down
PB.6243	6.88152	5.7664	5.48454	1.28617	2.06189	1.15703	1.33e-06	-1.70471	down
gene-LOC105158037	21.282	20.9366	16.0061	88.8298	79.5343	77.8666	1.25e-35	2.29558	up
gene-LOC105156210	24.0146	17.9992	20.9437	72.4176	84.2313	49.3727	1.15e-12	1.95958	up
gene-LOC105169793	1.43445	3.43369	3.3796	0.349378	0.766896	0.494366	4.79e-05	-2.01351	down
gene-LOC105155818	275.153	337.905	259.062	108.561	79.2772	103.273	6.36e-12	-1.35235	down
gene-LOC105159008	1.39501	6.70364	1.48674	0.728105	1.09419	0.919999	0.0406623	-1.36785	down
gene-LOC105157698	1.7551	0.35209	2.09714	6.23197	5.9247	9.11903	6.13e-05	2.29475	up
gene-LOC105169066	13.8021	11.4547	13.8044	22.3108	20.1375	18.0226	2.97e-10	1.01483	up
gene-LOC105159743	35.1553	43.1393	34.9279	162.582	139.408	132.214	4.97e-24	2.3104	up
gene-LOC105170167	133.612	180.726	134.999	66.3487	49.0063	60.3321	2.26e-07	-1.12138	down
gene-LOC105157213	9.59731	13.2738	8.20661	3.36949	2.88287	1.81365	7.46e-06	-1.64008	down
gene-LOC105156527	56.0244	45.2119	50.3062	156.281	148.608	113.947	1.98e-14	1.68242	up
gene-LOC105163821	24.1872	53.7717	31.0302	9.4147	10.7285	12.1339	5.3e-06	-1.50187	down
PB.18070	24.1741	12.0389	24.6348	95.1268	140.759	130.59	2.81e-17	2.69471	up
gene-LOC105155302	22.4037	41.8038	10.7132	0.049469	0.37736	0	4.21e-11	-5.35739	down
gene-LOC105156547	103.752	368.795	152.389	92.2252	62.0084	54.0915	0.00783982	-1.27203	down
gene-LOC105176162	1.11848	3.56835	1.51914	0.08413	0.243408	0.354609	8.79e-05	-2.56126	down
gene-LOC105161935	0.596494	0.303842	0.344018	0.47722	0.727166	2.21515	0.0138611	1.45069	up
gene-LOC105179130	30.7049	14.399	20.1252	51.2982	52.5106	38.1615	1.37e-05	1.44595	up
PB.8156	8.54184	122.986	25.9081	5.26816	3.59984	5.15127	7.84e-05	-2.77854	down
gene-LOC105168212	24.6686	19.6077	22.5479	7.39394	7.67946	12.5144	7.8e-07	-1.05835	down
gene-LOC105164521	1.9947	0.910319	2.37491	4.04841	4.81328	2.82211	0.00274894	1.21859	up
gene-LOC105172536	2.4024	3.76776	2.6822	7.6566	6.86084	9.457	1.15e-12	1.64077	up
gene-LOC105169917	0.209993	0.78301	0.311618	6.9127	7.73008	1.88259	5.76e-08	3.46207	up
gene-LOC105178242	0.304781	0.156203	0.142489	0.395532	0.581482	0.540543	0.000837855	1.50001	up
PB.1755	2.38903	1.53032	1.14048	3.0826	3.73009	4.76881	3.22e-06	1.55774	up
gene-LOC105174168	44.0838	36.5358	37.9242	5.12994	7.97297	7.67063	3.63e-26	-2.17616	down
gene-LOC105158784	24.1343	34.9269	24.902	11.933	11.3836	8.94528	2.68e-05	-1.06112	down
PB.10419	4.91137	1.42746	3.29259	5.43348	6.57797	5.50709	0.0122936	1.04882	up
gene-LOC105165853	69.0552	68.5007	75.3557	7.74713	7.59211	16.8691	8.7e-18	-2.48162	down
gene-LOC105168237	78.1047	135.39	79.9314	34.9629	14.5296	31.3325	1.63e-05	-1.59019	down
gene-LOC105157940	8.93539	5.49032	8.10119	0.304402	0.571472	1.95492	2.39e-05	-2.51619	down
gene-LOC105156190	93.0484	107.884	71.1894	3.18471	5.02757	4.01323	2.82e-63	-4.19431	down
gene-LOC105160626	3.52384	2.02278	2.73096	6.24177	5.99865	6.71514	1.42e-08	1.41017	up
gene-LOC105157708	2.43265	2.4029	2.07428	0.410832	0.494486	0.842385	1.46e-07	-1.71928	down
gene-LOC105164376	7.45672	5.87534	7.18358	13.3216	14.403	13.2786	1.78e-15	1.27532	up
PB.12875	45.912	19.8051	21.0688	0	0	0.063716	4.66e-43	-8.49177	down
gene-LOC105157188	1.39896	0.3558	1.76103	2.80748	2.32596	2.83223	0.0285335	1.25974	up
gene-LOC105176691	3.58025	2.79923	3.08915	0.867361	0.816613	2.14086	0.0150883	-1.06297	down
gene-LOC105156534	1.32078	0.047733	1.2372	3.47989	8.72217	4.55414	0.00186591	2.36275	up
gene-LOC105157343	1.73276	0.176958	1.14665	3.70462	2.49862	2.00391	0.0232539	1.46888	up
gene-LOC105179371	2.18977	0.360676	1.23883	2.59668	4.21382	2.80622	0.00846887	1.52249	up
gene-LOC105175204	11.9432	2.66421	8.31687	100.507	98.0727	87.5929	6.99e-16	3.66235	up
gene-LOC105176414	6.09819	10.5801	11.1498	3.91417	2.41475	1.23063	3.9e-05	-1.93602	down
gene-LOC105155317	38.9576	13.6579	32.697	42.9165	48.2507	66.2328	0.00444508	1.08458	up
gene-LOC105159416	38.2639	14.6698	25.7982	3.49015	5.16821	3.8748	6.48e-11	-2.30014	down
gene-LOC105176377	3.25126	0.984745	2.72684	15.9009	21.451	19.2765	5.18e-12	2.99788	up
gene-LOC105160730	4.1318	5.09528	4.741	1.51491	1.83716	2.14549	3.4e-06	-1.10083	down
gene-LOC105165500	2.65658	1.43898	3.91464	73.3173	79.3484	76.2996	5.37e-54	4.84417	up
gene-LOC105178356	26.6725	30.9823	25.0055	10.7015	10.1312	13.7	6.2e-10	-1.00581	down
gene-LOC105162397	1.35854	1.21462	1.28152	3.00172	2.53437	3.79749	6.93e-09	1.42544	up
gene-LOC105167279	6.05586	3.02081	4.95549	39.1707	10.0809	10.661	1.13e-06	2.21963	up
gene-LOC105171887	7.63671	2.56314	6.30196	6.3383	8.19435	15.7983	0.0313091	1.00811	up
gene-LOC105169024	205.633	257.82	190.551	82.0424	63.8624	87.2966	6.76e-11	-1.24761	down
gene-LOC105165543	11.3087	8.03406	16.0162	26.8641	48.3334	25.4751	5.53e-06	1.70631	up
gene-LOC105174319	2.97971	0.382627	2.55573	7.09468	6.98289	8.05055	0.00165034	1.89762	up
gene-LOC105160418	4.05886	5.35853	5.9931	94.2797	78.6141	86.5319	3.43e-85	4.23694	up
gene-LOC105172461	12.8279	4.68756	10.9576	18.5512	19.4919	22.0969	0.000356398	1.26481	up
gene-LOC105163903	5.39118	3.78803	3.93845	10.06	6.70362	6.60295	0.000440245	1.04666	up
gene-LOC105162413	10.0707	1.23065	7.73534	12.0888	14.3648	27.4667	0.0100084	1.52912	up
gene-LOC105171441	98.0842	90.0718	109.817	28.6485	26.892	40.4874	3.6e-15	-1.38453	down
PB.101	17.4867	2.20503	14.1864	19.6269	35.6297	34.4196	0.00518695	1.60023	up
gene-LOC105167310	0.375896	0.004967	0.096126	4.20591	3.7046	2.73836	3.96e-07	3.80264	up
gene-LOC105156063	233.618	180.609	220.729	55.4503	65.7913	68.7981	1.02e-28	-1.61281	down
gene-LOC105175616	15.4285	9.00717	10.1081	42.7486	32.3713	31.1571	3.2e-11	1.82038	up
gene-LOC105166679	16.9052	15.2619	17.2088	4.62308	5.10988	11.4569	0.000294534	-1.14807	down
gene-LOC105179551	3.01627	2.351	2.50499	0.783481	1.05721	1.44082	0.000184282	-1.02916	down
gene-LOC105166787	24.1328	19.1736	18.518	1.52244	2.55618	2.45295	9.87e-35	-2.9747	down
gene-LOC105171698	1.84124	1.61258	1.93796	0.150105	0.151647	0.635226	0.000393087	-2.08686	down
gene-LOC105179063	1.4622	3.2727	2.62525	0.481539	0.61141	1.08876	0.00230491	-1.45744	down
gene-LOC105159176	3.06178	1.55603	2.59225	7.92478	9.49068	8.35333	1.72e-09	1.7956	up
gene-LOC105155770	4.81045	3.40646	5.06489	0.844417	1.49164	1.18204	3.22e-07	-1.64988	down
gene-LOC105169841	38.9507	26.5202	35.8763	72.4079	69.9944	58.0935	4.65e-09	1.20958	up
gene-LOC105159583	21.2291	27.4189	20.0199	8.32716	10.8783	8.74112	6.22e-06	-1.03122	down
gene-LOC105178679	6.05388	6.63478	5.92223	47.2414	58.4027	35.0979	5.53e-30	3.09018	up
gene-LOC105167811	0.072736	0.238159	0.159115	91.0979	53.0313	51.2462	1.59e-92	8.35786	up
gene-LOC105170886	0.626721	0.50385	0.744844	57.2659	51.6138	55.3524	1.73e-118	6.43504	up
gene-LOC105162019	0.776142	1.85597	1.05248	0.091287	0.26476	0.418891	0.00154029	-1.83797	down
gene-LOC105167742	10.4473	34.7329	22.3547	5.42642	3.86593	2.86266	1.47e-05	-2.09569	down
gene-LOC105165283	14.7711	10.9088	14.7664	2.26169	2.97139	8.93588	0.0188903	-1.035	down
gene-LOC105162062	51.2473	112.924	62.4382	10.096	6.30333	7.67251	1.63e-16	-2.92375	down
gene-LOC105163909	2.24777	13.2435	7.51806	0.049841	0.199992	0.123848	2.33e-13	-4.87791	down
gene-LOC105172691	120.144	124.84	150.253	39.2813	30.837	28.3944	5.64e-15	-1.66704	down
gene-LOC105155579	7.6219	9.76788	8.06908	2.86829	3.3709	3.35292	1.67e-06	-1.16563	down
gene-LOC105165510	0.580569	0.212826	0.22418	1.55591	2.80046	1.68178	2.57e-07	2.60658	up
gene-LOC105180257	5.00842	4.24543	4.69848	22.5239	19.3744	18.8084	1.04e-35	2.30932	up
gene-LOC105163104	6.72125	17.6467	14.7126	2.08161	2.51578	3.08292	4.21e-07	-2.04979	down
gene-LOC105168734	3.04895	1.76506	1.56128	6.82294	8.80766	2.82116	0.00077218	1.67201	up
gene-LOC105176278	22.7468	27.3459	25.2267	9.64333	10.3691	10.5905	1.37e-12	-1.04869	down
gene-LOC105171455	0.416168	1.32323	0.556468	0.047738	0.024898	0.013844	3.67e-07	-3.5346	down
gene-LOC105175514	17.3407	22.5207	21.7767	8.43556	8.21319	8.76441	4.54e-08	-1.01503	down
PB.7089	0.611005	0.286866	0.526064	1.41669	1.119	1.36191	1.26e-05	1.61284	up
gene-LOC105160918	118.84	110.682	111.781	33.4889	32.1829	40.4337	7.34e-64	-1.48103	down
gene-LOC105176850	4.71809	1.52127	4.56212	6.7091	6.7853	8.98848	0.00148519	1.25771	up
gene-LOC105155872	12.6947	0.277942	12.2084	45.0096	64.5956	62.7271	0.0134181	2.15507	up
gene-LOC110011984	0	0	0	4.14876	3.26586	3.8582	1.41e-34	8.63712	up
gene-LOC105169885	20.6909	22.9657	32.1728	1.9068	2.67295	1.39878	5.78e-21	-3.11967	down
gene-LOC105157113	5.44038	8.21268	5.74902	17.8464	11.4346	9.19539	0.00085423	1.18112	up
gene-LOC105177799	26.8058	54.7306	40.1136	5.62172	6.1935	3.20419	2.81e-11	-2.6347	down
gene-LOC105174366	2.40183	1.68412	1.70123	0.382508	0.600358	0.930975	0.000224542	-1.30646	down
gene-LOC105166771	57.1734	60.3477	65.8622	24.6754	24.8561	29.1317	2.2e-17	-1.00602	down
gene-LOC105176743	49.8637	47.5168	53.4601	7.02712	6.84257	11.8097	8.01e-26	-2.32111	down
gene-LOC105176569	1.59562	3.34686	1.12366	0.366047	0.62007	0.621547	0.00251472	-1.51823	down
gene-LOC105155443	20.4585	36.0769	47.2257	0.771282	1.21571	0.654974	2.47e-25	-3.64281	down
gene-LOC105166492	14.0311	21.8853	12.7279	48.2423	35.3168	42.8864	5.22e-07	1.58461	up
gene-LOC105174059	16.9977	11.2335	15.7104	32.8942	33.6067	25.3389	3.32e-08	1.29514	up
gene-LOC105170399	16.272	8.10177	11.1265	30.8856	36.5023	33.4224	3.91e-10	1.70321	up
gene-LOC105159984	3.90471	0.105172	4.13261	23.8513	10.8965	15.3501	0.00273125	2.30146	up
gene-LOC105158162	4.07627	3.74691	8.40234	1.40251	1.56329	4.16387	0.0219048	-1.13224	down
gene-LOC105163848	12.5167	6.54383	11.3573	23.7964	26.0873	28.9829	4.88e-09	1.54605	up
gene-LOC105178086	3.345	3.1439	3.26016	0.573335	0.736298	1.21756	2.03e-08	-1.70408	down
gene-LOC105166205	667.135	1213.75	1456.15	31.9324	29.8211	30.6442	1.17e-52	-4.85679	down
gene-LOC105163567	645.164	734.898	667.034	225.083	172.2	258.477	2.88e-17	-1.42103	down
gene-LOC105160998	99.4082	106.092	104.045	40.9227	32.189	55.1403	2.37e-08	-1.05712	down
gene-LOC105165970	14.296	9.07953	16.1446	58.2615	43.4322	62.0096	1.04e-22	2.33674	up
gene-LOC105167438	2.72019	0.796275	2.2935	5.11129	3.67562	4.86393	0.00315821	1.37339	up
gene-LOC105167241	1.91056	1.60502	2.02594	5.94843	4.89125	5.60203	4.44e-12	1.75258	up
gene-LOC105158668	16.8421	16.8266	13.7684	2.55686	2.84481	5.82182	6.77e-09	-1.83191	down
gene-LOC105175538	7.343	5.89173	4.38	14.3392	13.5468	14.7859	2.56e-12	1.6143	up
PB.3058	11.2937	30.4177	17.0752	6.68634	4.76136	5.67053	0.000158133	-1.54387	down
gene-LOC105157663	2.08392	0.438646	1.7359	7.3828	9.48287	14.0642	4.75e-06	2.32029	up
PB.7039	11.2823	6.53835	9.52841	2.60186	3.38097	2.51303	3.34e-06	-1.41278	down
gene-LOC105160855	13.712	30.9871	16.0463	21.9648	29.9633	24.9463	0.000904458	1.20921	up
gene-LOC105164293	6.28518	0.467211	3.34953	17.0361	23.9609	19.6616	0.000142164	2.46687	up
gene-LOC105169733	0.499141	0.08671	0.543906	7.73377	5.13735	5.82003	5.78e-12	3.83842	up
gene-LOC105173229	3.85993	3.8588	3.89884	0.300562	0.387541	1.47101	0.000152649	-2.06688	down
gene-LOC105174604	3.49562	2.97226	3.45073	45.471	48.5204	44.3249	3.78e-147	4.00214	up
gene-LOC105162556	0	0	0.160532	21.5097	17.6043	13.9041	0.0115632	2.45334	up
gene-LOC105171729	2.47799	2.57561	2.23927	0.626562	0.423448	1.30243	0.00154915	-1.45605	down
gene-LOC105177955	22.0395	26.7151	25.6978	103.856	109.413	77.8296	1.53e-18	2.21664	up
gene-LOC105160803	83.5754	183.296	86.162	9.0869	7.63898	9.51418	1.74e-23	-3.44353	down
gene-LOC105167269	19.2913	14.9956	24.1419	37.5235	38.0217	37.3591	2.95e-08	1.07963	up
gene-LOC105161313	69.0436	23.4983	51.9936	105.621	117.043	113.197	9.66e-05	1.39905	up
gene-LOC105172944	57.0698	53.9426	52.0416	15.9291	16.9043	16.3315	2.93e-47	-1.49308	down
gene-LOC105168731	15.1578	5.95767	13.3878	33.6913	36.331	30.7782	1.59e-06	1.69827	up
gene-LOC105174956	18.3737	16.0397	16.6265	3.352	3.87691	7.62532	2.11e-08	-1.40864	down
gene-LOC105156348	8.8921	13.7302	9.73195	4.1746	3.59966	3.93201	2.02e-06	-1.2238	down
gene-LOC105173257	25.614	48.196	42.5604	3.63124	3.40709	2.61291	1.02e-24	-3.27083	down
gene-LOC105156349	2.05992	1.04973	1.3014	3.5905	6.24266	6.74402	3.71e-08	2.03531	up
gene-LOC105178436	15.3367	11.9553	13.0248	51.4688	53.0751	39.4051	1.19e-21	2.08477	up
gene-LOC105177920	7.85881	11.2397	6.6265	55.2736	48.6605	51.9728	6.97e-29	2.69326	up
gene-LOC105161526	1.86959	5.27406	2.89829	0.442086	0.782905	0.475044	8.14e-06	-2.17364	down
gene-LOC105177039	1.05259	0.847257	0.692732	5.15817	4.1792	6.9739	2.93e-20	2.77788	up
gene-LOC105157644	13.3441	14.464	14.7026	53.4378	55.6965	45.6666	9.65e-29	2.07379	up
gene-LOC105165806	19.9923	21.4456	18.1821	5.29229	3.68849	7.28611	2.52e-11	-1.61202	down
gene-LOC105169127	5.04345	5.65093	4.19201	28.1881	25.1045	19.7816	1.36e-24	2.52619	up
gene-LOC105171919	8.04887	10.4292	8.93968	2.60838	0.893367	2.71913	7.79e-06	-1.84507	down
gene-LOC105158068	2.79777	0.586875	2.34903	2.72627	4.06076	6.67094	0.0182356	1.30702	up
PB.17126	2.0611	5.53324	2.36731	1.39619	1.26279	1.72578	0.014115	-1.05591	down
gene-LOC105171623	8.07881	22.5505	11.8453	85.1725	94.3436	24.7826	2.16e-05	2.2972	up
gene-LOC105169909	34.214	36.5977	32.3697	10.7993	9.72147	18.876	1.28e-06	-1.1724	down
PB.20771	1.39031	0.967783	1.18313	0.346317	0.310881	0.251345	4.64e-06	-1.65132	down
gene-LOC105174768	1.68346	0.979464	1.8061	3.62137	3.79712	10.7374	1.67e-05	2.05166	up
gene-LOC105166044	159.135	77.2983	118.589	47.7323	41.7394	55.7338	9.23e-05	-1.04656	down
gene-LOC105156380	182.828	115.085	171.526	272.813	263.188	292.886	1.79e-07	1.0277	up
PB.12367	38.1753	26.373	29.0825	10.8303	13.3318	7.7987	3.3e-05	-1.27	down
gene-LOC105170058	9.9737	4.92037	10.4354	18.891	17.0567	14.5595	0.000127216	1.23801	up
gene-LOC105164739	17.8525	11.0183	17.9036	27.6563	29.2271	33.4701	3.98e-09	1.15014	up
gene-LOC105167267	17.4556	15.2189	14.5715	4.3284	4.69783	9.73138	0.000345262	-1.07038	down
gene-LOC105167070	0.733225	0.063449	0.349118	0.871089	0.812042	2.27865	0.0325334	1.58655	up
gene-LOC105172589	8.28307	9.40541	6.81234	0.344484	0.678436	0.762916	8.48e-22	-3.4838	down
gene-LOC105170144	0.997994	0.632073	0.726646	0.105223	0.089395	0.424488	0.0114478	-1.55764	down
gene-LOC105157287	26.6597	27.2114	28.1986	5.57604	6.63945	11.2792	2.18e-10	-1.58624	down
gene-LOC105163377	12.6982	28.9089	14.5091	6.82574	7.03672	7.55193	0.000910802	-1.14052	down
gene-LOC105177541	1.37866	1.18714	0.85149	13.4533	18.8849	9.78938	1.9e-25	3.72222	up
gene-LOC110012425	29.1153	359.418	44.6778	7.64536	9.89003	11.8964	0.000869096	-2.75785	down
gene-LOC105163938	70.8249	91.8648	71.0034	31.3278	28.7402	37.1042	5.39e-18	-1.27527	down
gene-LOC105161944	0.946855	0.140879	0.579202	1.53285	1.63684	1.95934	0.00529093	1.66056	up
gene-LOC105178101	17.0009	18.7949	20.4565	6.71681	4.45558	9.67231	4.56e-05	-1.28281	down
gene-LOC105178148	283.403	636.676	274.806	146.102	90.5117	109.835	0.000171417	-1.45846	down
gene-LOC105168406	9.36977	36.2851	11.5356	6.0318	6.62811	6.52147	0.016006	-1.24621	down
gene-LOC105162904	0.985884	0.555935	0.877227	1.56691	1.50583	1.7758	2.44e-05	1.19593	up
gene-LOC105170657	4.93904	2.92475	4.09013	6.70587	8.02715	7.19286	1.39e-05	1.08565	up
gene-LOC105164808	6.57935	2.94372	4.53554	16.0556	18.6339	18.5558	4.68e-13	2.13826	up
gene-LOC105176916	12.1953	11.0056	25.5013	2.01309	2.00452	3.6441	4.07e-09	-2.30395	down
gene-LOC105166275	41.6486	26.594	93.93	158.147	375.787	112.837	0.000182054	2.04956	up
gene-LOC105161772	13.9974	19.812	17.315	30.1002	35.4328	34.647	6.27e-10	1.19175	up
gene-LOC105165409	15.1548	26.0488	14.6696	2.82237	2.12784	2.66179	1.19e-17	-2.51905	down
gene-LOC105174843	36.7078	28.5894	28.5551	58.5276	58.6695	52.0153	3.38e-10	1.08567	up
gene-LOC105171604	12.3564	30.3845	14.3867	4.3015	5.06844	4.3321	2.09e-05	-1.75356	down
PB.15782	50.2065	26.7152	36.9057	257.264	219.504	281.05	5.49e-40	2.90325	up
PB.6489	1.01097	0.792046	1.65824	2.89488	2.78813	3.03979	0.000245403	1.47439	up
gene-LOC105156309	1.56253	6.65444	1.77776	0.715246	0.701967	0.757308	0.0020378	-1.79029	down
gene-LOC105155953	99.4434	95.4391	82.0602	193.176	147.109	139.17	2.6e-06	1.00712	up
gene-LOC105177473	9.80007	37.169	8.73396	4.02883	8.97549	6.29445	0.0445726	-1.15121	down
gene-LOC105167276	8.067	1.3677	7.48041	12.4143	14.3769	12.8719	0.0157168	1.33578	up
gene-LOC105166429	4.56047	6.05259	8.62514	2.05981	0.250724	1.05096	0.000615498	-2.08157	down
gene-LOC105169977	47.368	36.2538	49.7613	7.40626	7.28433	12.1797	4.25e-18	-2.05061	down
gene-LOC105165189	0.811725	1.76345	1.24018	0.563143	0.142154	0.175854	0.0151455	-1.60045	down
gene-LOC105171474	19.484	29.2879	18.2952	4.74349	4.83171	3.56258	1.13e-12	-2.05471	down
gene-LOC105165434	31.6874	20.8951	27.1837	9.45587	9.68795	12.2805	1.13e-10	-1.12236	down
gene-LOC105156536	4.4472	1.06825	4.49132	6.81604	8.59258	13.6502	0.00181257	1.61081	up
gene-LOC105169591	102.686	56.4586	94.0654	274.814	320.01	209.851	2.81e-09	1.69243	up
gene-LOC105159690	16.5758	12.6053	12.9553	28.6184	32.3672	30.9448	1.65e-17	1.35925	up
gene-LOC105167891	1050.06	2675.76	1070.46	86.5858	30.2219	53.0371	4.01e-19	-4.29737	down
gene-LOC105158308	92.106	67.1535	76.5202	195.429	172.076	151.882	3.97e-11	1.34722	up
gene-LOC105175309	6.39397	5.65444	5.36898	24.8101	24.8748	24.1868	2.74e-71	2.28686	up
gene-LOC105158326	8.27866	4.47406	6.97064	1.12953	1.31478	2.99928	0.000347767	-1.57101	down
gene-LOC105175544	2.91693	0.504915	2.16815	4.43229	3.44916	5.02534	0.0292176	1.28515	up
gene-LOC105177419	19.1871	10.894	30.8861	179.95	197.812	27.8344	1.98e-05	2.57105	up
gene-LOC105169810	12.1821	16.2394	11.5164	39.5547	33.2811	27.0057	5.54e-12	1.72845	up
gene-LOC105155490	2.86601	14.0045	2.43913	1.22097	1.83645	2.26016	0.0214022	-1.45168	down
gene-LOC105160655	7.20878	21.9304	7.56076	2.06618	1.96405	1.0378	5.55e-06	-2.40562	down
gene-LOC105159858	41.1435	44.4237	44.058	17.4668	14.7823	15.8913	2.55e-15	-1.19216	down
gene-LOC105160305	5.36895	1.55239	3.33123	6.4778	6.97859	8.58914	0.00194842	1.2688	up
gene-LOC105166675	22.2761	22.1638	17.9693	6.60211	7.53932	7.97691	6.49e-18	-1.273	down
gene-LOC105170032	2.4921	5.55352	3.40596	1.20053	0.325511	1.37095	0.00423874	-1.61929	down
gene-LOC105176529	17.0903	10.6282	15.1624	25.6534	22.616	28.2239	5.92e-07	1.03529	up
gene-LOC105163883	4.03346	5.94642	4.20877	1.44656	1.23827	1.73039	2.36e-08	-1.446	down
PB.18624	27.3441	30.3584	33.5138	5.74988	4.67293	5.25726	1.47e-22	-2.20345	down
gene-LOC105166512	769.844	743.346	720.609	120.537	114.598	150.259	3.33e-123	-2.33989	down
gene-LOC105167134	22.0551	26.2919	21.4738	93.3633	83.9809	75.1426	4.92e-22	2.02634	up
gene-LOC105162507	4.21002	1.13274	3.69327	13.9818	15.4618	21.0639	1.07e-08	2.61494	up
gene-LOC105168143	4.8125	19.0894	9.66803	0.317469	0.99036	0.223118	7.06e-09	-3.6862	down
gene-LOC105171865	8.21671	8.13415	7.32381	1.8438	1.90705	2.38862	7.33e-38	-1.74844	down
gene-LOC105161273	3.82829	3.75916	6.79341	0.629437	0.836031	0.249488	4.66e-08	-2.54162	down
gene-LOC105168297	3.15178	0.114637	3.54616	8.02374	11.0765	11.6003	0.00781505	1.97119	up
gene-LOC105157868	24.8752	20.9417	21.8158	3.91909	4.20573	8.65204	6.84e-10	-1.78603	down
gene-LOC105179129	0.68579	0.173675	1.44847	1.58253	2.15841	2.73174	0.037474	1.43808	up
gene-LOC105175817	1.94397	1.87329	2.30511	0.27988	0.418855	0.469442	3.01e-12	-2.05932	down
gene-LOC105166568	22.9145	14.5668	15.0708	43.3903	41.187	33.8794	4.36e-10	1.42983	up
gene-LOC105165349	6.11328	8.91079	4.26612	0.482381	1.19166	0.680744	1.09e-08	-2.62956	down
gene-LOC105168929	27.2861	25.246	23.4074	9.6063	12.1831	9.12213	6.93e-07	-1.01271	down
gene-LOC105177608	1.78578	0.200441	0.998843	5.48834	6.94846	9.16589	3.38e-06	2.77774	up
gene-LOC105163200	12.2146	9.8117	12.9366	1.59689	2.07816	5.3963	6.26e-05	-1.684	down
gene-LOC105159955	8.99611	14.1965	9.56403	4.37296	3.28079	2.56679	0.000149728	-1.37717	down
gene-LOC105160535	14.8906	10.7687	14.5873	44.3476	54.4787	53.4101	1.77e-30	2.17526	up
gene-LOC105162924	28.3477	9.91943	22.2365	38.8473	50.1097	50.9577	5.26e-05	1.40693	up
gene-LOC105173125	6.87675	5.71431	5.72424	14.5395	17.3957	10.128	2.13e-06	1.40636	up
gene-LOC105172400	3.35314	0.410047	2.94336	7.01004	7.59956	4.73706	0.01093	1.57591	up
gene-LOC105173657	1.52474	0.671909	1.47338	2.27503	2.32177	3.06342	0.000988108	1.22825	up
gene-LOC105174360	74.8034	240.607	118.037	27.2252	14.5857	5.80807	7.29e-07	-2.71613	down
gene-LOC105163533	18.3878	16.9865	18.6727	4.28326	3.78004	7.45502	3e-09	-1.58857	down
gene-LOC105157235	12.7054	17.3196	15.5459	6.42857	5.84804	5.99633	2.52e-05	-1.08935	down
gene-LOC105161400	13.1811	11.6324	11.9093	1.58832	1.52693	3.30147	1.16e-12	-2.2756	down
gene-LOC105159725	36.5383	24.5732	37.0693	5.96618	6.38766	18.3649	0.000520389	-1.43027	down
gene-LOC105177084	32.1297	42.4453	38.4112	13.4328	14.3647	15.432	4.23e-12	-1.16083	down
gene-LOC105177796	40.6584	31.2772	32.957	7.11424	8.62659	3.48917	2.24e-10	-2.10828	down
gene-LOC110012305	29.0811	7.11281	22.806	75.1514	78.918	108.974	5.48e-07	2.23732	up
gene-LOC105166109	4.19429	3.63077	5.9305	1.44174	1.12972	3.10879	0.00179072	-1.18594	down
gene-LOC105171877	12.8755	8.23442	13.3735	0	0	0	3.4e-35	-8.71157	down
gene-LOC105173396	0.233757	0.040104	0.105632	0.286565	0.6093	0.522147	0.000313603	2.22908	up
gene-LOC105173156	8.11538	1.04586	7.17956	48.4918	53.5349	41.0919	5.26e-08	3.07483	up
gene-LOC105161674	46.3365	35.5589	44.0577	115.754	110.981	123.952	3.9e-37	1.68426	up
gene-LOC105159973	23.2045	15.9101	15.3068	3.36276	2.24336	1.8487	2.33e-15	-2.56561	down
gene-LOC105176814	56.2849	28.5746	31.2093	80.2546	72.5397	68.8732	1e-06	1.18348	up
gene-LOC105159228	1.16248	9.80149	4.18766	0.097437	0.111203	0.069999	5.81e-12	-4.65441	down
gene-LOC105178440	10.6313	10.956	10.2268	3.05181	4.31805	3.30218	1.1e-08	-1.44673	down
gene-LOC105167843	12.1205	2.60704	9.00301	17.3567	19.7156	26.624	0.00123807	1.54535	up
gene-LOC105174794	8.10934	13.9624	8.22437	3.98459	4.14804	3.62717	0.000319048	-1.19718	down
gene-LOC105173627	21.2766	13.823	22.9092	41.9467	42.9127	40.5955	2.54e-08	1.25663	up
gene-LOC105172494	1.46539	1.38951	0.987564	0.128945	0.166379	0.235369	9.59e-12	-2.52955	down
gene-LOC105157462	6.71957	2.7585	5.10212	11.2889	19.301	12.9735	1.48e-05	1.73575	up
PB.3219	8.41872	18.5889	9.57913	3.0537	0.842078	1.54218	6.85e-06	-2.32514	down
gene-LOC105157683	12.4895	7.41532	10.6644	23.5074	21.5505	23.8368	7.25e-11	1.39734	up
PB.4509	3.26963	4.67952	3.0893	0.368724	0.073735	0.353004	2.64e-09	-3.25881	down
gene-LOC105167415	1.42714	0.984631	0.880264	0.245239	0.304502	0.325137	7.25e-06	-1.55562	down
gene-LOC105165567	0.784925	0.515594	0.816161	1.38943	1.84519	0.839198	0.0297223	1.10168	up
PB.15299	1.83068	1.92407	3.08458	0.180141	0.205463	0	0.000382465	-2.92326	down
gene-LOC105159371	290.437	283.077	233.129	556.373	463.25	702.311	3.2e-18	1.33012	up
gene-LOC105172555	12.1875	13.029	12.4188	43.5794	43.2574	31.4017	1e-16	1.86073	up
gene-LOC105178286	32.3888	12.6864	23.1243	2.14168	5.11875	6.06894	4.83e-06	-2.02676	down
gene-LOC105177134	3.75813	2.68297	2.85399	7.35244	6.95742	7.19751	3.31e-15	1.46265	up
gene-LOC105173844	2.29968	2.30912	1.98511	0.44289	0.374969	0.607732	3.13e-09	-1.73867	down
gene-LOC110011847	20.4974	22.8673	28.1926	46.2913	38.8701	45.8373	8.49e-08	1.07713	up
gene-LOC105177554	1.90841	0.265631	1.15817	4.48902	5.45374	8.95982	2.43e-05	2.44055	up
gene-LOC105168288	6.05144	1.30733	4.20958	6.35517	7.90382	9.45678	0.0170728	1.17908	up
gene-LOC105161632	4.30654	1.26293	4.50526	10.2933	14.1345	22.0432	1.99e-06	2.25522	up
gene-LOC105162017	15.9118	15.6147	13.609	28.2102	26.7617	20.3944	4.38e-07	1.08996	up
gene-LOC105177106	88.9379	103.176	67.8135	2.52694	2.40149	3.05659	5.57e-108	-4.7256	down
gene-LOC110011285	0.06287	0	0.167984	0.19082	0.290477	1.11634	0.0460633	1.83754	up
gene-LOC105171626	31.6231	24.3649	34.837	150.319	217.714	83.2283	9.96e-11	2.45138	up
gene-LOC105173509	11.7035	9.58332	10.8131	28.3958	25.0066	32.2886	3.49e-22	1.23374	up
gene-LOC105167098	27.0169	18.5857	15.641	6.44616	6.84949	9.87691	1.54e-05	-1.16588	down
gene-LOC105159238	2.10249	1.22918	1.65305	3.49824	2.91211	3.86122	8.99e-07	1.22809	up
gene-LOC105167824	1.67601	3.69804	0.894209	5.96471	7.63231	5.61473	0.00136694	1.62505	up
gene-LOC105164750	0.260175	0.891926	0.450664	3.43005	4.20086	1.93883	1.34e-06	2.43838	up
gene-LOC105160278	7.33127	4.44447	6.5031	12.6775	14.0464	12.7633	1.89e-10	1.34204	up
gene-LOC105174332	9.93595	13.4788	9.39157	26.7644	29.4849	23.2839	9.39e-08	1.36639	up
PB.5449	0.140148	0.037976	0.083676	0.629019	0.80125	1.19567	7.69e-08	3.09653	up
gene-LOC105167935	0.7591	0.225938	0.608332	1.36846	1.63264	0.991696	0.00185067	1.44806	up
gene-LOC105169350	14.0387	14.6923	12.9127	76.2925	74.9359	48.4586	3.38e-20	2.44276	up
gene-LOC105167870	10.9024	8.7678	10.3519	17.2075	16.3976	23.0009	2.3e-14	1.10056	up
gene-LOC105174167	5.8728	3.03775	4.95821	41.428	36.2766	33.2233	1.57e-25	3.1279	up
gene-LOC105162137	27.2928	15.9107	22.9046	75.081	67.1528	77.1161	1.73e-23	1.92963	up
gene-LOC105163446	0.043161	0	0.010672	1.11236	0.940705	0.764324	5.58e-12	4.87247	up
gene-LOC105175608	7.62564	22.5526	9.84892	0.4041	0.310252	0.662216	2.3e-22	-4.41515	down
gene-LOC105180370	1.49975	1.49942	1.34717	27.1014	41.1024	34.6916	1.17e-169	4.62512	up
gene-LOC105172742	0.36572	0.20952	0.43821	35.187	35.1933	35.0489	1.33e-181	6.74984	up
gene-LOC105170275	1.16164	0.030015	1.15046	2.51642	2.56435	3.17476	0.0345331	1.62946	up
gene-LOC105155915	0.14163	0.05902	0	2.09717	2.98197	4.63557	2.68e-11	4.76897	up
gene-LOC105171297	3.20198	1.89571	6.77696	210.083	716.064	311.498	1.46e-32	6.35246	up
gene-LOC105169922	1.7114	1.72921	1.40011	3.93264	4.59408	3.93513	9.58e-10	1.50533	up
gene-LOC105175360	273.506	493.925	250.693	71.9053	80.1929	48.3247	2.53e-09	-2.05961	down
gene-LOC105159150	29.3471	2.14672	25.6933	43.7467	62.2221	104.433	0.00673561	1.79328	up
gene-LOC105160387	565.894	906.936	589.442	254.259	193.871	193.06	3.95e-07	-1.42709	down
gene-LOC105180117	49.7947	59.7456	44.8733	3.1599	3.53748	2.73744	6.8e-66	-3.27903	down
gene-LOC105178918	6.18066	3.64249	5.77707	7.85203	14.3648	10.6415	0.000478272	1.21767	up
gene-LOC105169817	7.63678	13.2266	10.0366	2.55964	3.07264	2.44648	3.59e-08	-1.66848	down
gene-LOC105165821	0.52344	0.143548	0.613506	1.01832	0.814519	1.66758	0.00383829	1.55342	up
gene-LOC105166857	0.720877	0.38809	1.08682	1.34423	1.80187	1.48229	0.0190172	1.08295	up
gene-LOC105163683	2.602	4.14236	8.37232	0.402588	0.139173	0.109244	8.9e-10	-3.76703	down
gene-LOC105178644	0.694366	4.49057	1.27062	0.194181	0.155407	0.144236	2.27e-05	-2.91653	down
gene-LOC105163948	30.1778	27.0209	30.7007	116.593	140.804	86.1978	1.98e-17	2.16776	up
gene-LOC105173051	15.661	11.764	12.3191	42.8425	32.7886	36.6982	7.46e-18	1.70911	up
gene-LOC105169424	8.53588	7.76184	7.9887	3.28289	3.29036	2.91061	1.63e-11	-1.12356	down
gene-LOC105173963	45.3919	18.5589	44.0372	65.466	78.2817	60.9121	0.00065277	1.17316	up
gene-LOC105172401	0.71598	0.530684	0.814398	13.6471	13.9552	7.62699	9.47e-30	4.24399	up
gene-LOC105172421	3.505	1.97917	3.83283	0.590217	0.755336	1.4294	0.00045022	-1.50041	down
gene-LOC105158791	20.0606	18.8974	18.2479	3.59333	3.51407	7.3794	4.58e-10	-1.75269	down
gene-LOC105157659	4.45113	0.527267	4.23355	5.54674	5.99139	10.8114	0.0373086	1.30862	up
gene-LOC105172258	17.1448	16.4321	16.8029	51.8429	45.0484	33.6372	2.06e-11	1.64007	up
gene-LOC105163793	6.73477	3.20718	6.48283	10.2422	11.0608	12.3472	8.04e-05	1.23733	up
gene-LOC105160530	1.59042	1.46109	1.30506	0.772043	0.502679	0.426007	0.0324669	-1.02081	down
gene-LOC105177300	1.20324	1.62543	1.07072	50.166	49.4043	51.0622	2.59e-147	5.43226	up
gene-LOC105174803	5.11387	1.32796	2.51076	0.118075	0.099399	0.354047	4.71e-08	-3.33954	down
gene-LOC105165682	0.424469	0.22609	0.591812	0.746223	0.95973	0.77533	0.0126953	1.17687	up
gene-LOC105162115	1.36491	12.4365	1.50567	0.039902	0.579075	0.464391	0.000865089	-2.7478	down
gene-LOC105171624	49.6742	47.9289	45.9292	252.804	260.344	67.1004	2.23e-06	2.24114	up
gene-LOC105168302	5.97575	6.28362	5.20002	22.8271	21.2303	19.4793	2.8e-29	2.09067	up
gene-LOC105157893	29.578	23.3215	27.2613	56.3323	54.5407	60.4185	1.3e-28	1.31845	up
gene-LOC105172847	1.49779	0.828036	1.1906	2.92266	1.68917	2.11505	0.00396807	1.12121	up
gene-LOC105166113	1.45449	0.697763	1.02183	2.24831	1.85327	3.22394	0.000476316	1.32556	up
gene-LOC105158919	153.286	312.829	224.419	65.6988	64.3053	33.0402	8.03e-06	-1.74942	down
gene-LOC105160561	11.3756	2.14087	5.38038	13.3402	13.4222	21.9958	0.00480399	1.45737	up
gene-LOC105176523	6.25885	7.3633	6.79303	2.22627	2.2964	2.69036	5.73e-14	-1.23531	down
gene-LOC105173634	8.42491	5.53659	7.73775	12.3957	15.0613	12.442	1.37e-05	1.08976	up
gene-LOC105179514	0.520598	0.688846	0.437728	13.0833	12.8317	10.9502	2.73e-69	4.61683	up
gene-LOC105179479	1.62193	0.193231	0.881885	2.61639	2.66364	3.35713	0.00351896	1.76515	up
gene-LOC105177688	32.5534	32.4291	24.1146	140.543	148.072	66.0358	1.11e-09	2.16602	up
gene-LOC105177456	2.34615	0	2.68584	5.13768	11.378	14.3721	0.0288438	1.95292	up
gene-LOC105164213	90.5138	65.353	126.716	165.954	359.489	131.241	0.00111978	1.39767	up
gene-LOC105157359	111.274	162.558	119.811	52.2509	57.9087	32.9541	9.67e-05	-1.18929	down
gene-LOC105166830	39.5848	20.7885	40.7025	6.74948	18.2016	13.9758	0.0099846	-1.09579	down
gene-LOC105162534	3.10809	3.61844	1.49926	22.2436	20.9915	17.552	1.24e-15	2.99445	up
gene-LOC105156945	20.2703	19.7846	19.465	50.3292	44.6911	44.4559	3.33e-18	1.41474	up
gene-LOC105156810	21.5681	11.1348	20.2286	69.2833	84.566	76.1943	2.45e-17	2.2889	up
gene-LOC105171389	30.4086	33.8534	26.1741	7.595	3.68633	8.70186	1.86e-09	-1.91791	down
gene-LOC105160416	0.697947	0.043054	0.507371	2.50249	3.34118	15.6966	6.95e-06	3.43344	up
gene-LOC105180110	2.42621	4.33683	2.82405	0.95776	0.772179	0.456439	0.000274686	-1.75745	down
gene-LOC105158501	3.16728	16.0685	3.66124	1.34167	0.975265	1.41782	0.000516985	-2.0126	down
gene-LOC105157266	7.42369	7.78691	7.08997	0	0	0.008221	5.37e-57	-9.16742	down
gene-LOC105177253	18.5695	10.0627	11.5389	27.817	25.2092	26.9047	8.38e-07	1.16522	up
gene-LOC105175359	2.62738	1.47654	2.14324	4.151	3.94029	5.78395	6.54e-06	1.3101	up
gene-LOC105157044	3.90973	4.42156	4.13879	0.802377	1.38184	1.66469	7.01e-05	-1.43671	down
gene-LOC105155839	3.73127	1.61771	2.41423	6.525	7.07145	8.89729	1.86e-07	1.67587	up
gene-LOC105171828	30.1256	31.1439	25.591	109.527	97.797	84.8694	2.11e-22	2.00609	up
gene-LOC105172854	11.0801	7.681	7.55507	17.5551	20.6908	18.961	8.69e-11	1.33335	up
gene-LOC105165941	9.01922	7.80176	7.45251	18.7463	18.044	19.2405	1.05e-19	1.41712	up
gene-LOC105173542	62.7926	48.898	55.6876	8.99788	9.04748	17.3776	7.64e-15	-2.00729	down
gene-LOC105161611	2.37692	3.05237	2.87614	0.213574	0.19363	0.17724	7.93e-12	-3.25421	down
gene-LOC105169852	5.68805	7.10727	4.67554	11.4901	11.012	10.3447	5.93e-07	1.1302	up
gene-LOC105175249	22.7944	6.87775	20.602	50.8082	71.2671	84.8728	2.99e-08	2.21483	up
gene-LOC105169472	0.808281	0.162045	1.00779	1.08705	2.05175	7.12849	0.00222696	2.14147	up
gene-LOC110011844	64.0005	72.601	54.5826	0.039968	0.107649	0.046145	4.8e-96	-9.04123	down
gene-LOC105170735	5.47431	4.11452	5.60946	0.941331	1.19527	2.39478	0.000100604	-1.48878	down
gene-LOC105173132	0.922576	0.586292	0.843516	1.97918	1.45607	2.34477	4.15e-08	1.4286	up
gene-LOC105160805	12.1046	32.3713	16.7645	4.598	5.37133	4.70681	7.86e-06	-1.76691	down
gene-LOC105173862	10.7415	28.379	14.2316	2.8107	3.30436	2.58442	3.74e-07	-2.25667	down
gene-LOC105161816	1.35924	7.24639	1.95915	0.081747	0.089541	0.019962	6.68e-10	-4.47423	down
gene-LOC105173503	10.9916	12.9435	10.9854	2.37345	2.0465	5.0766	6.33e-07	-1.62713	down
gene-LOC105166829	597.033	586.525	724.945	180.014	170.881	162.541	6.75e-22	-1.63642	down
gene-LOC105176485	0.758265	0.683137	1.16588	2.72356	1.87125	1.84692	0.00284551	1.42608	up
gene-LOC105176042	7.5618	58.4074	15.118	3.4979	4.67152	4.64711	0.000321547	-2.19129	down
gene-LOC105157393	0.346713	0.35295	0.362228	0.081093	0.064946	0.048481	0.000123121	-2.00802	down
gene-LOC105179235	17.6323	13.7455	15.0592	4.0093	4.22531	9.00742	9.37e-05	-1.20679	down
gene-LOC105158356	0.921272	0	1.01718	0.960758	2.15603	9.13672	0.0479434	1.82311	up
gene-LOC105169259	9.5014	19.5321	8.49365	4.98287	4.55651	3.5325	0.00182221	-1.27183	down
gene-LOC105163170	4.76689	2.1839	4.19323	4.61617	4.71419	9.79428	0.00635294	1.14923	up
gene-LOC105170430	4.5348	0.895212	5.11116	8.16127	6.89366	9.05972	0.0153842	1.28722	up
gene-LOC105171581	1.22976	0.819842	1.15266	5.90141	5.40027	5.09507	7.86e-29	2.53968	up
gene-LOC105178287	50.6906	38.2074	42.3422	11.1901	12.4523	15.9916	7.54e-18	-1.49022	down
gene-LOC105170896	10.1217	21.2348	12.3371	2.78495	2.37956	2.91698	4.7e-11	-2.24273	down
gene-LOC105171747	0.572084	0.036717	1.30021	1.47553	2.16554	6.52155	0.0140024	1.99084	up
gene-LOC105162818	1.17774	1.3487	1.16823	0.063324	0.115844	0.166663	1.42e-12	-2.98419	down
gene-LOC105163759	12.0316	1.46575	10.36	14.6594	20.285	23.3546	0.0175365	1.37059	up
gene-LOC105156784	0.284977	0.127636	0.446703	0.676217	1.09731	1.47801	0.00105326	1.89744	up
PB.2784	2.0607	4.62926	3.31395	0.87084	0.673742	1.1692	9.86e-05	-1.60854	down
gene-LOC105165277	31.8339	42.8889	27.6446	78.4976	88.121	60.5613	9.07e-07	1.34875	up
gene-LOC105168296	19.531	13.3871	32.5793	72.3597	102.317	47.1003	6.65e-06	1.89482	up
gene-LOC110012188	4.75297	1.91045	5.61752	0.71455	0.685374	1.43427	0.000521228	-1.77316	down
gene-LOC105172598	27.9522	1.10341	13.1158	196.335	142.755	245.686	0.00016774	3.07476	up
gene-LOC105164886	3.4484	2.76616	4.23243	7.31489	7.92202	7.55989	1.72e-09	1.33107	up
gene-LOC105161678	19.3693	17.8159	19.7665	3.71454	4.57982	10.6086	0.000307225	-1.3546	down
gene-LOC105174032	89.9395	44.8733	70.6969	158.615	163.387	130.538	3.5e-06	1.34988	up
gene-LOC105174243	13.6941	16.7289	14.0066	1.81591	1.82078	4.4296	8.49e-12	-2.20507	down
gene-LOC105169463	37.5387	29.4292	63.4085	2.88888	3.66068	3.04446	9.19e-24	-3.4261	down
gene-LOC105167402	50.6385	39.6178	46.6306	107.081	85.0277	73.7858	3.3e-07	1.13619	up
gene-LOC105171703	0.672995	0.084962	0.413796	1.14844	1.67386	1.08826	0.0132473	1.64526	up
gene-LOC105179257	7.41721	1.8138	6.51704	14.8652	18.6755	20.3038	2.84e-05	1.90044	up
gene-LOC105173162	22.0056	17.1219	29.762	118.087	130.47	150.65	1.28e-31	2.6572	up
gene-LOC105170789	2.6876	3.03555	2.57937	16.6001	18.7358	16.206	6.22e-56	2.83298	up
gene-LOC105169203	3.32923	3.13673	4.29433	0.390244	0.452825	1.70299	0.00337532	-1.7164	down
gene-LOC105163985	80.7105	51.197	62.3409	229.107	215.909	190.477	4.28e-19	1.96355	up
gene-LOC105172447	0.565885	0.38851	0.382492	1.64143	2.08123	2.45514	2.33e-13	2.19986	up
gene-LOC105166892	8.16701	5.12644	7.21438	10.2325	13.2345	14.1248	5.72e-06	1.07672	up
gene-LOC105170854	40.4285	1.7226	26.8393	55.6956	78.6748	66.5612	0.0334263	1.5046	up
gene-LOC105171339	7.99989	5.3633	7.21846	1.0499	1.2832	2.65537	4.97e-06	-1.76899	down
gene-LOC105170757	3.86061	4.89049	3.19008	1.53741	1.60413	1.47172	2.45e-05	-1.12313	down
gene-LOC105156057	16.2084	12.1586	13.4336	4.62682	3.76883	8.9476	0.00077375	-1.03633	down
gene-LOC105177836	18.6963	12.0726	18.079	27.8031	27.8053	36.5668	7.56e-08	1.11817	up
gene-LOC105162554	18.3652	14.0379	16.5801	0.641563	0.884541	0.731069	4.14e-77	-4.14819	down
gene-LOC105178111	39.2625	31.8633	38.3079	11.4361	11.0042	25.2095	0.00185901	-1.00562	down
gene-LOC105170205	0.617119	0.529672	0.754618	110.325	120.128	143.575	0	7.58399	up
gene-LOC105167185	19.3802	13.8133	20.0101	34.7218	30.4894	29.0973	5.68e-07	1.04341	up
gene-LOC105166246	8.10074	2.01788	6.50483	11.2334	17.0173	18.2038	0.000589941	1.60107	up
gene-LOC105170360	0.225013	0.054039	0.19618	0.543958	0.620785	0.816788	0.00013032	2.06676	up
gene-LOC105174752	27.3108	61.5807	28.4772	11.6233	6.74112	6.57858	8.16e-06	-1.88943	down
gene-LOC105166513	12.1225	13.7137	12.4625	33.2966	32.9885	26.4782	7.68e-12	1.43918	up
gene-LOC105162699	26.4674	20.6468	19.8769	43.9273	40.8144	38.9325	1.23e-10	1.19704	up
gene-LOC105173378	10.0405	6.2336	13.2399	25.4263	36.9183	24.6177	9.32e-09	1.82013	up
gene-LOC105168504	25.8081	23.9106	20.9317	46.2096	44.3253	55.4617	1.22e-22	1.25764	up
gene-LOC105178053	26.077	5.19819	27.2225	63.3673	84.7407	61.3726	4.89e-05	2.07047	up
gene-LOC105157346	28.0726	21.8058	58.1343	213.084	406.136	150.115	2.3e-09	2.8479	up
gene-LOC105168581	7.48982	11.6769	7.80608	4.77379	2.46902	2.95881	0.00375768	-1.12183	down
PB.3808	1.83281	0.191465	0.965517	2.7806	2.87748	2.14815	0.0406944	1.39025	up
gene-LOC105169435	0.702257	0.804674	0.171616	1.39662	3.16113	4.05151	0.000126676	2.28495	up
gene-LOC105175438	71.3974	80.5657	79.6921	29.8199	31.7487	30.2401	2.55e-18	-1.19388	down
gene-LOC105169470	66.8956	30.0662	49.1282	122.219	108.088	145.143	2.26e-08	1.57828	up
gene-LOC105168512	5.01652	6.89634	6.51829	12.1688	13.5732	7.23235	0.00299422	1.00686	up
gene-LOC105168767	4.80782	3.43026	4.77986	9.87133	9.59123	8.76326	8.36e-10	1.32959	up
gene-LOC105166022	59.2684	57.1497	48.681	19.495	21.8637	22.5009	7.54e-18	-1.06026	down
gene-LOC105170861	15.2585	29.4509	20.2068	5.25278	5.76689	7.64459	9.01e-08	-1.55988	down
PB.3595	3.11597	0.909283	1.33533	6.31059	8.36258	7.6364	6.33e-07	2.17264	up
gene-LOC105155692	1.36962	0.245363	1.35329	2.16307	3.00608	5.08412	0.00700614	1.73617	up
gene-LOC105171780	215.145	317.337	202.588	46.0292	60.7153	48.8935	1.55e-14	-1.95691	down
gene-LOC105175453	30.8303	27.809	25.6375	10.4296	8.85955	17.2226	1.61e-05	-1.00293	down
gene-LOC105160003	26.1977	3.54638	18.0175	58.4947	63.6956	77.8702	4.13e-05	2.16722	up
gene-LOC105176393	26.8158	16.1393	21.2579	52.7403	57.6401	60.9675	8.09e-18	1.64891	up
gene-LOC105169047	5.29559	5.28908	5.27164	13.5849	11.9337	11.0128	4.91e-16	1.45459	up
gene-LOC105166968	13.0934	14.5483	12.1671	4.01074	5.87439	3.95559	1.02e-06	-1.27815	down
gene-LOC105157653	12.489	52.7204	23.9241	4.12526	3.37503	2.88954	2.52e-09	-2.82183	down
gene-LOC105159160	9.16061	0.972718	7.75305	10.2756	16.6587	21.215	0.0183956	1.43859	up
gene-LOC105178498	7.66438	1.04221	6.73529	14.9567	12.7404	12.165	0.0122953	1.44836	up
gene-LOC105171690	4.10397	5.00568	6.35159	17.4933	22.6314	8.18685	3.28e-07	1.77519	up
gene-LOC105161578	9.96334	10.0743	11.9703	2.77211	1.23079	2.64093	2.57e-07	-1.96669	down
gene-LOC105163625	4.44084	4.8675	4.75249	8.67748	7.17602	9.63944	1.36e-17	1.08268	up
gene-LOC105163407	10.7312	7.24641	10.5012	1.75127	2.31008	4.47044	7.08e-05	-1.42301	down
gene-LOC105155509	4.82983	3.39756	3.96826	6.81435	9.09933	8.87828	5.61e-08	1.19352	up
gene-LOC105169351	4.98681	2.33431	3.90312	11.6222	8.99092	6.6049	9.24e-05	1.47386	up
gene-LOC105176001	3.8425	1.90389	3.26456	6.28376	5.77972	7.18128	2.98e-05	1.29114	up
gene-LOC105155662	28.8713	99.3406	59.7883	2.28657	3.07667	4.2811	3.07e-19	-3.96526	down
gene-LOC105176276	68.9081	46.4207	62.5758	11.7625	11.2753	27.2941	2.49e-06	-1.59232	down
gene-LOC105164016	1.44151	0.559325	0.858436	0.289573	0.221703	0.4074	0.0103082	-1.30719	down
gene-LOC105174810	136.575	116.649	147.01	191.925	213.309	323.845	5.82e-07	1.0129	up
gene-LOC105158684	49.0639	18.6357	33.7593	53.3497	55.0699	81.9101	0.00134283	1.08825	up
gene-LOC105179119	8.3881	1.09943	14.8101	9.26191	19.8017	81.5259	0.0460448	1.71126	up
gene-LOC105161732	1.2838	2.48027	1.3391	0.046008	0.005831	0.145109	0.000477374	-2.62412	down
gene-LOC105160810	11.0543	7.85433	11.4951	16.1748	15.7937	22.1972	2.84e-07	1.04172	up
gene-LOC105166404	4.4686	1.13864	2.72225	7.66568	7.33172	8.92871	0.000257609	1.68392	up
gene-LOC105165425	11.1886	19.916	13.0112	5.14578	4.25174	4.83102	2.73e-07	-1.3756	down
gene-LOC105156519	96.4045	202.457	108.343	6.92854	9.68532	3.67099	4.01e-17	-3.68992	down
PB.12286	4.42504	13.6049	6.5429	1.15423	1.4873	0.943574	1.79e-07	-2.39753	down
gene-LOC105166983	3.12713	0.454823	3.61011	7.75615	8.30401	10.8697	0.00215631	1.86614	up
gene-LOC105163242	24.6302	23.2151	21.0607	4.31182	4.75049	8.47446	1.14e-13	-1.81918	down
gene-LOC105176338	55.7552	82.3421	56.7123	23.6655	21.6918	24.0928	7.25e-09	-1.25629	down
gene-LOC105169022	3.1257	2.30287	3.86832	7.80444	8.89629	5.67208	3.39e-05	1.45123	up
gene-LOC105178456	2.95968	1.12281	2.13247	3.22984	3.60606	5.2119	0.00851975	1.11131	up
gene-LOC105173949	8.75714	35.5459	14.4086	2.03678	2.44808	1.05672	6.44e-07	-2.86055	down
gene-LOC105158806	15.9864	17.3202	14.1195	4.68171	4.48715	6.2377	7.23e-20	-1.39816	down
gene-LOC105177137	64.4024	79.3158	70.6298	27.8454	25.3719	29.1423	2.49e-16	-1.14342	down
gene-LOC105164921	36.2635	53.8208	33.9236	84.8143	66.5234	69.4858	5.41e-05	1.04409	up
gene-LOC105161689	11.2009	4.83669	7.29056	1.50328	1.31037	1.07828	2.8e-09	-2.24098	down
gene-LOC105166963	14.1636	5.40597	9.84162	17.175	19.3467	19.3029	0.000628961	1.10141	up
gene-LOC105172694	19.046	18.0596	18.8773	6.50152	5.40871	11.2694	1.57e-05	-1.01107	down
gene-LOC105169669	3.64631	3.87246	2.93147	1.51183	1.46941	1.3053	2.69e-07	-1.18771	down
gene-LOC105175517	2.39203	2.15648	2.33792	12.151	18.4447	16.5313	1.54e-36	2.78334	up
gene-LOC105158613	17.881	23.1324	31.282	5.86977	5.16444	7.7969	3e-10	-1.72144	down
gene-LOC105170158	53.8178	30.8813	65.7202	115.25	169.463	131.709	3.2e-07	1.63943	up
gene-LOC105161869	20.4348	14.0133	16.5731	38.4836	38.0146	44.9602	8.93e-13	1.22917	up
gene-LOC105167865	10.4692	8.01955	9.04293	21.1286	20.5706	21.2915	5.8e-19	1.42534	up
gene-LOC105156989	457.326	234.949	337.523	1115.09	1033.24	856.501	3.78e-10	1.74851	up
gene-LOC105175422	3.57482	2.53014	4.07126	21.7953	22.561	15.5386	6.19e-20	2.72567	up
gene-LOC105173256	2.08423	8.17604	7.39248	1.07709	1.00708	0.44946	3.27e-05	-2.32636	down
gene-LOC105169767	4.62265	3.22787	2.92926	0.523236	0.460079	1.19298	7.33e-07	-2.01814	down
gene-LOC105177414	28.4394	29.8191	20.1167	8.95296	10.3451	8.49076	1.81e-10	-1.19456	down
gene-LOC105179024	15.8088	13.8994	14.8587	1.66792	1.93803	4.41102	6.34e-11	-2.21929	down
gene-LOC105163052	12.7957	32.5674	13.4735	2.15437	1.17129	1.24077	9.97e-13	-3.23586	down
gene-LOC105176110	0.333985	0	0.400495	0.405443	0.636753	3.69078	0.0499875	1.81327	up
gene-LOC105169756	12.5381	5.26355	10.7422	19.1592	16.4566	14.7025	7.16e-05	1.21961	up
gene-LOC105170441	33.7979	40.249	35.807	4.70786	5.72516	4.31209	2.17e-29	-2.60495	down
gene-LOC105155407	39.5896	38.7611	34.5175	10.7659	14.3079	14.8182	1.15e-15	-1.25058	down
gene-LOC105157285	210.041	196.572	181.014	404.338	460.673	496.995	4.72e-54	1.35826	up
gene-LOC105174263	13.378	14.5355	11.9818	76.4047	84.8686	39.1811	1.91e-12	2.31957	up
gene-LOC105163822	14.0498	35.3372	18.0792	6.89296	7.62844	5.61055	0.000236597	-1.44107	down
gene-LOC105177623	13.137	4.06698	4.78928	0.273936	0.558917	0.800522	1.66e-10	-3.06364	down
gene-LOC105170534	9.88495	12.5498	10.7665	28.1433	26.9175	20.9839	2.09e-13	1.85245	up
gene-LOC105160184	47.9225	26.9853	39.3947	14.8249	9.73651	13.6827	1.26e-06	-1.32561	down
gene-LOC105161975	20.8378	22.7334	15.6092	85.1403	89.6626	35.0414	1.98e-06	1.98088	up
gene-LOC105161133	117.935	75.6002	120.125	211.963	193.872	206.886	4.59e-08	1.1776	up
gene-LOC105172452	21.2036	13.3369	19.7128	37.0313	37.1595	43.5686	3.27e-10	1.3199	up
gene-LOC105164361	7.17476	5.90263	5.35838	10.4485	11.0119	10.4376	3.47e-09	1.0982	up
gene-LOC105173522	4.39118	1.13987	3.94085	4.39946	5.4772	7.19139	0.0158986	1.0951	up
gene-LOC105177815	0.310814	0.153489	0.283656	0.579252	0.424827	0.466917	0.00689987	1.13619	up
gene-LOC105177088	0.738212	0.631305	0.981976	1.69915	1.19782	1.9061	0.0010935	1.15262	up
gene-LOC105171876	34.9732	29.3071	34.1105	10.2507	10.0009	8.88622	1.47e-16	-1.31998	down
gene-LOC105180299	1.98976	2.1954	2.14941	4.93527	5.19118	4.33812	3.21e-12	1.34512	up
gene-LOC105174119	25.3948	22.5087	24.5754	6.74101	8.04647	15.1728	0.00030249	-1.05678	down
gene-LOC105169398	1.15853	1.63647	0.710944	0.41273	0.523261	0.471023	0.000778234	-1.30053	down
gene-LOC105169721	3.08735	1.72216	1.64257	12.7617	17.7963	13.453	2.45e-26	2.98936	up
gene-LOC110012311	2.23062	2.39236	2.40869	7.91365	7.00063	4.28417	1.86e-06	1.62227	up
gene-LOC105175328	45.0361	46.7024	41.9133	12.8276	13.7793	15.2779	2.96e-22	-1.39613	down
PB.4187	1.40201	2.38152	2.22048	0.256241	0.24281	0.413107	1.57e-09	-2.39487	down
gene-LOC105170062	3.53831	2.53	2.63619	0.261464	0.318934	0.628456	1.94e-11	-2.53206	down
gene-LOC105156549	1.15525	0.713373	1.36959	7.37477	8.39728	5.20012	1.74e-11	2.79064	up
gene-LOC105171586	616.986	925.303	657.101	137.576	102.036	88.7433	6.17e-18	-2.44351	down
gene-LOC105156885	68.8018	120.825	74.5283	33.1446	33.5325	36.8016	2.79e-05	-1.1258	down
gene-LOC105163653	29.4117	32.414	24.6509	99.0629	97.279	63.9418	1.93e-11	1.85643	up
gene-LOC105172749	3.81625	1.32147	4.12221	10.7614	13.9432	12.0727	3.17e-07	2.11404	up
gene-LOC105167251	51.2823	59.0786	113.834	0.168736	0.477936	0.815031	2.92e-42	-6.46475	down
gene-LOC105176865	32.8447	18.2102	21.3585	208.21	210.657	198.158	1.58e-36	3.11434	up
gene-LOC105173015	79.247	45.1972	69.0866	19.5339	22.6173	29.2943	8.63e-07	-1.20359	down
gene-LOC105167569	28.4482	30.3742	28.9324	61.0232	62.3879	51.4547	2.13e-12	1.25223	up
gene-LOC105155232	5.81733	8.56622	6.18988	2.12758	1.7732	2.52385	6.11e-07	-1.43499	down
gene-LOC105158552	18.9018	47.7613	22.8118	7.35271	6.60947	5.60215	1.47e-06	-1.87087	down
gene-LOC105179787	1.19842	0.055887	1.68942	1.81918	4.26855	4.54909	0.0375448	1.63463	up
gene-LOC105163263	100.391	69.0348	81.8822	542.886	534.298	499.485	1.32e-56	2.84748	up
gene-LOC105173614	2.06295	0.786497	1.31185	2.39438	2.16465	2.70082	0.000752626	1.10023	up
gene-LOC105170317	14.3467	7.76735	10.3893	34.5153	31.5016	31.6607	6.2e-12	1.77458	up
gene-LOC105173512	4.73289	8.61845	8.67851	34.6658	22.4288	23.6653	1.94e-24	1.81965	up
gene-LOC105170528	1.56334	0.384565	1.73714	1.57527	2.75696	8.77728	0.00607207	1.74239	up
gene-LOC105169193	1.77535	1.74583	3.20918	13.8352	10.9154	14.5611	2.27e-18	2.67742	up
gene-LOC105166999	6.29735	1.64765	4.62621	5.81932	9.58803	13.1426	0.00664949	1.30394	up
gene-LOC105166360	24.6296	14.7644	18.7703	30.8071	44.4277	40.8486	6.64e-07	1.20336	up
gene-LOC105168148	68.0114	68.7473	60.2651	10.6557	10.3028	18.6214	9e-21	-2.09284	down
gene-LOC105178187	0.586023	0.286617	0.641956	2.20058	1.8615	1.67447	2.05e-08	2.0687	up
gene-LOC105168606	2.19655	5.70001	3.03816	0.851168	0.672662	0.940949	1.79e-05	-1.74319	down
gene-LOC105158860	10.5464	13.5875	10.2413	26.0589	23.966	22.7149	3.75e-10	1.28468	up
gene-LOC105160654	5.60701	8.80215	8.40615	1.91331	2.47	2.40569	2.47e-08	-1.49625	down
gene-LOC105164046	66.2371	66.7963	60.8121	10.7284	10.6883	11.856	1e-88	-2.12506	down
gene-LOC105158090	46.6581	44.2381	40.4605	10.9087	11.6102	19.1798	5.77e-11	-1.40572	down
gene-LOC105167333	2.85254	0.916987	4.8859	14.2772	8.62454	17.9298	1.3e-05	2.31034	up
PB.7776	0.177417	0.19362	0.173227	4.56196	3.2801	1.97108	3.59e-20	4.11252	up
gene-LOC105175109	0.268467	0.162021	0.534486	1.74769	1.80268	1.215	1.27e-05	2.29801	up
gene-LOC105157571	1.28993	0.101043	1.45899	2.62908	3.62831	3.17266	0.0222322	1.63421	up
gene-LOC105176053	35.6788	1.27912	44.6956	198.641	349.308	345.811	0.00154734	2.69542	up
gene-LOC105160657	50.4639	26.2749	58.7235	19.2197	19.0825	16.6254	0.00153311	-1.0378	down
gene-LOC105179898	2.77159	0.96412	2.13446	5.5216	5.08549	4.74122	0.000112477	1.4327	up
gene-LOC105159330	54.0167	57.6274	61.31	19.2839	22.2031	28.4755	7.24e-11	-1.08839	down
gene-LOC105170415	149.893	103.45	122.595	705.304	735.961	485.3	2.27e-22	2.55301	up
gene-LOC105156499	27.505	28.2889	28.8893	10.4853	10.213	13.3385	8.72e-21	-1.11028	down
gene-LOC105175981	1.4358	0.289313	0.96603	2.18415	2.32753	1.78062	0.0135253	1.34515	up
gene-LOC105168533	1.36274	1.18563	2.42934	1.94197	2.42966	9.276	0.0143253	1.43021	up
gene-LOC105164752	17.2884	15.5139	12.7839	23.7279	23.2479	29.6784	1.12e-10	1.00536	up
PB.4312	2.16278	1.47037	1.62945	10.3559	9.38968	10.0016	1.1e-29	2.91242	up
gene-LOC105159900	17.331	37.4649	15.0758	7.66635	8.29767	7.80843	6.84e-05	-1.3467	down
gene-LOC105169709	2.98177	1.08026	2.2935	2.69622	5.67541	13.586	0.00145276	1.7857	up
gene-LOC105166178	6.13971	2.4548	11.9086	15.4111	13.2047	13.0575	0.0270184	1.15263	up
gene-LOC105178050	13.3515	24.3755	15.8092	93.8341	98.8218	61.1607	1.28e-14	2.43415	up
gene-LOC105165464	132.32	158.547	142.015	27.7227	24.0012	20.9114	2.53e-27	-2.50714	down
PB.15313	3.51347	2.90705	4.14745	12.6683	11.2798	10.2803	4.72e-22	1.9134	up
gene-LOC105159852	18.8048	11.7332	10.1673	25.5736	19.3592	33.6873	0.000122274	1.13613	up
gene-LOC105156650	14.1903	7.12079	14.5352	28.7874	29.9325	25.6106	4e-09	1.44524	up
gene-LOC105158559	10.0518	5.43932	10.504	23.9196	30.0317	36.5276	1.01e-11	1.96667	up
gene-LOC105167338	0.703333	0.676827	1.01126	0.062378	0.075549	0.091113	7.3e-09	-2.86273	down
gene-LOC105162056	0.843699	0.104247	0.630523	1.4905	1.7819	2.2027	0.0059033	1.75978	up
gene-LOC105169639	3.41807	1.61771	2.82892	0.957814	0.905991	1.18926	0.0054091	-1.07724	down
gene-LOC105177252	2.67919	1.18424	3.37217	2.29386	3.13169	11.3723	0.0296221	1.23966	up
gene-LOC105176248	662.503	931.023	551.766	273.839	301.086	240.765	7.6e-06	-1.15744	down
gene-LOC105156058	28.7515	33.312	28.9802	16.6999	9.50547	8.14578	0.000757683	-1.12933	down
PB.3144	1.28521	0.763404	0.918532	19.4537	9.10975	10.0012	1.39e-26	3.90787	up
gene-LOC105178176	10.7056	10.1012	13.0255	29.2834	31.7987	20.0411	2.47e-07	1.46867	up
gene-LOC105169133	1.2611	1.94267	1.99453	0.532937	0.838477	0.401416	0.0103503	-1.22682	down
gene-LOC105164610	3.16264	1.38586	3.64981	8.63485	11.4559	7.57348	1.67e-07	1.97294	up
gene-LOC105172933	1.64407	0.798085	1.88082	3.75548	5.24479	4.15972	1.63e-06	1.76649	up
gene-LOC105176465	6.68785	1.04886	4.61333	13.0455	11.4891	8.8852	0.00556044	1.49869	up
gene-LOC105166806	33.3291	55.1839	35.4681	8.17137	5.36946	3.94475	1.09e-10	-2.47853	down
PB.36	0.084511	0.143904	0.126881	0.74484	0.432643	0.843746	9.29e-08	2.52529	up
gene-LOC105174642	8.35628	1.75594	5.77163	12.4462	16.9803	28.8886	0.000110374	1.89873	up
gene-LOC105177208	18.6845	17.6705	19.8322	4.75989	3.73608	6.33085	3.78e-17	-1.71164	down
gene-LOC105177706	11.3462	9.39353	9.77933	16.588	17.9981	17.0769	3.89e-13	1.01454	up
gene-LOC105156091	19.892	21.4255	17.8738	53.9242	51.132	34.7451	4.48e-08	1.44985	up
gene-LOC105161961	0.860525	0.126527	0.964555	0.983967	1.69772	5.27572	0.00841091	1.8467	up
PB.10879	8.71604	11.0472	9.57023	1.93129	2.77026	1.75484	1.87e-10	-1.90225	down
gene-LOC105171664	13.6039	4.8634	15.3296	26.9822	38.86	37.1797	2.24e-05	1.74546	up
PB.12234	0.992768	1.15516	1.6502	21.383	19.2765	15.2589	2.14e-31	3.96366	up
gene-LOC105174724	7.46573	2.43627	6.70079	6.3912	10.1378	14.1406	0.0188356	1.0329	up
gene-LOC105175975	50.0171	58.7421	54.2721	263.668	287.825	209.765	4.01e-29	2.43809	up
gene-LOC105168329	49.4052	34.6953	41.1889	77.3214	65.643	80.6758	1.06e-10	1.05956	up
gene-LOC105172948	67.9661	39.5071	73.984	133.933	67.2784	151.506	0.000135182	1.12337	up
gene-LOC105163208	31.7174	48.0145	33.3268	14.7885	16.4189	13.9141	1.14e-06	-1.12585	down
gene-LOC105177400	34.9612	29.1632	32.3764	4.54754	5.37975	6.5228	1.65e-55	-2.32445	down
gene-LOC105163981	9.55455	4.72319	10.2554	18.915	19.4609	24.7671	1.29e-07	1.53864	up
gene-LOC105163214	89.1948	221.925	141.663	35.4789	22.4458	10.551	1.17e-06	-2.36814	down
gene-LOC105172596	111.682	188.117	113.016	20.9312	12.6642	12.8534	1.5e-17	-2.83863	down
gene-LOC105161362	113.119	147.281	101.083	23.9413	27.8184	17.0515	8.91e-14	-2.12518	down
gene-LOC105157107	2.00607	0.151347	2.11045	5.72593	6.53742	6.71493	0.00258099	2.0426	up
gene-LOC105170508	1.60573	1.24524	1.6927	0.040899	0.140054	0.627031	0.00626864	-1.96441	down
gene-LOC105173540	3.57703	6.9836	4.62513	1.01427	0.791518	0.666432	5.52e-09	-2.2872	down
gene-LOC105163338	1.64876	2.44206	1.76668	0.387785	0.40778	0.792105	2.31e-05	-1.61924	down
PB.16008	57.9224	48.1837	47.1266	122.52	92.1689	134.489	3.09e-16	1.39442	up
gene-LOC105165191	16.9629	36.6326	19.753	5.36688	4.60144	3.92792	6.01e-09	-2.06267	down
gene-LOC105178767	6.56331	8.41653	6.92007	2.92825	2.49528	2.83705	3.66e-06	-1.16087	down
PB.16178	1.57124	0.362262	0.995718	30.1026	45.7595	17.5865	1.78e-20	4.84134	up
gene-LOC105176185	1.58877	0.227173	1.51321	2.68032	3.24856	2.68893	0.0363501	1.39054	up
gene-LOC105159505	0.884881	1.86593	0.37478	3.34346	3.45927	1.19372	0.0478724	1.54901	up
gene-LOC105178666	32.1285	10.4399	33.7022	132.034	134.758	115.926	2.52e-09	2.44358	up
gene-LOC105173904	2.52512	2.59002	2.48234	5.10138	4.94802	4.78345	2.87e-15	1.18083	up
PB.9506	0.599558	0.047848	0.142345	0.926879	1.58223	1.37222	0.00453758	2.07897	up
gene-LOC105175519	7.44931	6.80694	6.87281	20.8841	20.2516	18.6977	2.15e-30	1.7355	up
gene-LOC105159706	2.46231	85.8239	4.63124	0.054424	0	0.58688	0.0194643	-2.26691	down
gene-LOC105165374	3.01674	2.76591	3.42393	0.47707	0.625258	0.282667	4.62e-10	-2.27521	down
gene-LOC105166436	3.78003	4.55987	3.87007	2.05784	1.42761	1.46908	0.000399866	-1.04888	down
gene-LOC105177535	2.33504	5.48127	5.01946	1.26363	1.10234	0.637848	0.000143717	-1.74771	down
gene-LOC105175877	0.094364	0.05322	0.117029	0.430008	0.506233	0.673839	5.43e-08	2.59815	up
gene-LOC105168216	45.7497	48.1604	42.3548	13.7176	13.0268	23.6181	4.77e-08	-1.22316	down
PB.18069	27.7296	26.5442	24.0179	45.2791	57.2837	53.5769	6.05e-16	1.21088	up
gene-LOC105176129	12.7482	8.46391	13.2993	38.5906	38.5983	34.9136	2.53e-16	1.90141	up
gene-LOC105160916	28.9729	30.8031	24.2805	15.117	11.2659	12.0803	6.34e-07	-1.14962	down
gene-LOC105160393	18.4287	26.4955	20.2266	6.61264	7.60059	6.47088	1.46e-08	-1.39068	down
gene-LOC105161829	7.19776	12.8325	8.26004	1.08204	1.62527	0.950103	1.7e-13	-2.60551	down
gene-LOC105171826	1.64189	0.669646	1.41399	124.365	105.004	91.3291	3.22e-76	6.4953	up
gene-LOC105177697	2.73723	0.608275	1.99639	2.08335	3.06176	6.24649	0.0399912	1.16498	up
gene-LOC105176234	35.4655	40.1903	38.175	17.4682	13.4634	13.5493	1.88e-06	-1.04755	down
gene-LOC105170064	0.826485	2.51315	1.10615	0.518347	0.32813	0.134167	0.0140246	-1.64755	down
gene-LOC105162147	5.21629	1.40221	5.59609	7.87169	13.5681	12.9855	0.00084516	1.61608	up
gene-LOC105174419	110.872	112.35	100.516	43.0989	42.5687	46.3381	1.25e-37	-1.14035	down
gene-LOC105169990	14.2929	20.011	12.2132	1.60885	3.29101	3.67525	1.84e-10	-2.1609	down
gene-LOC105176832	7.06972	8.24808	6.33423	2.71728	3.59583	1.91003	0.000364126	-1.13107	down
gene-LOC105174061	6.61276	5.64747	5.35579	0.74215	0.235579	0.528254	1.23e-12	-3.11101	down
gene-LOC105160388	22.4337	13.8884	14.5349	67.7663	65.164	53.3482	3.22e-17	2.13192	up
gene-LOC105172191	17.2976	22.8346	28.3017	8.09398	10.0716	7.28506	9.34e-05	-1.17105	down
gene-LOC105173276	8.33687	7.19147	8.42772	2.44515	2.14156	3.79348	2.61e-08	-1.28334	down
gene-LOC105167312	4.12954	13.1059	5.17954	2.6954	3.42906	3.03201	0.036074	-1.0077	down
gene-LOC105172718	4.98071	8.27876	5.28551	1.06204	1.14986	1.97205	1.63e-10	-2.19835	down
gene-LOC105158963	7.99813	11.8059	7.92188	32.2101	34.4867	25.6251	3.95e-13	1.95509	up
gene-LOC105160024	159.951	69.0849	122.889	3.27455	7.78372	5.5119	1.96e-24	-4.02175	down
gene-LOC105159821	2.29172	1.36582	3.38756	0.847411	0.549979	0.957802	0.0042865	-1.28658	down
gene-LOC105166810	12.4577	14.5374	13.326	34.4691	33.4007	27.6845	8.55e-13	1.47147	up
gene-LOC105177661	24.7614	4.14387	15.8818	44.4176	52.8462	66.4975	0.000112687	1.96864	up
gene-LOC105158712	2.37783	7.2725	2.37355	1.90333	1.2621	0.773314	0.0405773	-1.22361	down
gene-LOC105167994	1.96372	1.12169	2.06828	2.84003	3.72016	2.91585	0.00459615	1.04068	up
gene-LOC105175752	13.9748	11.3615	11.1785	30.753	23.5866	25.9227	1.24e-12	1.35158	up
gene-LOC105165339	50.9039	49.8828	38.32	17.5193	13.3915	24.0907	7.6e-07	-1.08744	down
gene-LOC105162594	3.39139	1.42052	2.20343	6.21542	5.23156	5.30031	0.000531027	1.38972	up
gene-LOC105159062	2.83645	1.13952	3.22068	0.834138	0.360195	1.14628	0.0230707	-1.28331	down
gene-LOC105160706	0.178974	0.075514	0.082417	0.193671	0.293036	0.648352	0.00275112	1.71564	up
gene-LOC105168898	33.267	35.0193	35.1403	10.4882	9.35392	13.625	2.27e-21	-1.41751	down
gene-LOC105175742	42.4458	34.1223	40.0681	73.9336	75.6161	96.8721	1e-24	1.26904	up
PB.19491	0.955028	0.759698	1.14594	0.129765	0.248773	0.556102	0.0214859	-1.28781	down
PB.4718	1.33255	2.09176	1.30453	0.042674	0.047602	0.07763	6.33e-21	-4.28139	down
gene-LOC105161513	1.22978	5.3548	2.00868	0.843732	0.48681	0.120563	0.00964459	-1.84753	down
gene-LOC105155659	11.7793	11.5974	11.3731	3.78541	3.96178	5.42628	4.98e-14	-1.13719	down
gene-LOC105165948	0.137146	0.022289	0	8.81934	9.99094	2.31282	3.41e-12	5.54474	up
gene-LOC105159639	18.8607	12.9002	16.364	39.179	36.5227	39.337	2.98e-21	1.51836	up
gene-LOC105157237	8.05051	7.14069	6.68065	2.72186	2.98779	2.50436	2.7e-07	-1.07479	down
gene-LOC105171015	9.84756	17.6915	8.16983	3.37077	5.27746	3.46026	0.000598643	-1.25772	down
gene-LOC105172208	24.0325	134.845	23.185	1.16872	4.46916	1.97496	3.92e-08	-3.72887	down
gene-LOC105155613	5.7352	2.98028	4.46745	1.30362	1.53832	2.61991	0.00351052	-1.02582	down
gene-LOC105162673	2.7535	1.27141	3.68206	3.29365	5.02852	12.7191	0.00456228	1.50323	up
gene-LOC105167094	6.71586	4.60774	5.6072	1.07745	1.29856	3.49165	0.00347695	-1.18904	down
gene-LOC105175157	0.464356	0.39685	0.246218	1.37059	1.5015	1.1415	8.66e-07	1.98996	up
gene-LOC105160637	0.241543	0.018547	0.085389	0.750785	1.59991	1.06894	0.000215653	2.7558	up
gene-LOC105162069	2.39432	2.30477	0.221076	30.7014	21.4887	29.6929	1.83e-09	3.74167	up
gene-LOC105175150	8.7107	19.1125	10.6129	4.36905	4.65972	2.73886	0.00261565	-1.35648	down
gene-LOC105169029	0.307103	0.46498	0.65399	80.4786	81.8987	42.2152	1.16e-76	7.11017	up
gene-LOC105172689	187.351	61.9628	163.432	340.147	329.207	504.86	1.65e-05	1.6495	up
gene-LOC105164057	15.1281	59.21	22.8379	2.33431	1.81997	1.39601	6.58e-12	-3.61517	down
gene-LOC105163158	0.600493	1.06077	0.86483	4.06558	2.82035	5.69594	1.89e-12	2.43701	up
gene-LOC105161968	3.50262	5.13376	2.77385	1.28088	1.03024	0.890619	0.000101241	-1.42199	down
gene-LOC105162809	5.23068	0.011372	7.51422	27.7415	56.8491	46.9904	0.0183474	2.19744	up
gene-LOC105176428	15.6479	27.8786	16.5288	7.71788	6.1083	7.399	2.73e-05	-1.27216	down
gene-LOC105173680	19.1954	22.3012	20.3683	3.18419	2.28118	6.34459	2.91e-10	-2.14966	down
gene-LOC105165496	1.92421	0.606381	2.38849	2.4564	2.46029	7.36167	0.0141434	1.36208	up
gene-LOC105156407	11.9236	8.33243	11.2299	21.1178	24.5447	25.2275	9.58e-14	1.4457	up
gene-LOC105158766	37.7717	26.6796	27.5874	100.479	84.2265	83.2126	1.83e-17	1.75453	up
gene-LOC105162985	2.22476	1.78347	2.34598	3.79615	3.41157	3.65429	2.56e-09	1.02952	up
gene-LOC105167294	53.1964	5.89612	31.2569	2.04686	3.51917	8.86593	0.00136284	-2.12475	down
gene-LOC105156907	15.6697	11.69	9.48596	1.32122	1.61526	1.47937	4.71e-32	-2.80342	down
gene-LOC105165336	282.337	248.626	259.696	550.63	514.431	651.865	7.15e-25	1.12692	up
gene-LOC105161045	1.12107	0.896309	1.05763	0.281637	0.400964	0.357114	8.43e-07	-1.314	down
gene-LOC105157836	1.55288	6.91482	1.70419	0.009363	0	0.009058	1.25e-19	-6.69227	down
gene-LOC110012814	0.343046	0.116036	0.248232	0.274854	0.470303	0.98555	0.0285904	1.31539	up
gene-LOC105175342	143.42	147.567	126.027	264.478	249.031	205.56	2.06e-07	1.0089	up
gene-LOC105159864	7.76356	0.449128	4.68273	8.80104	12.2954	19.9712	0.0179166	1.61061	up
gene-LOC105168162	36.5605	96.9759	39.5141	10.4071	7.77966	8.89326	3.87e-08	-2.30961	down
gene-LOC105163122	7.94004	1.80295	4.38462	20.0645	25.9024	22.4794	1.54e-07	2.37772	up
gene-LOC105168901	2.03104	0.550766	3.0841	2.95037	3.73675	11.475	0.00835888	1.63614	up
gene-LOC105173718	113.99	70.2058	103.492	241.077	235.211	226.558	2.88e-11	1.50057	up
gene-LOC105161382	12.2481	4.94775	9.27476	21.888	19.9677	32.8273	3.79e-06	1.69253	up
PB.17744	13.61	22.6577	13.5954	5.19782	7.82916	5.51671	0.000402689	-1.17322	down
gene-LOC105168772	18.4332	18.2298	15.8411	2.60541	2.36311	4.74036	2.15e-16	-2.17391	down
gene-LOC105172761	19.6747	42.423	20.6674	6.46139	6.15526	3.02731	5.87e-06	-2.00125	down
gene-LOC105171114	5.21938	3.5218	4.96253	0.699488	0.799976	1.95481	1.6e-05	-1.72331	down
gene-LOC105159427	19.7187	14.0228	22.7887	3.98515	4.13579	7.92216	2.7e-07	-1.58344	down
gene-LOC105157308	18.9126	26.9634	18.2784	112.822	66.42	65.0213	5.51e-11	2.10366	up
gene-LOC105164617	63.6338	46.3737	56.232	136.716	128.036	96.6386	1.32e-08	1.28282	up
gene-LOC105176770	14.8026	2.93366	12.7513	30.0706	25.6717	18.6427	0.00740822	1.4077	up
gene-LOC105172974	0.457077	0.089871	0.272137	0.994521	1.32749	1.01451	0.000592692	2.01493	up
gene-LOC105170790	0.44897	5.55358	4.9961	12.0249	21.3758	10.6269	0.00426894	1.96706	up
gene-LOC105178573	5.47025	3.64731	6.64648	13.9192	14.1307	17.28	5.6e-11	1.68998	up
gene-LOC105178590	82.385	90.0303	81.9894	45.0309	40.2398	25.3008	0.000425972	-1.00528	down
gene-LOC105172535	25.2907	24.6971	17.1369	30.3783	68.8062	39.1604	0.000726779	1.21494	up
gene-LOC105163839	11.7715	4.58474	10.5847	17.4109	19.7275	19.3287	0.000362137	1.25385	up
gene-LOC105172552	697.255	418.723	638.72	2359.06	2149.86	1868.06	5.38e-17	2.06394	up
gene-LOC105155880	6.04782	5.5356	4.92305	1.55912	2.0315	1.74278	1.06e-08	-1.3797	down
gene-LOC105174577	9.09318	10.6853	8.73817	4.12063	3.7023	4.1257	1.14e-10	-1.0134	down
gene-LOC105161174	9.00736	8.55955	8.4698	25.846	28.7462	22.3855	6.6e-15	1.71804	up
gene-LOC105177936	8.35378	8.89234	6.03172	10.7487	15.8599	14.7806	3.04e-05	1.03216	up
gene-LOC105167528	21.3903	10.7133	24.5361	38.1911	44.7646	41.4164	3.15e-05	1.3243	up
gene-LOC105163482	40.6555	22.669	37.5283	25.656	27.1651	24.2016	3.78e-08	1.27318	up
gene-LOC105170764	8.03799	2.28325	7.72908	17.2114	19.1939	11.1617	0.00194694	1.53227	up
gene-LOC105167991	46.7549	44.5129	43.173	201.918	125.715	117.919	5.2e-12	1.86527	up
gene-LOC105157369	1.01981	0.333421	1.37441	0.795731	1.58023	4.57231	0.0469564	1.30675	up
gene-LOC105159566	6.2437	26.5432	8.96075	2.07435	1.75999	2.30703	1.81e-06	-2.43429	down
gene-LOC105177813	0.414127	0.092817	0.712807	0.703742	1.19149	1.48897	0.0338479	1.42504	up
gene-LOC105162630	1.73861	1.56005	2.1984	6.3212	6.47507	5.56791	3.91e-18	1.95671	up
gene-LOC105176174	11.0795	5.81581	8.61315	18.6104	22.0826	27.7019	1.25e-09	1.60851	up
gene-LOC105167169	2.45088	3.51354	2.26146	1.19631	1.02669	0.1808	0.0350945	-1.34232	down
gene-LOC105155459	2.38738	5.23244	2.57211	0.89924	1.13207	1.90019	0.0207231	-1.00237	down
PB.1467	0	0	0	4.78977	2.76455	2.70403	1.3e-17	6.76908	up
gene-LOC105177711	4.58855	6.8841	4.81461	0.464307	0.97619	1.24755	1.22e-08	-2.28904	down
gene-LOC105156625	5.9196	2.18364	7.06367	9.13471	10.0111	11.1256	0.00790385	1.14053	up
gene-LOC105167178	59.9443	148.605	73.2192	26.1713	23.6912	15.5984	1.94e-05	-1.71791	down
gene-LOC105174276	3.05819	3.79676	3.87556	10.959	13.1703	10.8502	4.3e-18	1.89366	up
gene-LOC105176821	11.5681	14.2614	9.21606	3.98322	4.34568	3.95798	4.97e-07	-1.2638	down
gene-LOC105161797	1.18312	0.13096	0.585628	1.47064	2.21475	2.46964	0.0114603	1.54522	up
gene-LOC105168404	55.7492	82.307	72.4188	23.6532	25.9834	23.3292	8.03e-09	-1.32097	down
PB.13717	0.225747	0.011102	0.179627	0.803173	0.953076	1.18143	0.000538011	2.51996	up
gene-LOC105159767	17.0253	30.1141	12.9368	5.92085	5.3747	5.26022	1.13e-05	-1.61883	down
gene-LOC105180156	16.9987	2.18271	12.7464	23.1105	30.3673	27.284	0.00957287	1.46306	up
gene-LOC105168358	1.4072	0.658433	1.01783	1.09012	1.74971	4.98862	0.00974186	1.42627	up
gene-LOC105178267	20.7557	30.8464	24.848	8.48981	7.52025	6.56532	2.38e-08	-1.51866	down
gene-LOC105160689	26.6306	30.4107	23.1956	6.13134	9.6752	5.87058	1.2e-07	-1.61104	down
gene-LOC105173918	0.449231	0.478338	0.438568	1.10482	0.850272	1.49119	0.000134729	1.46538	up
gene-LOC105170923	44.2752	133.869	69.3974	875.11	760.769	496.724	2.04e-12	3.17947	up
gene-LOC105171725	34.3067	38.5379	19.9373	3.38331	6.43844	2.12242	8.66e-08	-2.52418	down
gene-LOC105168540	1.21306	0.297373	0.673435	2.37575	2.04986	1.6238	0.00378328	1.5467	up
gene-LOC105171265	12.2267	6.58609	10.1229	29.557	29.7994	23.8866	5.01e-12	1.67448	up
gene-LOC105179592	47.1752	32.212	47.1038	7.95107	7.05742	17.2721	6.35e-07	-1.72043	down
gene-LOC105168461	47.9938	50.4539	43.3073	9.4539	14.0741	13.6748	5.13e-24	-1.71269	down
gene-LOC105172469	21.805	7.35203	21.3781	62.4346	63.2253	62.014	1.08e-08	2.04901	up
gene-LOC105168993	193.029	223.937	206.395	404.529	503.861	334.176	2.64e-07	1.22169	up
gene-LOC105155910	0.101182	0	0	0.794622	0.944016	1.31494	0.000433651	3.23176	up
gene-LOC105158100	0.490498	1.07272	0.791124	0	0	0.05389	0.000104932	-3.48227	down
gene-LOC105168935	12.1971	8.94814	8.40986	0.620396	1.03854	3.008	5.12e-07	-2.17672	down
gene-LOC105162570	1.17777	0.655163	0.896197	0.094691	0.19981	0.337645	0.000585107	-1.75936	down
gene-LOC105163042	48.9952	67.5347	52.9118	7.34657	18.7536	12.0668	5.32e-08	-1.78991	down
gene-LOC105167850	6.37783	2.73096	5.68266	8.73165	10.5444	10.2819	0.000280747	1.18263	up
gene-LOC105169754	1.99876	0.811316	1.31021	2.66995	2.41394	2.13027	0.0105482	1.00349	up
gene-LOC105172815	0.828222	0.391409	0.308398	1.30176	1.80085	2.8846	3.46e-05	2.02109	up
gene-LOC105171533	8.14755	4.54477	6.0154	12.6504	12.2052	21.4014	1.88e-07	1.46825	up
gene-LOC105167290	22.9732	20.9786	20.1325	6.64826	6.04091	12.6041	3.79e-06	-1.18546	down
gene-LOC105173888	1.76737	1.49143	1.37743	0.402831	0.16688	0.677965	0.00119373	-1.57475	down
gene-LOC105176387	9.68172	16.2716	12.2705	20.2026	29.0403	20.6798	0.00057129	1.09313	up
gene-LOC105155203	21.2396	36.071	28.9876	1.70291	5.98289	2.48088	2.97e-07	-2.63413	down
gene-LOC105176602	34.5582	32.2277	30.0179	14.3378	12.84	16.1564	1.03e-21	-1.06428	down
gene-LOC110012110	4.12981	1.16627	3.31548	5.38293	4.98882	6.48857	0.00810036	1.13345	up
gene-LOC105172272	13.728	19.7909	18.7626	6.64725	5.66283	6.70461	2.55e-08	-1.18883	down
gene-LOC105173440	32.3729	28.2242	35.6819	60.0631	59.4273	67.0757	3.8e-22	1.18814	up
gene-LOC105174977	0.824453	0.964959	1.22555	0.057447	0.234188	0.409921	0.0133227	-1.64933	down
gene-LOC105159608	0.884002	0.738082	0.506529	1.87418	1.78286	1.80215	3.62e-08	1.54809	up
PB.12505	9.49252	9.68098	9.22906	1.12464	1.67908	2.47659	2.62e-07	-1.82664	down
PB.14517	0.458056	0.387236	0.379927	0.052173	0.008754	0.102016	0.000924146	-2.21489	down
gene-LOC105174549	10.9129	13.3388	8.51083	3.3735	4.41797	3.7843	2.98e-07	-1.31789	down
gene-LOC105170954	28.317	78.2485	40.7475	3.74821	4.07214	3.46595	8.73e-16	-3.31762	down
gene-LOC105156521	67.0729	87.9588	73.0999	21.3665	22.0666	22.6422	5.78e-22	-1.57383	down
gene-LOC105163786	701.874	445.158	568.836	1884.84	1598.92	1469.02	2.12e-14	1.70877	up
gene-LOC105164280	25.9964	33.6438	27.7498	227.461	191.62	184.082	2.37e-54	3.02923	up
gene-LOC105160229	13.3476	12.7353	11.8574	28.6611	35.8887	21.1378	1.66e-10	1.45616	up
gene-LOC105164077	2.97819	0.992812	2.37538	3.33835	3.53009	4.51043	0.00999242	1.03161	up
gene-LOC105169815	31.4675	7.30924	28.2235	68.5028	81.1545	93.8504	2.04e-05	1.96173	up
gene-LOC105169585	7.23106	5.8626	7.36157	2.18506	2.41714	3.8326	1.66e-06	-1.06533	down
gene-LOC105159917	4.18644	4.06868	3.75244	0.935986	1.04654	1.79067	1.62e-07	-1.43978	down
gene-LOC105172432	7.00763	6.56655	6.85327	0.326498	0.63039	1.50505	2.11e-08	-2.68559	down
gene-LOC105165798	19.7843	13.4028	16.7656	30.3723	34.5251	34.9568	2.44e-11	1.21418	up
gene-LOC105174016	12.8156	9.54621	24.8237	0.64784	0.589187	1.78937	3.95e-12	-3.46588	down
gene-LOC105157290	28.628	36.6805	64.7953	0.132984	0.027579	0.028755	1.01e-52	-8.0415	down
gene-LOC105160188	3.4633	2.98284	2.97872	31.4137	31.6548	20.9179	1.68e-40	3.39401	up
gene-LOC105156960	11.8862	11.1132	11.416	1.39309	1.00319	3.47041	3.4e-08	-2.27249	down
gene-LOC105160242	16.6886	15.9542	16.3519	4.89663	4.77198	7.4609	1.59e-13	-1.44507	down
gene-LOC105168245	1.85888	0.763293	1.17594	3.989	6.21972	10.2328	1.76e-08	2.48268	up
gene-LOC105174772	18.3708	0.681756	6.87179	45.1415	35.7912	72.7049	0.00112347	2.33604	up
gene-LOC105170951	1.29392	0.149719	2.2737	2.25686	4.07825	11.9172	0.00590265	2.02878	up
gene-LOC105174122	125.83	106.761	122.346	31.9295	28.9062	73.4912	0.000320236	-1.18218	down
gene-LOC105158842	39.5318	33.7621	42.5208	99.0099	152.682	99.6434	2.63e-12	1.7882	up
gene-LOC105162264	0.536519	0	0.423019	2.29465	2.02213	2.6543	0.00709016	2.27166	up
gene-LOC105160915	165	168.707	136.616	392.567	319.71	297.131	8.81e-11	1.29811	up
gene-LOC105164283	14.7054	15.0201	12.8826	35.0793	34.7269	29.051	1.07e-12	1.4225	up
gene-LOC105168551	9.05213	8.10852	8.51935	1.88022	1.98004	4.39593	3.04e-05	-1.40808	down
gene-LOC105169243	177.943	454.982	230.768	64.5176	42.8541	50.2468	2.83e-08	-2.15271	down
gene-LOC105174185	18.8319	10.5704	15.9756	34.4436	33.9162	21.7044	0.00011812	1.26381	up
gene-LOC105177848	15.3564	14.4636	15.217	3.45196	3.10414	6.02691	3.54e-10	-1.74609	down
gene-LOC105157033	15.5022	5.74855	13.9952	31.6598	29.2791	38.8648	4.7e-06	1.66193	up
gene-LOC105174942	11.2744	0.632169	6.70275	21.3085	27.7729	23.6728	0.00510067	1.91216	up
gene-LOC105172192	4.798	6.55717	6.93576	1.20623	1.54851	0.998005	8.78e-10	-1.99033	down
gene-LOC105171021	6.1638	2.73689	5.8331	1.18427	0.754949	1.23308	1.06e-05	-1.88802	down
gene-LOC105166839	25.8767	14.2613	22.7309	32.1733	34.7527	49.8802	2.87e-05	1.07949	up
PB.12233	1.23766	1.00477	0.783539	9.73971	5.27839	5.58878	8.88e-12	2.8471	up
gene-LOC105156604	42.243	34.2258	36.1649	169.075	167.659	117.447	5.66e-20	2.24389	up
gene-LOC105157728	0.75903	0.296359	0.47287	4.85774	3.56322	1.18152	3.28e-05	2.56734	up
gene-LOC105168205	76.5694	77.0962	73.7687	25.12	23.9815	27.5289	4.3e-40	-1.34036	down
gene-LOC105167775	2.53217	0.716261	2.02791	6.88622	9.92144	8.57727	1.75e-07	2.35389	up
gene-LOC105164173	16.9397	10.5042	16.6003	33.2542	34.0789	25.948	4.77e-05	1.04559	up
gene-LOC105157315	11.4776	6.22813	10.1439	112.615	106.523	80.3691	4.04e-35	3.55163	up
gene-LOC105165438	13.2014	6.11991	11.5504	23.1156	22.2377	32.3193	1.22e-06	1.42333	up
gene-LOC105178141	2.47478	3.1631	2.34118	5.57209	5.72696	5.90155	3.9e-07	1.43714	up
gene-LOC105165810	0.436885	0.099823	0.561976	0.374204	0.622293	2.24408	0.0469746	1.42871	up
gene-LOC105164682	318.465	314.465	286.335	55.5494	58.6447	80.4752	5.76e-54	-2.0612	down
gene-LOC105174657	6.91335	8.25707	12.3677	0.447258	0.24143	1.23473	9.01e-09	-3.28245	down
gene-LOC105169947	206.216	68.8724	113.154	383.66	379.728	302.01	1.63e-05	1.63636	up
gene-LOC105173131	0.185399	0.27622	0.558732	134.004	89.0664	185.307	5.03e-147	8.31356	up
gene-LOC105170245	23.1304	35.103	17.0316	4.36223	4.71363	5.84041	6.86e-11	-2.08426	down
gene-LOC105168555	109.837	169.385	127.748	44.5752	43.5755	40.7365	1.1e-09	-1.41607	down
gene-LOC105172023	28.2271	25.821	26.2428	5.87013	5.00893	9.90551	8.85e-14	-1.73565	down
gene-LOC105171287	0.499256	2.71352	1.1245	0	0	0.017734	1.85e-11	-5.43443	down
gene-LOC105177387	17.3342	29.3198	19.1442	4.8274	5.86476	6.70646	5.5e-10	-1.64257	down
gene-LOC105155810	1.98762	1.62616	1.70682	0.379077	0.461341	0.839557	2.02e-05	-1.41616	down
gene-LOC110011852	14.2921	12.2339	15.5847	19.5239	18.2853	17.9608	1.7e-19	1.29071	up
gene-LOC105166412	2.55478	5.65729	3.74001	6.60108	12.8527	9.03601	3.78e-05	1.37778	up
gene-LOC105159909	36.6388	32.4442	30.1683	73.6637	72.3549	59.4525	2.51e-11	1.23775	up
gene-LOC105178271	0.25554	0.205537	0.536109	0.481653	0.664003	0.819384	0.030429	1.0505	up
gene-LOC105167705	0.354863	0.139263	0.667397	2.35728	2.90044	3.32993	1.11e-07	2.8281	up
gene-LOC105176184	2.79493	1.45593	2.72824	4.21205	6.89084	7.53746	1.47e-05	1.57096	up
gene-LOC105170581	186.953	218.901	189.418	88.9593	76.3218	92.0019	2.1e-13	-1.00284	down
gene-LOC105171412	540.553	355.452	452.664	1294.41	1217.87	953.961	3.68e-11	1.57786	up
gene-LOC105155695	4.44166	2.06379	3.99973	6.3635	6.72006	9.80174	0.000156027	1.29169	up
gene-LOC105160176	2.96319	3.93428	2.78565	0.046845	0.030434	0.110961	3.81e-35	-5.14747	down
gene-LOC105158288	76.3039	104.202	90.7682	15.5402	23.5245	23.909	8.45e-16	-1.85751	down
gene-LOC105156049	7.92146	33.668	12.7309	1.59445	6.38948	6.02004	0.0150143	-1.48995	down
gene-LOC105160958	7.55146	7.56489	7.69174	15.9115	18.5701	11.7254	2.8e-06	1.22591	up
gene-LOC105166399	13.5986	9.54905	9.46401	37.5361	39.5582	39.4531	2.5e-32	2.02833	up
gene-LOC105169942	16.187	7.46079	15.4661	18.2224	22.3033	30.6462	0.00118816	1.00809	up
gene-LOC105168012	5.66435	4.55582	4.94832	30.9823	34.5676	28.4391	1.12e-55	2.84391	up
gene-LOC105160834	3.571	4.39762	3.133	0.422021	0.238209	0.464093	1.35e-26	-2.97888	down
gene-LOC105159986	11.7509	9.87445	9.84024	33.6588	31.5736	28.676	3.18e-27	1.80559	up
gene-LOC105156918	5.23177	3.04727	4.95711	9.76088	10.0471	10.0023	5.04e-09	1.38807	up
gene-LOC105170812	3.94632	3.62992	3.9917	1.3534	1.22432	1.77986	6.97e-09	-1.16142	down
gene-LOC105172896	0.923468	0.169448	1.27897	1.37312	2.19779	5.2641	0.00955171	1.7705	up
gene-LOC105162252	79.0813	178.255	82.6883	53.3822	28.076	39.5182	0.00245124	-1.21644	down
gene-LOC105179482	4.06625	1.12055	3.16403	9.26291	10.7467	12.2215	2.14e-06	2.05847	up
gene-LOC105169391	1.24384	2.99979	1.76268	1.05694	0.660707	0.60285	0.0265007	-1.02341	down
gene-LOC105164672	5.66885	6.80775	6.69998	15.9145	13.2821	12.4493	3.07e-12	1.42173	up
gene-LOC105179609	14.6602	1.13801	20.0279	122.357	202.349	168.034	3.98e-07	3.4043	up
gene-LOC105171969	0.291335	0.10951	0.27804	0.43579	0.551143	0.572012	0.00865927	1.23154	up
gene-LOC105164942	8.64329	5.44987	5.20076	39.5533	39.8601	45.9739	2.07e-32	2.9374	up
gene-LOC105169035	2.15329	1.39213	1.46637	0.187995	0.398388	0.74554	0.0031982	-1.55337	down
gene-LOC105169239	23.6389	24.5927	39.4539	83.2651	175.901	80.1256	1.06e-07	2.07973	up
gene-LOC105176549	10.7086	7.62761	9.82161	30.5288	29.6626	30.6564	1.16e-32	1.90732	up
gene-LOC105175678	33.1432	69.1916	37.6396	13.037	13.2788	11.5493	2.01e-06	-1.59653	down
gene-LOC105179058	10.8506	40.0965	17.1231	2.51458	2.98357	3.28938	8.74e-08	-2.52766	down
PB.309	6.68708	9.18055	7.92437	2.60607	2.25039	1.90275	1.25e-07	-1.54487	down
gene-LOC105168693	2.45561	0.356013	2.00659	2.82167	2.59426	4.27321	0.0298915	1.35099	up
gene-LOC105170732	8.86153	0.822213	1.22975	18.5004	38.7501	38.8167	0.00200801	2.56222	up
gene-LOC105159370	1.18603	1.40552	0.848133	2.04898	2.51774	2.10571	0.00122291	1.13428	up
gene-LOC105172766	45.9478	54.0171	48.7617	138.022	145.494	98.757	4.41e-10	1.55098	up
gene-LOC105168280	14.0359	4.15786	11.8611	15.4262	19.1136	25.0526	0.00710043	1.1198	up
gene-LOC105171512	1.96217	2.21655	1.52803	9.90484	6.42294	12.7798	1.84e-22	2.60136	up
gene-LOC105173958	1.35013	0.405513	2.01877	1.8595	2.45092	7.87329	0.00961247	1.6341	up
gene-LOC105166751	12.3091	9.94881	12.7353	4.5121	3.77553	6.14469	1.45e-05	-1.04745	down
gene-LOC105179141	10.5398	9.99184	10.6951	3.0389	3.65588	6.0858	0.000266145	-1.01052	down
gene-LOC105177016	88.9169	4.36224	38.8029	248.626	192.468	423.212	0.00511634	2.25525	up
gene-LOC105159106	25.1337	28.6021	26.1205	10.0936	11.5651	12.4631	8.02e-16	-1.06715	down
gene-LOC105168870	36.5999	38.7985	33.0404	94.8529	85.9119	70.6865	5.95e-12	1.46165	up
gene-LOC105165983	2.45356	0.792157	2.93124	11.1429	14.7772	11.268	1.85e-09	2.67626	up
gene-LOC105164423	5.36307	10.913	6.83424	0.383434	0.564206	0.379676	3.05e-22	-3.66124	down
gene-LOC105173389	0.210436	0.607824	0.325006	3.0618	4.37025	2.31095	1.79e-09	3.03518	up
gene-LOC105163376	39.6995	31.96	24.1251	77.7554	58.1822	47.0915	1.24e-05	1.08763	up
gene-LOC105160742	0.838635	1.94779	1.07238	0.507035	0.273465	0.241061	0.00929419	-1.50231	down
gene-LOC105159157	2.81356	2.68771	8.68408	0.169616	0.12573	0.043652	3.19e-12	-4.42502	down
gene-LOC105165960	25.3666	23.5052	20.3435	7.42297	8.80962	5.87077	4.98e-08	-1.38388	down
gene-LOC105177715	2.89682	7.41468	4.67525	10.3281	13.0307	8.78383	0.000572654	1.40739	up
gene-LOC105165196	1.06163	0.063113	0.810251	2.66423	3.24991	3.72374	0.000680801	2.28582	up
gene-LOC105158260	1.31505	3.52118	1.92955	4.48125	5.85772	3.54471	0.0121603	1.01363	up
gene-LOC105161777	3.79069	3.20905	3.00661	0.621657	0.517112	1.7896	0.00102257	-1.50302	down
gene-LOC105172118	4.47706	1.15707	2.07487	3.78883	4.66878	7.90979	0.0203177	1.19866	up
gene-LOC105178529	10.5059	8.47823	8.36346	3.90268	1.11207	2.30684	0.000663012	-1.56503	down
PB.14062	162.956	134.09	166.204	61.997	54.3934	80.3004	3.22e-10	-1.01773	down
gene-LOC105171954	21.664	6.63415	16.2405	41.6322	40.8204	53.3917	6.14e-06	1.75631	up
gene-LOC110012434	0.503512	0.162886	0.417003	1.51184	1.23534	2.247	3.13e-05	2.20528	up
gene-LOC105156265	21.0274	23.1705	21.8321	45.5712	42.5019	41.4364	1.62e-15	1.18863	up
gene-LOC105163468	2.34907	0.088878	1.99517	2.86315	5.25388	6.75461	0.0307016	1.60905	up
gene-LOC105157538	17.3926	16.0351	15.9224	3.11787	3.33011	6.24853	2.09e-11	-1.7323	down
gene-LOC105158422	9.97801	8.58893	8.33278	3.48775	2.82674	4.74168	2.68e-08	-1.1371	down
gene-LOC105166615	14.3048	15.2635	16.5361	2.5513	2.41258	5.26804	1.3e-09	-1.92378	down
gene-LOC105171756	162.337	94.98	161.313	282.127	216.924	281.624	2.92e-07	1.1936	up
gene-LOC105165129	0.320857	0.151195	0.507663	3.29455	4.99112	5.71201	1.34e-16	3.74707	up
PB.15499	6.09733	9.98353	3.48795	0	0	0	9.45e-28	-8.1518	down
gene-LOC105156884	3.0214	15.9245	3.51655	0	0	0.610018	0.00290106	-2.83771	down
gene-LOC105168257	14.843	2.1455	15.6797	59.0227	76.7667	99.9605	1.15e-06	2.72724	up
gene-LOC105176589	22.0163	39.234	22.069	1.71101	2.00092	1.4711	2.06e-29	-3.57187	down
gene-LOC105163265	12.5365	11.8563	11.4651	20.5549	20.2304	20.6458	1.41e-21	1.13089	up
gene-LOC105166333	15.8301	1.67124	16.2602	25.8841	30.1992	29.9969	0.0211227	1.40078	up
gene-LOC105163914	35.1625	28.6684	37.1272	64.1454	65.5146	53.2782	3.85e-09	1.10465	up
gene-LOC105176811	15.285	12.7275	13.0371	2.78878	2.44155	4.52016	4.56e-10	-1.83332	down
gene-LOC105156767	0.30875	0.059246	0.218025	1.16543	1.35732	1.7642	1.46e-06	2.77817	up
gene-LOC105158447	66.4253	105.277	69.5749	12.3339	7.47253	8.9144	6.53e-17	-2.63309	down
gene-LOC105168525	15.0676	10.6257	15.641	3.05506	3.6661	5.45261	5.93e-09	-1.52424	down
gene-LOC105166560	11.9241	2.1993	13.1631	41.3722	54.9062	53.9239	3.65e-06	2.46722	up
gene-LOC105173028	45.5627	70.8092	49.3632	660.031	648.193	392.299	6.9e-29	3.50136	up
gene-LOC105162018	15.9665	24.0187	12.1468	108.963	112.344	95.6648	1.31e-19	2.80937	up
gene-LOC105159606	0.567051	0.093956	0.665271	1.40003	1.31162	1.20189	0.0154672	1.56092	up
gene-LOC105176379	6.03479	12.8002	8.61361	2.47211	2.52062	3.63232	2.68e-05	-1.41914	down
gene-LOC105161191	1.26553	0.96184	1.40196	0.228323	0.227874	0.417168	9.21e-07	-1.74274	down
gene-LOC105174684	2.22388	0.480446	2.50467	3.23154	3.26988	4.70108	0.0264696	1.20658	up
gene-LOC105172577	0.286608	0.148009	0.407687	0.603484	0.934885	0.647628	0.00411401	1.48547	up
gene-LOC105177467	24.9664	19.731	20.1048	38.1114	38.905	37.942	2.73e-13	1.04775	up
PB.16036	0.929646	1.56796	1.27327	0.255806	0.471074	0.376871	9.74e-05	-1.4928	down
gene-LOC105172990	10.7243	3.66952	11.5468	58.1097	64.5169	50.436	5.45e-12	2.83543	up
gene-LOC105172412	162.515	171.831	151.863	12.1095	16.0526	15.4612	5.17e-50	-3.25735	down
gene-LOC105165131	39.273	30.9446	27.1252	130.582	126.659	101.125	1.91e-20	1.97706	up
gene-LOC105157539	15.643	23.2849	16.6189	6.86979	6.42052	6.07538	2.46e-10	-1.41268	down
gene-LOC105173188	24.6465	27.6038	22.722	8.06352	6.98229	9.10895	1.54e-19	-1.40212	down
gene-LOC105158190	2.0189	2.7156	2.65779	0.557817	0.860277	0.69583	3.79e-07	-1.50275	down
gene-LOC105175128	5.11236	15.2186	6.31387	0.595137	0.820524	0.86839	3.19e-12	-3.13578	down
gene-LOC105171791	3.42895	15.7576	2.08535	0.813476	1.75393	0.761592	0.00436338	-2.03701	down
gene-LOC105180227	10.4593	3.73455	12.1959	45.0301	40.4223	24.9773	9.3e-07	2.10994	up
gene-LOC105167525	3.35631	4.3375	3.39199	7.47725	8.85795	10.725	2.22e-13	1.45058	up
gene-LOC105173417	11.6467	15.398	12.8867	3.47424	2.94702	2.72445	3.68e-13	-1.8736	down
gene-FAD2	2.70705	0.135308	2.15739	50.9835	56.3219	52.4536	1.8e-13	4.86616	up
gene-LOC105156614	2.13747	0.112092	1.98077	4.28218	7.7189	14.4162	0.0012228	2.3563	up
PB.1034	26.1999	33.3001	24.3974	0	0.051664	0	0.000117278	-3.71454	down
gene-LOC105164800	2.7142	3.54135	2.5481	0.401491	0.510036	0.910553	3.26e-08	-1.9104	down
gene-LOC105163092	36.0866	38.5181	41.9927	15.2305	13.2454	18.9874	1.31e-12	-1.03649	down
gene-LOC105162060	2.78647	0.783859	2.87867	7.96006	5.61013	5.04936	0.00130711	1.63857	up
PB.17146	0.070432	0.079838	0.263362	0.319844	0.342484	0.460327	0.0151046	1.46298	up
gene-LOC105160547	3.71305	1.26128	3.07472	4.0933	6.02313	6.15424	0.00706873	1.14929	up
gene-LOC105173735	4.70444	3.57331	4.49008	10.2556	10.1875	8.77725	3.15e-09	1.37378	up
gene-LOC105161493	7.79726	8.63213	8.57313	26.0066	19.5721	15.9538	1.28e-07	1.52113	up
gene-LOC105162139	31.9509	14.6641	27.9923	38.7863	46.0499	64.949	0.00017748	1.17764	up
gene-LOC105178351	13.2962	5.81819	8.58123	30.4759	38.4051	33.0207	1.39e-09	1.96935	up
PB.10263	18.2536	18.2717	17.8849	45.0552	39.0192	32.1928	9.54e-10	1.30649	up
PB.18286	5.66304	3.64502	6.01107	0	0	0	2.21e-32	-8.41544	down
gene-LOC105172625	87.6151	67.7748	107.929	23.0595	24.9421	30.1887	4.91e-12	-1.55876	down
gene-LOC105173547	8.88338	7.14335	7.8583	2.19359	2.00055	2.50179	2.49e-25	-1.57944	down
PB.5767	0.752153	1.21157	0.983248	0.075714	0.022213	0	5.71e-06	-3.52531	down
gene-LOC105170113	4.56965	5.63064	4.17969	12.8158	11.0198	12.0931	9.76e-15	1.59119	up
PB.20311	3.75258	2.98597	4.88605	13.1053	14.8125	8.63149	1.17e-08	1.8951	up
gene-LOC105176264	24.2979	20.1202	23.0273	3.27645	2.87543	7.13921	1.98e-10	-2.0972	down
gene-LOC105167197	0.625048	0.342847	0.424002	22.3198	21.0208	17.1899	7.97e-87	5.39743	up
gene-LOC105169416	0.805182	1.30297	1.08338	1.97615	2.49795	2.70851	5.3e-07	1.37385	up
gene-LOC105159464	182.203	94.9177	148.034	1376.65	1617.67	1280.71	1.93e-38	3.48819	up
gene-LOC105170418	27.6745	9.84234	24.5896	74.6257	70.7723	68.8151	7.65e-08	1.94288	up
gene-LOC105177637	14.5888	20.2415	15.2718	6.97591	6.49739	7.60055	4.27e-08	-1.01007	down
gene-LOC105160274	11.7981	19.8067	40.4442	4.76105	4.77052	8.85203	0.000467618	-1.1916	down
gene-LOC105155445	1.65094	3.22628	1.00824	0.217877	0.169656	0.671073	0.00124793	-2.02905	down
gene-LOC105165095	2.04475	3.32911	2.75117	0.668996	0.720685	1.27721	0.000589698	-1.34995	down
gene-LOC105167329	5.68987	6.50189	6.13263	2.69879	1.08271	1.89102	7.35e-05	-1.10003	down
gene-LOC105163382	14.4195	11.1403	11.7005	4.77941	5.67065	5.76197	2.09e-16	-1.2461	down
gene-LOC105174367	2.04585	0.931123	1.228	2.26984	2.26792	3.41727	0.00129009	1.091	up
gene-LOC105172995	23.227	12.0399	21.3236	43.1909	48.8002	43.9377	8.92e-08	1.46509	up
gene-LOC105165024	1.66405	3.08876	2.10436	0.88141	0.855755	0.511557	0.00341536	-1.28912	down
gene-LOC105157336	5.02399	5.75824	4.84719	0.756195	0.791746	1.32594	3.27e-19	-2.17607	down
gene-LOC105171799	0.944292	2.68615	1.43921	0.092866	0.359148	0.419527	0.000331	-2.09802	down
gene-LOC105179230	1.05522	0.279068	1.40678	1.35744	2.0174	6.2111	0.0071444	1.72465	up
gene-LOC105174853	3.40559	2.26533	3.17562	1.05165	1.06858	1.4171	5.1e-05	-1.08145	down
gene-LOC105172379	2.50914	0.174221	2.43168	4.41219	7.02327	12.0553	0.00325038	2.02805	up
gene-LOC105175574	127.843	111.904	104.533	333.041	302.236	270.213	7.25e-20	1.62129	up
gene-LOC105175872	23.2788	28.0601	19.9339	8.05836	10.0203	8.90397	1.46e-08	-1.18149	down
gene-LOC105164121	13.2956	5.7815	6.94434	20.0171	18.8699	17.8578	0.000157039	1.24633	up
gene-LOC105166431	17.5031	19.3171	13.8845	120.74	93.5685	93.5826	4.52e-34	2.77587	up
gene-LOC105170253	2.22976	15.4931	2.5349	0.64492	0.999278	0.727201	0.000283306	-2.4701	down
PB.10475	5.19308	10.698	7.60634	1.04308	1.29231	1.18914	4.47e-15	-2.56302	down
gene-LOC105173610	9.88377	11.9099	10.1333	37.5071	34.528	28.5936	1.05e-17	1.8435	up
gene-LOC105158341	26.6777	24.2339	21.5611	1.1945	1.49513	1.37198	9.07e-77	-3.82755	down
gene-LOC105177468	0.607592	0.151373	0.692904	0.583169	1.21203	1.73241	0.0283618	1.29987	up
gene-LOC105178589	165.581	260.459	181.196	41.6877	32.9562	24.9124	5.83e-14	-2.3148	down
gene-LOC105164888	7.44152	7.32444	6.80411	37.6709	37.977	31.0581	9.81e-42	2.53043	up
gene-LOC105169194	0.458496	0.315012	0.442886	0.500151	0.762926	1.16666	0.00696118	1.09829	up
gene-LOC105175811	12.8054	13.1511	14.2561	31.7522	35.411	25.3384	6.61e-09	1.40929	up
gene-LOC105175805	329.945	485.565	495.641	2.75715	2.14728	2.86787	2.31e-199	-7.07728	down
PB.11240	0.993014	3.50692	0.830272	2991	6891.65	191.054	3.76e-20	7.61097	up
gene-LOC105175602	8.25307	6.35344	7.488	2.86082	2.85945	4.06945	3.98e-07	-1.0943	down
gene-LOC105163774	12.777	3.85344	11.9059	19.48	18.1601	25.0225	0.00243246	1.27108	up
gene-LOC105179000	0.926728	3.31585	0.873899	0.137983	0.074775	0.032615	1.98e-06	-3.35573	down
gene-LOC105164669	27.7085	6.33852	24.1629	43.5744	47.0949	56.5317	0.0014249	1.47013	up
gene-LOC105169102	9.8428	14.3255	12.3218	23.9995	22.7034	15.4885	0.000467304	1.00506	up
gene-LOC105177702	3.45727	0.339471	4.14253	4.67906	8.25314	11.769	0.021314	1.57433	up
PB.20140	6.09516	0.498325	4.83405	16.9255	16.3709	17.3228	0.00114323	2.07941	up
gene-LOC105168762	9.37434	28.5698	9.99851	5.25444	4.38681	5.22813	0.00212705	-1.39478	down
gene-LOC105158683	14.3412	12.6593	13.6589	34.6413	36.5769	27.4178	4.82e-14	1.51077	up
gene-LOC105157301	2.49351	1.51852	2.22139	0.69066	0.463644	1.167	0.00331868	-1.16997	down
PB.20438	1.01053	0.727258	1.30321	3.30692	3.97436	2.08762	8.1e-05	1.76353	up
gene-LOC105170121	11.9434	3.53873	9.30284	15.6858	17.6843	22.5023	0.00120209	1.32899	up
gene-LOC105166206	51.6585	74.1873	69.474	23.1867	17.179	26.6	2.23e-10	-1.49251	down
gene-LOC105166869	0.594814	0.257701	1.21435	0.684138	1.32179	4.40411	0.0212437	1.54121	up
gene-LOC105170502	5.18773	2.66193	4.15878	8.15053	8.96648	9.61972	2.11e-07	1.34932	up
gene-LOC105170133	8.7387	12.1115	9.21478	4.08746	2.65689	4.77015	0.0006318	-1.03741	down
gene-LOC105157292	4.63735	18.1481	6.90613	0.05348	0.084458	0.008047	5e-18	-5.68464	down
gene-LOC105157988	2.74649	0.529627	1.57419	4.1639	4.79666	5.04841	0.00161436	1.62934	up
gene-LOC105171505	14.3432	11.346	14.3724	2.97251	3.3104	7.71803	0.000663827	-1.27757	down
gene-LOC105156568	2.96795	1.91814	2.89386	4.74191	5.33458	6.36101	3.1e-07	1.27531	up
gene-LOC105157823	26.8659	34.6382	25.6187	9.49307	7.06091	8.70317	5.35e-12	-1.50819	down
gene-LOC105156706	6.18037	6.57917	6.04782	12.5999	12.9895	11.4482	2.79e-12	1.23194	up
gene-LOC105155291	1.94098	1.78698	1.14717	0.537361	0.273442	0.861479	0.0190446	-1.23636	down
gene-LOC105157570	1.84068	1.45022	1.24428	4.46798	3.84821	3.67956	1.19e-07	1.59217	up
gene-LOC105157249	7.88866	6.26803	8.45896	2.12912	2.05163	2.95051	2.91e-10	-1.43191	down
gene-LOC105173789	0.606579	4.83319	0.97993	0.234175	0.081531	0.092189	0.000104775	-2.97477	down
gene-LOC105158554	59.7004	23.5922	56.702	91.9762	99.8532	135.628	3.4e-05	1.43954	up
gene-LOC105158160	7.74077	6.5268	7.86599	1.7036	2.40702	4.12332	0.000235053	-1.19664	down
gene-LOC105156821	18.1553	17.0829	25.0331	41.6338	40.4859	29.1002	1.01e-08	1.29042	up
gene-LOC105171185	4.86682	2.21859	3.68586	4.93952	6.30403	12.656	0.0012652	1.30316	up
gene-LOC105166435	1.10052	0.748569	0.798264	2.39666	2.44697	0.773611	0.0183218	1.2422	up
gene-LOC105164254	0.427266	7.90899	1.2538	0.256469	0.4926	0.267251	0.00217773	-2.3971	down
gene-LOC105174056	0.699845	0.094267	1.0826	0.798562	1.9726	6.05449	0.0130495	1.9146	up
gene-LOC105157022	2.64175	0.676838	7.52459	6.35506	8.23237	22.7016	0.0172191	1.65375	up
gene-LOC105176460	18.1475	1.93985	15.1638	27.6403	29.6271	32.1565	0.0046562	1.56679	up
PB.2781	0.492119	1.46353	0.734015	0	0.063801	0.224657	0.0153795	-2.13689	down
gene-LOC105169364	20.586	20.3682	15.7838	5.21525	6.45032	7.09043	7.82e-15	-1.34872	down
gene-LOC105175634	17.7999	22.0106	14.7436	37.6687	37.9621	32.4137	3.33e-06	1.14676	up
gene-LOC105175071	29.7525	29.5386	29.9733	127.171	129.564	91.7325	6.05e-22	2.14854	up
PB.10484	0.446984	0.176795	0.021474	1.56879	1.79959	1.34674	0.00037876	2.56733	up
PB.6690	4.05897	1.56206	4.40996	5.99957	5.97258	7.27745	0.00608551	1.10793	up
gene-LOC105160257	0.976531	1.67928	1.4997	3.01485	2.91213	2.65096	0.000312346	1.19481	up
gene-LOC105172943	0.642089	1.13956	0.847157	0.260953	0.281187	0.374613	0.00880717	-1.21895	down
gene-LOC105156172	6.56875	5.83955	7.60776	1.61957	1.59181	3.30165	4.93e-05	-1.38003	down
gene-LOC105173238	3.69758	2.78432	3.50071	0.994185	0.734223	1.03245	1.62e-11	-1.6077	down
gene-LOC105164435	8.95521	9.41794	10.8009	1.58483	2.98057	2.21586	6.24e-09	-1.83349	down
gene-LOC105167610	0.23539	0.06488	0.444107	0.883532	0.907016	0.612986	0.00992765	1.65394	up
gene-LOC105174741	6.69852	16.009	8.88869	56.3732	57.0421	27.961	3.74e-07	2.26524	up
gene-LOC105178972	1.77642	4.20556	1.79564	0.669725	0.529001	0.306734	0.000452975	-1.9283	down
gene-LOC105179205	24.3806	32.1891	25.8311	3.43456	3.20997	3.42196	2.5e-49	-2.78505	down
gene-LOC105175953	10.1078	12.2363	9.59006	63.8285	65.875	50.6404	5.5e-32	2.64699	up
gene-LOC105171386	225.276	417.661	577.28	59.265	53.1759	46.4828	1.12e-14	-2.66201	down
gene-LOC105176554	5.39283	7.65528	6.09555	2.04778	1.87857	2.92317	1.57e-06	-1.2527	down
gene-LOC105175639	13.1393	4.65892	9.83498	11.4617	17.3082	21.9788	0.00507656	1.09706	up
gene-LOC105169541	22.0786	22.1983	22.8185	6.68906	7.56761	8.49677	7.4e-44	-1.25467	down
gene-LOC105175838	0.089161	0.003133	0.174402	1.91024	1.39778	2.57706	1.07e-08	3.82685	up
PB.1429	32.1118	20.1199	32.6894	11.7646	15.0977	7.01538	0.00498343	-1.02983	down
gene-LOC105177973	15.2331	17.079	17.4915	2.74263	3.35409	4.8577	1.29e-08	-1.68307	down
PB.5223	0.530289	0.064983	0.508709	1.18115	1.05393	1.25552	0.00908356	1.65762	up
gene-LOC105177250	1.62504	0.330388	1.50313	2.37776	3.47012	3.71419	0.00482272	1.54196	up
gene-LOC105172735	14.8469	2.30889	14.7409	26.583	26.3443	37.1151	0.00484234	1.56224	up
gene-LOC105158571	3.05137	1.53973	5.49291	0.038283	0.020482	0.096953	4.63e-15	-5.02367	down
gene-LOC105172571	8.27621	4.17649	7.94013	10.8631	13.1349	13.7493	8.82e-05	1.13167	up
PB.2020	20.6223	28.8844	25.1997	1.73452	1.30783	1.87857	1.6e-44	-3.63775	down
gene-LOC105155667	1.73551	0.746725	1.82227	5.25428	8.62164	5.72242	3.64e-08	2.30506	up
gene-LOC105164819	4.44541	26.9026	8.4343	0.317452	0.589121	0.341792	2.87e-13	-4.2304	down
gene-LOC105169814	1.23049	0.779706	1.16714	0.236783	0.156502	0.155151	5.81e-08	-2.17146	down
gene-LOC105174160	14.1218	14.2635	13.5591	3.75436	3.22842	5.52939	6.86e-15	-1.52184	down
gene-LOC105174483	2.11301	2.61562	3.357	0.441211	0.369859	0.271703	8.7e-07	-2.44805	down
gene-LOC105176853	0.753845	4.86757	1.69512	0.118605	0.116316	0.201433	3.56e-06	-3.20188	down
gene-LOC105156347	29.0771	50.3018	35.4805	11.5433	10.7673	11.9664	2.95e-09	-1.50448	down
gene-LOC105167851	1.16829	0.659351	0.843453	3.44464	4.54802	5.08137	1.45e-18	2.45501	up
gene-LOC105176594	0.274566	0.074547	0.411268	0.491314	0.608518	1.7495	0.00874112	1.76934	up
gene-LOC105172858	118.562	98.4792	102.922	311.484	275.147	236.357	8.83e-15	1.6338	up
gene-LOC105166597	27.1003	35.5578	33.4006	11.2711	10.4704	13.078	5.44e-12	-1.26902	down
gene-LOC105166507	340.169	53.3989	228.539	1819.73	1989.45	1891.29	3.57e-10	3.18033	up
gene-LOC105156069	3.46901	2.98986	3.39799	1.32116	0.6949	1.36804	3.91e-05	-1.29038	down
gene-LOC105155327	4.17523	9.06705	15.2384	0.117478	0.637363	0.37912	2.13e-08	-3.74561	down
gene-LOC105161181	19.0562	7.4496	17.044	29.1916	34.461	27.6393	0.000760679	1.22917	up
gene-LOC105161636	10.7099	16.7415	13.9815	5.47919	6.50901	5.17377	9.17e-05	-1.02813	down
gene-LOC105160774	16.5328	9.49428	13.0766	31.1856	28.8501	35.3254	1.28e-10	1.44999	up
gene-LOC105170604	7.51713	7.20786	7.05722	15.8761	20.3867	16.6494	7.86e-16	1.48706	up
gene-LOC105161108	1.00268	0.706498	0.797792	0.179866	0.299022	0.319729	0.000259595	-1.37028	down
gene-LOC105178598	16.0522	32.0399	18.5264	5.52996	3.44404	3.80728	4.8e-09	-2.06557	down
gene-LOC105173083	0.831712	0.306754	0.838922	1.99243	2.26772	1.74874	8.88e-05	1.69663	up
gene-LOC105171904	29.1333	86.055	57.1545	7.31417	5.50033	11.1184	5.01e-09	-2.52173	down
gene-LOC105177790	34.1502	69.0851	34.5571	9.80444	9.61459	7.21406	9.12e-08	-1.98688	down
gene-LOC110011763	0.854776	1.44973	0.521787	0.252778	0.133831	0.45243	0.0191316	-1.39921	down
gene-LOC105158896	28.1283	25.5173	26.0801	6.66738	6.92347	16.8687	0.000479256	-1.1727	down
gene-LOC105164083	23.597	28.1331	25.637	3.90033	3.5153	7.71964	1.01e-12	-2.1135	down
gene-LOC105170703	9.47469	11.1305	10.5428	22.2298	22.3492	30.2306	3.57e-19	1.42046	up
gene-LOC105176633	6.03956	16.2517	7.95676	0.582981	0.321253	0.179406	1.14e-15	-4.17644	down
gene-LOC105177186	6.50339	1.23279	4.25953	9.10809	12.0173	4.22889	0.0401326	1.21075	up
gene-LOC105166003	3.24716	2.63376	2.76961	0.863442	0.902394	1.14713	4.87e-09	-1.35737	down
gene-LOC105169816	12.1959	7.18384	15.551	23.6221	37.5795	20.6012	0.000106727	1.47725	up
gene-LOC105173660	2.67069	3.49695	3.60083	6.36634	3.07657	9.98625	0.00516661	1.12237	up
gene-LOC105166181	3.09916	4.09274	3.85787	0.390648	1.12749	0.868423	1.77e-05	-1.88035	down
gene-LOC110011712	0.270156	0.219655	0.151961	1.1302	0.87229	1.05033	1.23e-09	2.20971	up
gene-LOC105175396	0.668339	1.30888	1.08748	0.086965	0.025246	0.229174	0.000609782	-2.35231	down
PB.2141	6.13708	6.91675	8.09938	20.9837	24.4585	30.1711	1.41e-22	2.02146	up
gene-LOC105176547	6.96297	5.83145	6.3805	21.3356	24.9822	23.8385	4.1e-50	2.06291	up
gene-LOC105167372	18.1135	16.3337	15.6795	5.30591	5.32438	10.0258	2.54e-05	-1.06384	down
gene-LOC110012716	0.944343	0.879753	2.36855	0	0	0	8.07e-13	-5.99095	down
gene-LOC105173871	41.6219	70.2967	36.8328	2.71502	2.75878	4.3781	3.94e-28	-3.58856	down
gene-LOC105179118	7.46726	4.868	7.42438	12.4392	12.1689	16.8023	7.66e-09	1.27781	up
PB.12200	13.3832	12.4352	11.5324	2.66607	2.5606	4.53053	2.99e-12	-1.73113	down
gene-LOC105163290	0.648941	0.059989	0.603764	4.33837	4.55274	5.8594	1.54e-07	3.26049	up
gene-LOC105160272	7.79421	0.867399	0.559896	18.1965	19.9531	10.4074	0.00192162	2.21166	up
gene-LOC105164641	13.8804	13.3222	20.7595	29.384	36.1431	20.409	0.00231494	1.04546	up
gene-LOC105170718	9.04994	6.36779	7.78237	1.60517	1.42345	1.96148	9.89e-16	-1.96354	down
gene-LOC105160734	1.00685	3.19321	1.17884	0.289533	0.587449	0.182506	0.00324381	-1.79409	down
gene-LOC105174082	1.90624	1.88349	5.32843	0	0	0	9.63e-21	-7.33555	down
gene-LOC105157015	3.58908	2.9465	3.083	5.44302	6.83897	4.53635	4.02e-05	1.04682	up
gene-LOC105164104	8.71553	2.84719	9.06324	14.3915	16.8507	12.9083	0.00617786	1.25433	up
gene-LOC105177287	14.687	3.96324	20.2942	37.2901	48.6928	46.9013	0.000378586	1.82218	up
gene-LOC105180060	8.83397	3.13839	4.02069	35.9864	21.7685	29.5727	3.33e-10	2.5326	up
gene-LOC105173255	0.879306	2.37134	2.31556	0.142702	0.114747	0.060324	3.83e-10	-3.49008	down
gene-LOC105170414	7.99003	2.68171	3.78534	7.60507	11.6606	10.5146	0.000914405	1.3043	up
gene-LOC105169159	14.6293	11.0399	13.7727	32.824	29.0452	30.5571	7.96e-18	1.42134	up
gene-LOC110011259	2.04161	3.72356	3.54377	0.700807	0.735425	0.988666	0.00150528	-1.37044	down
gene-LOC105167146	1.47591	3.72622	1.55602	0.58789	0.560787	1.2085	0.0174038	-1.21948	down
gene-LOC105162542	6.75986	9.68272	9.20176	2.65636	2.46996	3.0904	7.29e-11	-1.39575	down
gene-LOC105161297	3.74356	3.51781	2.95195	0.492427	0.30812	0.761526	5.35e-10	-2.39126	down
gene-LOC105176819	1.32895	9.04487	1.94181	0.930723	0.991771	0.767154	0.0148946	-1.67613	down
gene-LOC105159339	14.8026	6.51584	13.8986	23.8471	28.8414	32.0406	8.33e-06	1.44039	up
gene-LOC105174748	20.1672	58.9894	27.5449	10.5223	5.07308	9.5197	0.000124402	-1.76944	down
gene-LOC105173981	4.40637	3.73905	4.49549	10.5971	13.0642	13.5766	6.82e-22	1.84052	up
gene-LOC105172931	14.9342	11.2582	13.6746	35.9403	35.2451	26.9725	3.48e-15	1.61144	up
gene-LOC105162820	10.8414	12.3614	11.5671	3.54708	3.00399	5.43581	1.92e-09	-1.37766	down
gene-LOC105174213	7.88893	15.1669	9.86324	2.40759	2.57861	2.11988	7.13e-09	-1.92541	down
gene-LOC105171079	37.2383	15.3434	30.2555	44.1461	62.2348	99.0989	9.14e-05	1.44027	up
gene-LOC105176857	0.850394	0.386494	0.357931	34.4304	36.3469	24.3351	4.31e-69	5.69623	up
gene-LOC105173393	10.3111	11.5621	9.74028	2.84661	3.15142	3.93213	7.52e-32	-1.61369	down
gene-LOC105158201	34.8993	30.0363	22.0121	67.4307	58.871	67.0156	5.22e-23	1.09841	up
gene-LOC105172692	11.0972	14.2406	11.1218	3.50195	2.69028	4.65339	5.33e-10	-1.57624	down
gene-LOC105162815	51.261	15.3283	26.8461	450.677	401.448	416.498	1.18e-23	3.81756	up
gene-LOC105163928	4.80637	8.57561	4.82336	1.9708	1.61992	2.59164	0.000255853	-1.30412	down
gene-LOC105165218	5.96909	3.2737	6.6466	1.13064	0.966673	3.33989	0.0142773	-1.26562	down
gene-LOC105171765	1.42769	0.130037	2.0177	1.95465	3.66999	9.10717	0.0118046	1.83778	up
gene-LOC105176891	0.580877	0.295658	0.351726	1.4091	2.30115	1.75524	4.85e-08	2.2808	up
gene-LOC105167586	2.30329	3.15198	2.39655	0	0.498152	0.486231	0.0196818	-2.02208	down
gene-LOC105179940	3.15736	0.815787	1.69019	3.37234	10.5856	9.92521	0.000140935	2.09582	up
gene-LOC105176689	11.123	26.1933	10.6258	4.5891	4.82639	5.01678	0.000242034	-1.40051	down
gene-LOC105169252	44.9075	67.0047	48.8657	19.7166	18.2062	18.0091	3.45e-11	-1.33407	down
gene-LOC105177781	8.35258	10.6358	9.13265	2.02684	2.25944	3.6096	9.46e-16	-1.61102	down
gene-LOC105164832	56.9138	11.3408	47.8329	201.598	156.41	146.221	1.12e-05	2.16096	up
gene-LOC105166753	27.1527	33.7683	24.2427	111.663	109.498	74.4243	3.76e-12	1.93981	up
gene-LOC105158718	31.5859	471.769	86.4026	1.28948	2.24807	1.67914	3.21e-15	-5.51533	down
gene-LOC105173468	2.60341	3.11242	1.83676	6.4121	6.91359	4.01127	9.64e-05	1.4206	up
gene-LOC105179386	1.0166	0.257102	0.538364	0.998511	1.13498	1.50261	0.0427895	1.09935	up
gene-LOC105175458	23.2423	7.1036	18.8818	29.6287	55.7822	38.5544	0.00193688	1.40114	up
gene-LOC105161090	7.22169	9.17511	10.2936	3.22799	3.6229	3.30868	3.59e-05	-1.14559	down
gene-LOC105172217	10.2964	16.4713	9.12332	4.39887	4.31238	4.37777	2.41e-06	-1.04611	down
gene-LOC105156033	24.0962	29.6857	59.6358	54.9109	92.8029	62.8715	0.0074211	1.07114	up
gene-LOC105168962	7.38859	6.25565	5.65582	17.7766	18.8394	17.4354	2.11e-25	1.70178	up
gene-LOC105174299	0.209351	0.111616	0.266378	0.999552	0.493811	0.976513	3.89e-05	2.09757	up
gene-LOC105158006	48.4012	46.1421	51.2292	6.21101	5.25117	11.3948	2.43e-18	-2.42378	down
gene-LOC105162111	9.42719	9.60642	8.56506	59.4572	57.2825	52.9728	1.15e-74	2.89701	up
gene-LOC105160515	25.6175	24.0997	17.9128	50.54	47.5518	48.0513	5.41e-12	1.29834	up
gene-LOC105158907	0.560131	0.263619	0.414903	0.124513	0.065494	0.081979	0.000878114	-1.76057	down
gene-LOC105170653	1.02279	0.528412	0.833882	1.47697	1.56986	1.86933	0.000322892	1.22198	up
gene-LOC105177490	10.4821	6.90747	8.80888	14.8277	14.3785	18.0642	6.76e-08	1.063	up
gene-LOC105169689	20.1961	12.7517	14.8789	36.2439	33.8124	29.781	1.89e-08	1.26601	up
gene-LOC105178566	3.98027	7.43028	3.30523	70.3012	62.2083	52.6074	9.84e-29	3.80628	up
gene-LOC110013169	4.54148	15.2603	7.65788	1.2933	1.29801	1.36803	3.94e-08	-2.24708	down
gene-LOC105177062	1062.31	1557.67	1167.18	0.480245	0.768068	0.716286	1.03e-294	-10.2806	down
gene-LOC105167793	286.542	302.337	220.442	125.734	117.973	105.68	4.3e-08	-1.03884	down
gene-LOC105166029	11.5285	10.2563	9.70229	2.46476	2.4116	5.0822	3.61e-06	-1.43146	down
gene-LOC105168393	5.06006	3.89461	4.66947	9.68166	10.4335	9.40424	6.03e-15	1.33502	up
gene-LOC105179368	22.5269	20.4911	10.8572	8.51045	5.32216	2.54505	0.00293415	-1.42596	down
gene-LOC110013123	12.7422	8.84701	14.022	2.75351	3.50645	4.90313	9.29e-07	-1.42935	down
gene-LOC105176974	33.5145	38.3709	28.4592	8.29705	6.76439	10.638	5.98e-11	-1.6048	down
PB.7406	7.81309	9.09081	10.6979	2.64319	1.39248	2.47559	3.03e-09	-1.82075	down
gene-LOC105169323	7.44307	7.24819	6.2456	21.3858	20.3955	18.7545	2.91e-25	1.76048	up
gene-LOC105157799	2.57374	1.53902	2.19624	7.71664	8.44382	6.59977	1.33e-14	2.04802	up
gene-LOC105167700	8.18355	3.51604	8.90604	15.7076	16.3737	14.8544	3.35e-05	1.3225	up
gene-LOC105170127	4.85633	9.57537	7.34425	1.81465	1.94417	0.939934	7.34e-05	-1.74899	down
gene-LOC105169083	9.00657	8.54145	7.34521	35.373	40.8057	25.8707	1.53e-22	2.44073	up
gene-LOC105174497	6.78154	5.49766	5.36613	11.4951	10.6144	11.6801	2.68e-16	1.1335	up
gene-LOC105163872	13.61	12.3731	14.5915	3.20455	3.31681	6.84842	3.78e-06	-1.41168	down
gene-LOC105159356	12.4041	9.73333	10.6253	1.64636	2.07738	2.81646	7.71e-19	-2.07993	down
gene-LOC105171119	23.8177	14.9115	21.9774	55.3028	60.6823	47.8064	9.65e-12	1.60993	up
gene-LOC105176357	119.811	68.3385	124.906	193.949	165.846	243.648	1.52e-05	1.13953	up
gene-LOC105170728	5.7831	6.47633	4.58954	1.44799	1.654	3.49653	0.00103767	-1.1427	down
gene-LOC105166504	118.808	227.721	114.604	14.3641	15.5519	5.35993	1.02e-11	-3.22477	down
gene-LOC110012443	9.23553	25.1475	17.9733	1.69022	2.05186	2.24401	7.85e-16	-3.48444	down
gene-LOC105162456	39.9659	32.7449	38.8119	72.7517	77.7747	75.2107	1.49e-18	1.24151	up
gene-LOC105164198	4.66888	57.0749	4.50629	4.15825	4.31359	0.733207	0.0164139	-1.97889	down
gene-LOC105172144	9.88029	9.4417	9.57958	1.66333	1.90183	4.24289	2.47e-06	-1.65297	down
gene-LOC105161612	2.89819	3.14104	2.67411	12.3907	7.52154	7.26105	3.93e-09	1.82735	up
gene-LOC105164402	5.92283	2.08115	4.79312	28.7156	26.2994	28.2001	3.3e-17	2.85239	up
gene-LOC105174100	17.4411	32.597	20.9947	8.26797	8.87357	8.78369	1.84e-05	-1.20646	down
PB.6674	3.99486	3.34308	3.39688	1.43733	0.991577	1.3147	9.91e-06	-1.26208	down
gene-LOC105170377	30.3253	12.2333	29.9206	53.1284	88.3722	86.4585	1.32e-06	1.80129	up
gene-LOC105172174	0.764637	0.063542	0.554192	2.30657	2.60508	3.24593	0.000221474	2.41727	up
gene-LOC105171132	4.26493	2.65021	3.42567	5.1325	9.00009	8.64414	0.000166445	1.31235	up
gene-LOC105178133	13.6449	10.6226	11.7928	3.95483	3.19538	7.64727	0.000827735	-1.06176	down
gene-LOC105175621	7.15709	2.19713	4.97249	0.275172	1.05511	1.74192	0.000695419	-2.09695	down
gene-LOC105162268	0.371953	0.023792	0.74083	0.650517	0.905027	4.91877	0.0201359	1.96628	up
gene-LOC105156936	15.4325	13.0626	12.452	29.6644	24.0532	26.5042	6.01e-12	1.19749	up
gene-LOC105173732	12.1718	19.1328	13.9676	2.9856	3.83794	2.82543	7.3e-12	-1.95937	down
gene-LOC105172863	31.6563	23.2431	39.9449	8.09193	7.5632	15.5081	6.17e-05	-1.37023	down
gene-LOC105178112	37.9395	41.0914	39.3194	7.27218	6.41589	16.6911	2.53e-07	-1.72632	down
gene-LOC105174929	6.05278	3.79944	3.92248	9.70955	11.9139	13.1333	1.11e-09	1.53002	up
gene-LOC105166562	10.7858	16.4682	9.58639	0.673219	1.03279	1.87737	1.72e-13	-3.02157	down
PB.14578	2.93355	1.08656	2.84699	16.4131	14.4779	11.2219	3.49e-11	2.72339	up
gene-LOC105172086	2.40782	2.20774	1.75966	9.29268	9.23429	7.04809	6.16e-19	2.19552	up
gene-LOC105156465	5.94875	3.31107	4.80361	16.8267	19.5397	14.9386	2.86e-15	2.05322	up
gene-LOC105161095	11.9019	4.4595	14.5041	28.1057	43.007	31.516	1.5e-05	1.81236	up
gene-LOC105171153	1.57465	6.61098	2.2023	0.816618	1.12174	1.51691	0.0258667	-1.26641	down
gene-LOC105177268	4.98359	4.29598	4.60326	0.676383	0.948931	1.54213	1.59e-09	-1.88056	down
gene-LOC105163930	5.59466	2.87375	4.77016	6.52876	10.1258	15.2167	0.000175495	1.36485	up
gene-LOC105172926	64.6521	42.6832	53.0277	1125.67	995.933	662.729	5.02e-57	4.35627	up
gene-LOC105164133	10.6667	9.26163	9.10609	35.641	41.3234	29.7845	1.17e-27	2.0992	up
gene-LOC105168113	23.3522	28.1558	20.4194	3.76819	2.4236	2.1184	2.54e-17	-2.78507	down
gene-LOC105172790	11.3171	23.3422	15.5827	6.97063	7.52086	5.93541	0.00227874	-1.00141	down
gene-LOC105174862	3.92319	3.03186	3.82275	37.4039	34.624	25.5496	1.22e-39	3.31095	up
gene-LOC105160455	17.5396	10.4816	10.3599	24.4689	21.0289	22.2646	7.14e-05	1.03373	up
gene-LOC105169125	11.1944	11.3196	9.34377	70.7924	62.8106	47.211	4.14e-27	2.63572	up
gene-LOC105174310	17.73	22.9044	21.4689	63.5187	51.3425	42.2833	2.52e-09	1.53453	up
gene-LOC105176260	0.175216	0.07483	0.076225	0.403313	0.432824	0.496806	1.13e-05	2.08939	up
gene-LOC105156657	17.8494	2.60853	13.6934	50.1189	43.4267	39.7298	0.000186574	2.02445	up
gene-LOC105180209	4.95387	2.7397	4.4333	15.1109	12.2182	15.0231	1.46e-15	2.00594	up
gene-LOC105157789	18.7807	20.1838	19.2712	48.0166	42.6536	34.4323	4.7e-10	1.30532	up
gene-LOC105167186	11.8418	9.71722	8.96381	22.2174	27.8837	23.607	3.28e-15	1.53703	up
gene-LOC105173195	19.7869	41.3479	29.085	4.03146	4.28668	4.01994	1.28e-14	-2.49726	down
gene-LOC105161698	25.2569	26.446	26.1697	52.6245	63.5171	43.1985	4.06e-09	1.30136	up
gene-LOC105156596	4.96538	13.1426	6.4299	1.79407	1.13518	2.50474	2.54e-05	-1.77412	down
gene-LOC105179554	32.5755	29.1055	24.8244	134.756	155.351	71.313	6e-12	2.26056	up
gene-LOC105174435	141.271	88.7662	144.15	183.606	221.004	317.313	1.06e-05	1.13535	up
gene-LOC105156361	11.8111	13.9164	9.3973	1.68006	2.52561	1.64716	6.43e-15	-2.29799	down
gene-LOC105160570	13.5039	2.20747	11.6405	36.4252	48.6522	62.143	4.17e-06	2.42382	up
gene-LOC105159831	3.23711	12.8639	4.28899	0.607425	1.61784	1.82261	0.00220177	-1.88922	down
gene-LOC105179958	0.401254	0.579321	0.424551	7.90122	6.40566	4.95741	9.57e-22	2.90845	up
gene-LOC105172698	16.6648	16.5982	17.0662	5.95556	5.95313	7.47271	4.62e-21	-1.26448	down
gene-LOC105169994	6.19567	4.33098	5.74066	1.37311	1.19313	2.78588	8.74e-05	-1.30529	down
gene-LOC105174859	14.7384	19.2741	14.2591	5.40117	5.885	6.78996	8.42e-10	-1.19139	down
gene-LOC105156969	7.03398	1.00718	9.10158	14.5751	22.2464	70.6834	0.000263561	2.39854	up
gene-LOC105162690	2.34451	1.07333	1.91845	2.72272	3.53958	3.77635	0.00148797	1.11525	up
gene-LOC105161434	7.50092	3.82579	6.76235	9.78999	13.6082	14.6299	3.3e-05	1.24908	up
gene-LOC105168832	45.1433	47.4107	45.3005	11.3765	11.3601	16.5885	1.84e-25	-1.57234	down
gene-LOC105172911	8.90917	15.1305	12.7528	3.53026	2.32361	2.80634	5.36e-08	-1.3832	down
gene-LOC105155739	2.87716	0.188954	1.94549	8.9012	10.0267	10.9717	0.000293572	2.40087	up
gene-LOC105161771	2.76793	3.87855	3.19139	0.523613	0.586117	0.743807	4.8e-18	-2.14501	down
gene-LOC105167129	35.6792	75.6809	45.6781	4.46422	5.75215	8.34501	1.35e-16	-2.77299	down
gene-LOC110012835	196.09	122.088	165.93	723.558	588.374	560.427	6.73e-20	2.15464	up
gene-LOC105161669	18.3334	17.3624	18.0895	5.75937	5.69454	10.2806	2.91e-05	-1.05489	down
gene-LOC105172277	19.8159	19.0492	19.593	89.0147	80.807	72.1216	4.68e-40	2.26682	up
PB.2789	6.26358	6.63737	5.3816	2.21486	2.52659	1.06306	0.00224889	-1.32585	down
gene-LOC105162892	3.50466	2.39635	3.85553	0.599336	0.855984	0.979555	4.53e-07	-1.72238	down
gene-LOC105156335	31.3931	31.1099	37.0275	4.13816	6.28852	5.158	4.94e-30	-2.334	down
gene-LOC105178574	4.88692	8.1951	5.30631	39.0622	26.1177	32.3435	8.67e-14	2.4319	up
gene-LOC105158884	15.8701	23.6137	14.2368	54.0907	57.059	44.9492	2.76e-12	1.77594	up
gene-LOC105174086	1.18068	0.655747	0.95709	1.79689	2.45649	1.549	0.000306267	1.29858	up
gene-LOC105177061	9.91656	5.84794	9.73287	14.805	16.322	19.2728	3.3e-07	1.1953	up
gene-LOC105159709	15.7181	198.562	24.941	0.561044	3.43719	1.53003	3.44e-05	-3.6332	down
gene-LOC105160360	1.49173	0.934165	1.05185	0.194565	0.254399	0.612624	0.00733441	-1.39008	down
gene-LOC105157767	0.771871	0.151416	1.35323	0.999716	1.77276	4.92524	0.0261044	1.60154	up
gene-LOC105158533	15.5587	27.3833	13.407	77.3418	47.2441	73.4613	1.31e-09	1.99957	up
gene-LOC110011870	0.008469	0.049672	0.091034	4.39197	2.70226	4.40354	3.24e-26	5.77627	up
gene-LOC105169940	22.1862	7.89223	14.6476	33.6433	31.1921	37.0232	7.6e-05	1.37268	up
PB.19219	3.50538	2.20122	1.85207	0.132059	0.395332	1.26247	0.0126525	-1.66023	down
gene-LOC105156804	5.31245	1.15273	3.8381	8.24513	7.61954	9.95674	0.000823694	1.47975	up
PB.17180	9.63665	30.0069	10.7861	2.83832	2.65092	3.18812	3.95e-06	-2.18269	down
gene-LOC105159494	12.3724	4.90334	9.27171	16.9453	16.1549	18.315	3.66e-05	1.20641	up
gene-LOC105173971	36.1943	24.2897	31.9989	137.856	139.159	111.438	7.18e-24	2.27563	up
gene-LOC105157293	1.95075	10.0909	5.85047	0.147468	0.157156	0.151313	3.03e-17	-4.65634	down
gene-LOC110012469	15.4262	34.7389	27.427	2.65651	2.09123	5.54885	6.36e-10	-2.63017	down
gene-LOC105171510	0.670866	0.619402	0.868674	3.47687	3.53748	9.50716	1.61e-10	2.91179	up
gene-LOC105155255	9.61868	8.54495	9.35542	25.307	26.4704	15.6559	5.11e-07	1.49984	up
gene-LOC105170303	7.82256	2.57121	6.96377	18.7515	34.6347	33.3296	2.66e-08	2.40899	up
gene-LOC105177141	14.2696	9.13843	16.1539	2.68926	3.07457	6.29268	0.000567725	-1.44448	down
PB.20352	11.9269	13.8906	11.2559	5.23043	4.05159	6.00599	1.07e-07	-1.06061	down
gene-LOC105157352	1.23104	0.603502	1.16799	0.283142	0.140479	0.54496	0.0192993	-1.29899	down
gene-LOC105163209	3.61847	0.413916	3.0121	8.99942	9.8224	9.04607	0.000989601	1.98176	up
gene-LOC105176613	2.46785	0.827083	4.12445	3.14529	5.11949	17.4713	0.00651598	1.72032	up
gene-LOC105169921	202.087	88.7606	187.718	674.184	555.986	677.14	7.29e-13	2.10439	up
gene-LOC105174300	47.1704	25.5393	40.8559	99.5942	93.3084	86.3798	4.44e-12	1.45156	up
gene-LOC105171727	17.8698	68.7087	13.6188	1.65866	2.34672	2.43984	3.84e-09	-3.38946	down
gene-LOC105157531	115.909	123.129	94.6318	40.5641	42.1594	46.2649	6.83e-16	-1.14584	down
gene-LOC105166228	4.70968	4.308	3.71406	0.774517	0.596631	1.6246	5.49e-07	-1.83332	down
gene-LOC105160330	7.65039	6.32071	6.21432	19.209	16.5789	14.3621	1.87e-16	1.65018	up
gene-LOC105178550	10.7602	9.6334	8.32552	16.8178	19.069	18.1057	2.3e-12	1.12764	up
gene-LOC105168494	3.31857	1.74689	2.88189	12.4499	9.9934	11.0555	4.16e-13	2.2424	up
gene-LOC105160180	1.46406	0.420561	1.02696	2.17036	3.5291	1.293	0.0259626	1.34727	up
gene-LOC105180132	0.875238	0.401089	0.968713	2.71211	1.47649	2.96206	0.0005459	1.73329	up
gene-LOC105164397	0.615476	0.873371	0.84914	0.156684	0.25981	0.181887	0.000688461	-1.61501	down
gene-LOC105155280	9.16796	6.5172	9.21139	22.9634	19.537	12.1153	6.7e-05	1.33878	up
gene-LOC105157429	2.59327	1.93692	2.41912	5.04105	4.97666	3.79287	3.84e-07	1.19088	up
gene-LOC105157643	393.494	219.185	311.192	953.151	863.32	814.821	5.83e-13	1.68025	up
gene-LOC105159250	110.546	342.263	148.428	27.333	4.03103	9.42859	3.78e-07	-3.14169	down
gene-LOC105167650	0.833731	0.759	0.574558	0.082557	0.078955	0.302222	0.00182821	-1.77366	down
gene-LOC105159778	6.3611	1.00208	4.32432	29.091	33.0488	22.5244	1.88e-07	2.83845	up
gene-LOC105159465	1.36847	0.565493	1.43758	3.87059	5.69474	6.9132	1.63e-09	2.38812	up
gene-LOC105167074	3.70792	2.5658	4.3783	0.668982	0.783323	0.827332	1.2e-09	-1.94685	down
gene-LOC105160456	126.361	34.201	107.222	217.867	287.622	322.777	2.1e-06	1.78362	up
PB.18130	2.58424	0.551583	2.40862	4.04232	5.70099	7.94851	0.00150122	1.73913	up
gene-LOC105158562	22.565	20.2351	21.7339	45.4279	38.0216	39.2973	2.21e-13	1.14851	up
gene-LOC105158339	16.8941	30.8185	9.56838	4.76555	8.81542	4.83981	0.00910108	-1.27842	down
gene-LOC105162249	0.216888	0.242	0.140622	3.57002	4.1801	2.18697	3.12e-23	4.08063	up
gene-LOC105173434	4.77076	4.85452	4.32261	11.018	11.8731	10.6484	1.89e-22	1.51435	up
gene-LOC105160042	0.372968	0.181236	0.55252	0.484615	0.896652	3.09084	0.00570347	1.81278	up
gene-LOC105165074	6.3568	110.553	16.5119	0.779239	1.27093	0.60029	2.09e-09	-4.40225	down
gene-LOC105171249	2.92913	1.21097	1.87583	0.457883	0.826771	0.812608	0.00667766	-1.23745	down
gene-LOC105159704	3.03683	30.4216	5.98816	0.043775	0.368331	0.200382	1.53e-09	-4.62522	down
gene-LOC105164824	10.2245	13.2764	10.961	4.40519	3.61955	4.25785	1.9e-10	-1.23815	down
PB.18816	3.36741	1.95518	3.39029	4.83266	6.4868	5.63882	8.43e-05	1.15792	up
gene-LOC105172726	1.05853	0.377454	1.14336	1.02712	1.39956	4.00644	0.0260766	1.33945	up
gene-LOC105168694	12.3739	13.5185	16.0032	0.427102	0.397834	0.510869	1.14e-114	-4.7	down
gene-LOC105161422	0.517364	0.721014	0.70462	6.47182	8.51682	4.4918	1.92e-18	3.40882	up
gene-LOC105168794	10.7781	12.5668	9.7606	3.75144	4.93864	4.91903	4.66e-07	-1.05236	down
gene-LOC105175173	1.70062	11.6858	2.81248	0.270011	0.735493	0.564003	0.000112628	-2.67792	down
gene-LOC105177129	63.7293	38.7819	32.5547	5.95768	7.8707	5.67727	1.61e-16	-2.49326	down
gene-LOC105174553	282.1	344.314	261.578	98.9591	114.399	91.6446	5.45e-11	-1.29701	down
gene-LOC105176596	0.993653	0	1.32602	1.90026	4.82201	8.79459	0.0346921	1.90486	up
gene-LOC105160083	1.52815	0.766246	0.477006	0	0	0	6.03e-12	-5.8027	down
gene-LOC105163685	0.228505	0.354211	0.251063	70.4798	57.3032	85.1284	8.49e-243	8.05544	up
gene-LOC105173557	2.98618	0.45112	3.28746	12.0234	12.5564	21.871	2.62e-06	2.71551	up
gene-LOC105166625	50.0304	48.0367	75.9806	101.592	155.643	82.1567	0.00153211	1.11377	up
gene-LOC105160519	2.08925	2.59633	1.70731	0.34308	0.691739	0.286962	4.08e-05	-1.89836	down
gene-LOC105155926	0.051238	0	0.421997	1.6778	2.68648	1.23979	0.00302426	2.64686	up
gene-LOC105164881	10.5586	13.6464	11.6738	24.4159	18.3226	22.8724	1.16e-07	1.07169	up
gene-LOC105158376	5.46366	2.34043	5.31203	17.7246	19.7131	26.0834	3.44e-12	2.40852	up
gene-LOC105173600	5.74347	7.43931	7.69105	2.47689	2.17292	1.66806	7.12e-07	-1.45489	down
gene-LOC105169757	22.8232	22.9415	24.9947	67.1944	46.5961	64.4705	1.54e-16	1.53663	up
gene-LOC105161583	14.8012	10.9374	10.1546	23.9246	13.6848	33.1464	0.000185582	1.20562	up
PB.11120	0.625205	0.66948	0.262047	1.88735	0.702934	0.810241	0.0257936	1.23081	up
gene-LOC105168712	3.8584	4.96646	4.16272	7.59072	7.32997	8.42976	1.45e-10	1.15918	up
gene-LOC105164320	25.3996	53.9705	53.8721	0.158435	0.093858	0.14543	2.77e-56	-7.31938	down
gene-LOC105165174	10.2005	4.81309	8.17924	14.4518	14.6607	16.1611	4.63e-05	1.16684	up
gene-LOC105174998	1.0243	0.122311	0.843324	2.28372	1.91808	3.48291	0.00204637	1.91219	up
gene-LOC105175633	4.51746	2.35273	2.4549	7.01525	5.46987	5.40065	0.000347721	1.15054	up
gene-LOC105177405	1.15778	0.576279	0.769888	0.926516	1.67155	3.2203	0.00708263	1.31228	up
gene-LOC105155784	0.50878	1.59681	0.58191	0.172977	0.057945	0.115306	0.000622896	-2.30388	down
gene-LOC105175792	2.6856	0.908334	2.78573	4.0236	4.90978	7.197	0.00105094	1.48843	up
gene-LOC105175748	38.7948	38.7673	35.52	9.39144	7.32035	16.5494	1.64e-07	-1.53506	down
gene-LOC105166547	20.6593	33.21	20.4996	7.07601	4.95564	8.81356	1.17e-07	-1.59218	down
gene-LOC105167387	18.6761	2.97757	17.9779	45.8021	51.8362	67.7062	0.000130956	2.07185	up
gene-LOC105168614	5.46121	3.94522	4.4668	28.7514	29.8677	27.8369	1.96e-63	2.90712	up
gene-LOC105155253	10.2645	12.1835	12.4954	2.99221	3.83793	6.77012	0.000118121	-1.0739	down
gene-LOC105171477	17.1396	21.0437	15.7715	6.18226	5.09785	8.96054	2.65e-07	-1.20146	down
gene-LOC105158169	7.39688	7.46476	7.3654	1.65096	1.85345	3.19242	2e-05	-1.00971	down
gene-LOC105167065	60.958	35.8105	39.5019	19.804	13.2317	12.5811	2.98e-05	-1.28195	down
gene-LOC105158290	124.078	128.989	110.433	40.5817	41.8012	49.2191	4.39e-25	-1.15163	down
gene-LOC105172238	0.859384	0	0.073582	5.69714	7.08322	4.47585	0.000732383	3.01667	up
gene-LOC105177139	50.304	34.1174	53.7494	9.44664	9.91816	13.4293	5.3e-17	-1.85274	down
gene-LOC105160686	8.17929	27.6179	10.2528	0.650958	1.48068	1.44468	1.03e-09	-3.18887	down
gene-LOC105157468	0.526634	0.733208	0.50708	0.143246	0.254411	0.146538	0.0038763	-1.35752	down
gene-LOC105175485	2.68239	1.12958	2.13017	3.0404	4.55343	4.33715	0.00239976	1.17474	up
gene-LOC105162553	70.381	95.8187	76.2949	29.4486	27.9236	27.403	6.01e-11	-1.28067	down
gene-LOC105167223	510.262	558.234	380.322	109.899	90.3247	74.228	2.41e-15	-2.10594	down
gene-LOC105171272	62.7632	95.1259	63.3989	16.5131	7.28455	5.34313	4.21e-08	-2.51595	down
gene-LOC105157862	3.36595	4.3047	2.38879	1.30191	0.574199	0.672786	2.22e-05	-1.51437	down
gene-LOC105159724	105.731	95.3329	110.603	38.1827	34.6232	59.725	4.15e-07	-1.02087	down
gene-LOC105168254	6.31768	4.0893	3.67613	53.7508	30.8266	30.4643	2.12e-74	3.89842	up
gene-LOC105169686	14.5841	10.4505	12.3658	21.145	22.1434	22.3381	1.49e-07	1.00853	up
gene-LOC105161864	3.10406	0.477673	2.23761	7.3152	5.45697	5.45044	0.00217145	1.67445	up
gene-LOC105167246	1.99075	2.32463	1.20323	0.525984	0.66066	0.551193	0.000224298	-1.37389	down
gene-LOC105170116	1.38884	1.62872	1.3936	0.456709	0.314132	0.73859	0.000650002	-1.29141	down
gene-LOC105164838	4.90416	13.2047	7.38888	1.40598	1.60753	0.88346	4.12e-07	-2.3281	down
gene-LOC105169768	101.221	125.986	82.009	52.9928	44.3287	31.109	0.000893097	-1.00229	down
gene-LOC105169028	0.867529	0.187778	0.575715	2.32768	1.29835	1.11455	0.00833672	1.59428	up
gene-LOC105175466	6.99293	5.2229	6.22428	12.8432	10.8938	10.3096	8.56e-07	1.10182	up
gene-LOC105163285	9.69439	8.1279	8.53099	3.42451	3.7504	5.25926	1.4e-07	-1.09241	down
gene-LOC105176576	6.95028	16.4991	10.1088	3.95134	4.04295	4.28773	0.000350191	-1.25541	down
gene-LOC105156687	1.05834	0.43732	0.800842	1.25948	1.38454	1.15913	0.00523441	1.05487	up
gene-LOC105176353	29.8351	17.8798	20.8308	41.8255	51.0517	55.8604	2.77e-15	1.47584	up
gene-LOC105163709	4.77401	4.21313	3.61768	16.0294	23.9096	16.1196	5.79e-21	2.36252	up
gene-LOC105163528	11.5394	8.04875	8.11227	58.0989	65.9276	48.8385	6.49e-32	2.31243	up
gene-LOC105164840	12.3699	16.2414	11.7414	4.19712	3.32451	5.7223	2.83e-08	-1.33164	down
gene-LOC105159129	18.4713	14.0586	24.9405	4.42366	4.13757	7.20054	4.94e-08	-1.59913	down
gene-LOC105166117	34.0341	21.7469	33.826	51.7563	46.9378	49.7864	3.56e-10	1.06154	up
gene-LOC105160806	0.378836	1.26768	0.677884	124.015	153.299	70.71	5.78e-51	6.98823	up
gene-LOC105178594	111.938	139.142	127.839	50.3652	50.9601	38.9304	1.29e-08	-1.35035	down
gene-LOC105173656	21.058	29.3441	25.6284	7.74737	10.0477	7.12643	5.23e-08	-1.3618	down
gene-LOC105155475	0.949812	1.22866	1.16093	0.084482	0.08773	0.465508	0.00153321	-1.98501	down
gene-LOC105179999	9.90632	8.09247	9.90605	1.29847	1.04909	2.73093	1.52e-10	-2.19715	down
gene-LOC105155745	1.29744	2.45693	1.50605	0.258047	0.174053	0.618516	0.000875005	-1.71562	down
gene-LOC105170118	2.47867	1.04077	2.06555	4.68225	4.76322	5.63002	4.81e-06	1.59615	up
gene-LOC110011242	29.272	28.3445	30.7192	6.63708	4.91216	8.10773	2.32e-38	-2.13541	down
gene-LOC105169988	0.953956	0.64506	1.18065	1.99476	1.5665	1.44705	0.0198353	1.01707	up
gene-LOC105178244	0.150753	0.061478	0.298155	0.721694	0.656538	0.624839	0.000736305	1.97842	up
gene-LOC105169496	9.24719	6.06748	8.57574	19.3109	17.818	23.6591	2.75e-19	1.56403	up
gene-LOC105163599	4.08611	5.24052	3.34987	1.28033	2.05858	1.70061	2.55e-05	-1.08488	down
gene-LOC105177824	1.6525	0.344994	0.921114	2.20512	2.16468	2.03016	0.0114817	1.29873	up
gene-LOC105172920	6.8175	4.12552	5.82885	13.3685	12.276	11.9474	3.41e-10	1.39806	up
gene-LOC105166877	49.907	39.131	42.2493	347.938	328.514	238.386	1.62e-39	2.96139	up
gene-LOC105162719	0.551255	0.062643	0.797707	0.860754	1.47544	4.59438	0.00652922	2.02189	up
gene-LOC105179477	5.76022	4.86022	6.38024	2.39837	2.01428	1.46114	6.58e-05	-1.25589	down
gene-LOC105158213	9.83282	4.797	6.92894	10.9121	12.706	14.3937	0.00021852	1.04654	up
gene-LOC105170546	4.27598	4.78719	4.12783	20.1713	19.722	15.4678	8.61e-25	2.2615	up
gene-LOC105156719	15.3821	29.4942	25.0856	1.30504	1.91259	0.509252	3.68e-13	-3.68336	down
gene-LOC105155682	2.80758	2.06874	2.59279	0.365644	0.292886	0.299155	1.79e-16	-2.63217	down
gene-LOC105165194	0.518287	0.171954	0.666583	0.849469	1.11664	2.31817	0.00360678	1.66307	up
gene-LOC105165842	41.027	33.5418	39.6289	10.3074	11.393	27.2543	0.00384705	-1.0054	down
gene-LOC105170914	7.84374	3.06046	7.85657	31.6612	33.1601	35.4347	1.19e-13	2.54648	up
gene-LOC105173617	133.861	346.125	153.657	42.3683	22.5634	37.7335	6.55e-08	-2.26712	down
gene-LOC105161435	7.70979	5.91335	6.34363	12.642	14.7773	13.7842	3.03e-09	1.22022	up
gene-LOC105173591	32.4372	25.3952	32.1202	8.46636	10.1458	16.8763	8.08e-06	-1.13496	down
gene-LOC105161020	4.61075	7.56789	4.80177	24.1739	21.9638	22.2263	7.25e-17	2.18349	up
gene-LOC105166080	2.62442	2.22297	2.16471	0.498534	0.510085	0.994407	2.75e-06	-1.55841	down
gene-LOC105158151	6.05444	1.63254	2.19922	6.48642	5.7829	10.2296	0.0135186	1.29467	up
gene-LOC105170129	23.8577	16.5401	18.2042	6.28714	4.56012	8.69858	3.27e-09	-1.47877	down
gene-LOC105167960	18.1838	13.3742	40.6203	1.22627	2.11626	3.71991	4.58e-09	-2.94161	down
gene-LOC105175685	612.892	25.6461	245.759	2326.32	1578.78	2347.51	0.00017397	2.60146	up
gene-LOC105175351	3.85696	3.09431	7.78799	0.304145	0.638058	0.396224	7.93e-09	-2.77123	down
gene-LOC105155627	59.7882	33.9922	49.7843	126.998	138.273	88.7975	3.75e-07	1.51073	up
gene-LOC105164138	8.45002	16.6699	8.49186	2.46594	2.35693	4.52573	2.66e-06	-1.65465	down
gene-LOC105157589	3.58323	3.31075	3.97466	11.1186	14.3405	14.4531	2.6e-22	2.06605	up
PB.12253	47.6644	44.8433	57.8324	236.343	122.796	230.338	2.96e-14	2.13727	up
gene-LOC105160922	8.76654	8.17054	8.13693	15.8795	15.442	14.377	3.98e-11	1.08511	up
gene-LOC105169725	0.40961	0.902799	1.361	3.40268	3.18626	1.98118	0.00273225	1.72313	up
gene-LOC105177416	1.76445	0.203184	2.62918	6.09169	5.25677	4.75688	0.0123656	1.74838	up
gene-LOC105172209	74.8436	195.136	70.3848	11.2475	15.8898	20.0049	3.5e-09	-2.56508	down
gene-LOC105161302	19.6938	26.0566	20.5149	0.906093	2.26164	0.928865	1.58e-07	-2.47466	down
gene-LOC105166156	0.476421	0.092032	0.828994	0.749519	0.99918	3.10479	0.0286877	1.60932	up
gene-LOC105174700	7.47207	3.13913	9.32554	6.23615	9.54621	25.3973	0.0376855	1.11627	up
gene-LOC105158892	70.5412	75.8603	56.761	7.49599	8.98005	4.40619	5.1e-20	-2.97495	down
gene-LOC105178229	8.89653	3.10173	8.31678	74.1608	83.7913	26.2887	7.66e-10	3.18304	up
gene-LOC105155814	2.0372	2.50087	1.05862	17.3861	10.8046	18.8526	3.28e-18	3.09378	up
gene-LOC105178923	1160.23	5679.12	2463.81	14.8522	11.8701	13.103	2.03e-48	-7.24455	down
gene-LOC105166111	210.486	309.13	197.356	36.7874	37.461	20.2632	1.55e-15	-2.63234	down
gene-LOC105156796	39.4359	47.8854	36.2818	111.422	99.1018	77.0437	1.61e-06	1.34344	up
gene-LOC105165366	15.8309	14.1137	14.1361	5.03925	5.58739	8.86523	2.29e-06	-1.00848	down
gene-LOC105158450	17.6812	16.245	14.2917	27.4057	26.0623	30.6254	1.65e-17	1.09242	up
gene-LOC105171498	0.88005	0.091167	0.497234	4.26166	4.99869	2.26205	3.98e-05	2.77201	up
gene-LOC105171308	1.38965	0.938688	0.788771	1.85065	1.06432	1.67524	0.0116875	1.04932	up
gene-LOC105173568	0.881917	0.655068	0.720864	1.77764	1.41108	1.47402	1.17e-05	1.24506	up
gene-LOC105155825	12.1636	10.596	10.3134	1.9113	2.15139	5.65189	4.65e-05	-1.52739	down
gene-LOC105172396	3.13808	0.595738	2.75181	5.26119	4.93018	7.27063	0.00805758	1.47428	up
gene-LOC110011563	5.61956	3.35974	2.4967	6.00321	9.71324	9.88962	0.00167505	1.31082	up
gene-LOC105178127	34.1083	54.2852	41.5562	17.5608	11.5607	11.1941	7.81e-05	-1.00339	down
PB.4757	14.0913	13.0262	15.7844	4.23026	5.99441	4.55001	9.2e-07	-1.28501	down
gene-LOC105164228	0.867065	0.11941	0.605429	1.35605	1.89866	1.21538	0.017565	1.52459	up
gene-LOC105163370	9.48647	3.60347	7.91794	15.8556	15.3417	21.5809	2.62e-05	1.52091	up
PB.12135	1.51094	0.505812	1.63488	3.5048	3.50499	5.35029	1.64e-05	1.90902	up
gene-LOC105167745	0.707763	6.62161	1.6053	0	0	0.0094	1.75e-14	-6.34056	down
gene-LOC105171930	1.17613	6.67858	2.85923	0.843418	1.48016	0.607899	0.0381517	-1.40335	down
gene-LOC105174331	1.74514	0.371961	1.61505	1.69975	2.14474	3.49018	0.0474034	1.05817	up
gene-LOC105160517	16.2782	10.6473	13.6987	60.9205	66.7977	62.1595	1.41e-35	2.41975	up
gene-LOC105175794	21.8492	4.69311	19.0666	30.7379	36.0751	36.11	0.00693503	1.31178	up
gene-LOC105158465	31.0428	21.5931	22.9134	51.4417	52.5614	46.0282	1.43e-10	1.14542	up
gene-LOC105163392	0.663117	0.687632	0.279994	5.25274	4.12284	4.51237	2.76e-16	3.16599	up
gene-LOC105169386	32.99	27.1875	22.5593	54.4501	54.5724	34.7789	0.000329964	1.0198	up
gene-LOC105166018	16.5812	14.5291	18.4364	2.73278	3.07837	6.1283	3.47e-09	-1.87541	down
gene-LOC105169091	37.0892	33.9892	29.3016	11.6095	11.0771	12.398	5.02e-16	-1.32915	down
gene-LOC105168723	5.11756	6.29161	4.22901	31.8143	38.5244	21.2389	2.21e-20	2.75863	up
gene-LOC105174806	8.62816	2.8621	8.84154	24.8268	53.5763	23.3449	7.98e-07	2.39396	up
gene-LOC105164690	0.978488	0.517614	0.472537	6.32404	5.58141	3.5428	1.14e-12	3.04023	up
gene-LOC105164953	3.87199	3.50441	1.83946	9.17938	10.1512	12.883	4.06e-08	1.99439	up
gene-LOC105155852	21.2859	20.4423	21.6749	6.3056	6.78118	10.4609	7.08e-10	-1.21336	down
gene-LOC105174677	6.91911	5.99591	5.42707	26.803	26.5824	22.2322	9.98e-41	2.3845	up
gene-LOC105169286	28.8068	38.5918	27.0727	11.7397	11.3539	12.5541	3.21e-08	-1.16025	down
gene-LOC105168030	1.34759	0.323014	0.809664	2.94372	2.87743	1.82456	0.00177365	1.6883	up
gene-LOC105169417	0.674176	1.52262	0.741998	0.228407	0.341826	0.337294	0.000788531	-1.53004	down
gene-LOC105175728	2.40708	2.03706	1.80848	18.1191	17.6807	15.996	1.02e-63	3.20561	up
gene-LOC105161570	57.8157	53.3309	50.8301	327.26	335.743	272.343	5.01e-58	2.7348	up
gene-LOC105171762	0.043057	0.220931	0.054384	2.92485	1.54931	0.936818	3.68e-09	3.66978	up
gene-LOC105179234	2.90342	10.5618	4.74503	1.23391	1.12602	0.884102	4.26e-05	-2.09532	down
gene-LOC105158383	1.98629	0.743884	1.66445	2.07747	3.85876	3.45219	0.00620852	1.24264	up
gene-LOC105162070	101.869	1043.35	338.907	0.202324	0.154017	0.157659	3.72e-49	-9.53907	down
gene-LOC105172136	1.11503	0.438019	1.20898	1.81151	3.41294	3.0895	0.0010664	1.66691	up
gene-LOC105156431	2.33682	2.73688	1.31139	3.72419	4.26072	3.91113	0.000567713	1.09916	up
gene-LOC110011750	9.23993	42.6156	11.8282	2.43585	3.16028	3.40995	6.5e-05	-2.34369	down
gene-LOC105163559	1.85346	1.96799	1.50169	0.172194	0.181708	0.569966	2.68e-05	-2.15443	down
gene-LOC105178458	1.9917	7.09329	2.15885	31.6269	35.1104	18.4154	5.69e-09	2.84815	up
gene-LOC105157280	3.4615	3.03682	3.03693	20.1082	23.5672	18.5147	3.1e-42	2.89841	up
gene-LOC105166126	23.2923	8.06365	18.296	40.1913	48.7832	38.9807	5.63e-05	1.52537	up
gene-LOC105164708	2.23275	1.18488	3.31918	2.3073	3.51659	12.4425	0.0221426	1.41243	up
gene-LOC105177235	62.8189	10.2187	85.1327	83.96	93.699	223.185	0.0239059	1.36225	up
gene-LOC105168806	1.52116	1.56784	2.20374	0.135384	0.20356	0.669128	0.00012165	-2.04777	down
gene-LOC105160833	1190.57	1164.79	931.017	250.59	135.429	303.949	1.04e-12	-1.89985	down
gene-LOC105167479	1.20302	1.01208	1.20385	0.301887	0.315156	0.552074	0.000247146	-1.28102	down
gene-LOC105177288	8.78346	4.85323	12.8523	44.6174	87.2768	32.615	9.37e-09	2.71738	up
gene-LOC105164760	21.1767	20.5205	20.2079	59.3957	56.935	38.9355	1.76e-11	1.69133	up
gene-LOC105168087	0.263272	0.02212	0.151482	1.03202	0.797691	1.02703	0.000148182	2.52975	up
gene-LOC105168923	443.152	774.529	404.912	198.702	70.9622	125.306	0.000520655	-1.41256	down
gene-LOC105155760	7.37846	29.9809	15.4198	0	0	0.030752	4.48e-37	-8.60403	down
gene-LOC105166831	1270.58	1319.77	1025.7	429.205	467.121	349.823	2.29e-09	-1.28131	down
gene-LOC105160451	1.81107	3.37104	2.84962	0.851651	0.695688	0.950245	1.9e-05	-1.4188	down
PB.8509	388.512	860.197	976.925	9.746	5.56994	18.6683	1.35e-33	-5.47986	down
gene-LOC105170340	0.275151	0.175498	0.185336	0.900411	1.04224	1.11899	3.53e-11	2.36726	up
gene-LOC105155706	15.8801	15.2986	14.4654	26.7458	29.4584	27.9128	7.32e-15	1.10978	up
gene-LOC105175110	5.02025	4.51607	4.9159	0.858381	1.32478	1.61501	4.12e-11	-1.67527	down
gene-LOC105165027	15.7279	1.1862	18.3277	200.143	196.498	237.251	2.48e-10	4.03717	up
gene-LOC105159064	9.12796	17.607	10.4137	4.84291	4.33026	3.80309	0.000191105	-1.24495	down
gene-LOC105157574	8.44057	11.3311	8.4379	3.40366	2.80885	4.4558	1.01e-06	-1.18036	down
[truncated: 3,513 more rows]

## Sheet: 24h
Table S5. Statistics of differentially expressed gene at 24 hpi
#ID	R24-1_FPKM	R24-2_FPKM	R24-3_FPKM	S24-1_FPKM	S24-2_FPKM	S24-3_FPKM	Pvalue	log2FC	regulated
gene-LOC105161498	33.1707	11.6678	7.02664	6.77966	3.90167	3.13984	0.00169653	-1.77155	down
PB.6815	34.6768	23.3887	27.16	2.48501	5.53394	4.56331	2.36e-15	-2.78738	down
gene-LOC105160821	7.9935	3.29637	4.27681	1.11347	2.32885	0.886324	0.000376521	-1.76924	down
PB.17713	8.31194	8.46822	7.57171	1.09687	4.21952	1.61553	0.00015079	-1.78848	down
gene-LOC105170761	2.33874	0.699462	1.82778	9.17428	9.35113	7.86799	5.46e-06	2.02066	up
gene-LOC105172891	497.03	564.101	526.479	1431.71	2588.55	1688.26	1.18e-10	1.59788	up
gene-LOC105164090	1.07577	1.64162	1.37997	4.61455	3.92563	4.18354	2.84e-13	1.42764	up
gene-LOC105178909	38.2722	33.8303	12.1442	48.6362	68.0435	94.8893	0.0244411	1.01949	up
gene-LOC105174116	1.71419	1.1981	0.707118	22.0434	5.31066	17.2873	5.16e-08	2.88946	up
gene-LOC105155189	14.2039	17.5092	20.4376	6.2378	11.87	6.87592	7.57e-05	-1.19132	down
gene-LOC105175068	11.6368	12.4973	14.6042	2.72796	5.23055	4.58706	1.75e-09	-1.73424	down
gene-LOC105171689	12.6652	15.3379	12.2579	46.3872	22.7774	38.9183	8.4e-05	1.19965	up
gene-LOC105160754	0.248467	0.918232	0.606021	3.76667	0.37261	2.47624	0.0401091	1.3322	up
PB.6958	2.44295	1.91312	2.36772	0.545794	1.67923	1.10119	0.00912261	-1.10089	down
gene-LOC105159555	29.7603	27.6053	21.8805	10.2764	16.5119	8.09087	1.3e-05	-1.3071	down
gene-LOC105166139	2.39679	9.57439	2.45212	7.38644	36.8084	8.84098	0.00882768	1.5981	up
gene-LOC105161128	3.77171	5.31941	4.76839	11.9946	5.61177	13.3846	0.00329735	1.156	up
PB.16608	0	0	0	1.3567	1.00439	1.073	3.95e-31	6.94191	up
gene-LOC105168447	21.2955	23.744	22.9828	4.74965	7.10539	7.14919	4.68e-21	-1.99173	down
gene-LOC105165192	42.3407	25.3828	25.1957	89.373	233.833	102.192	2.31e-05	1.88208	up
gene-LOC105164662	0.741996	0.683323	1.35552	0.178745	0.081911	0.250452	4.76e-06	-2.29317	down
gene-LOC105169269	4.80872	2.49015	1.91403	5.36061	19.3251	3.77069	0.0455153	1.16517	up
gene-LOC105159451	17.5783	6.10935	4.93972	63.6761	22.8377	72.2967	0.000672475	1.91934	up
gene-LOC105179162	4.54135	6.24193	7.14976	19.6057	6.98739	17.3568	0.0121061	1.0393	up
gene-LOC105174237	3.95197	6.3763	5.65008	28.2075	4.39703	24.6883	0.0107541	1.41717	up
PB.12342	0.683213	0.538462	0.358107	5.40583	1.44734	4.13825	1.02e-05	2.2755	up
gene-LOC105178827	23.0268	27.3236	17.9179	1.60993	3.25716	2.28117	2.1e-26	-3.28928	down
gene-LOC105176477	6.0858	7.97852	11.2104	36.4145	9.52609	29.4716	0.00882369	1.26159	up
gene-LOC105166669	180.107	97.4329	85.8674	34.6076	102.494	30.3776	0.0242554	-1.17002	down
gene-LOC105174470	39.6763	23.7041	16.5296	58.4489	81.8877	83.1835	0.00146389	1.20163	up
gene-LOC105160405	11.5721	13.5138	12.265	41.6542	33.1462	41.6911	1.28e-17	1.43924	up
gene-LOC110012458	21.025	16.5568	19.7242	7.1679	13.4643	7.28147	6.89e-06	-1.29479	down
gene-LOC105171179	348.378	463.095	628.679	13.7735	26.0732	18.2711	5.89e-46	-4.66027	down
gene-LOC105170579	59.9152	61.7366	74.7475	38.0734	22.3057	36.5849	2.2e-06	-1.2039	down
gene-LOC105168796	0.245135	0.746265	0.50391	1.81948	3.4552	1.95287	1.53e-05	1.91087	up
gene-LOC105163469	1.93058	2.43746	1.13616	1.21801	1.10973	0.586944	0.0133647	-1.00707	down
gene-LOC105177591	4.61378	7.30614	6.06107	17.1669	13.2738	17.0747	1.04e-15	1.11727	up
gene-LOC105177330	15.8447	15.9976	14.2678	30.1166	28.6448	52.2922	0.000182421	1.08464	up
gene-LOC105156968	20.9667	10.1497	17.8523	2.29168	1.75993	1.54675	1.97e-14	-2.97829	down
gene-LOC105163451	0.81739	0.288773	0.301764	1.92438	3.91015	2.29002	5.28e-05	2.01791	up
gene-LOC105163126	10.9008	16.0113	13.302	36.5862	32.181	28.9083	1.94e-09	1.05584	up
PB.16346	2.14213	2.7873	2.53487	0.370803	1.26594	0.514773	0.000280137	-1.74543	down
PB.1009	0.301293	0.023637	0.063921	1.99986	0.648205	2.01585	0.000423553	2.41063	up
gene-LOC105155408	2.60124	3.86037	3.2026	13.1356	18.3867	11.5958	4.65e-16	1.93543	up
gene-LOC105167662	186.953	155.882	107.364	286.813	536.691	272.615	0.00430233	1.02055	up
gene-LOC105161161	10.6641	6.23137	4.24332	1.9007	5.54223	1.51115	0.0213628	-1.23871	down
gene-LOC105178386	8.77687	4.88619	2.94974	14.5479	20.8761	9.96178	0.0148391	1.12114	up
gene-LOC105168042	0.226241	0	0.33209	1.19382	1.59997	2.16892	0.00904841	1.89794	up
gene-LOC105167433	3.49074	3.67333	3.96885	1.10055	3.1521	1.36776	0.00896352	-1.07767	down
gene-LOC105173762	9.21082	5.207	2.79731	48.0873	16.5949	48.687	2.27e-05	2.1924	up
gene-LOC105164901	9.91282	13.156	14.0515	4.81738	3.7129	3.33123	6.81e-26	-1.80665	down
gene-LOC105173206	0.693695	0.490745	0.367849	3.05509	2.70523	2.92539	5.32e-13	2.18916	up
gene-LOC110012813	7.44659	6.74556	6.74982	87.344	18.5105	80.2715	2.58e-07	2.59305	up
PB.17575	9.97344	5.93204	4.81361	1.32387	4.62143	1.54625	0.00502217	-1.45158	down
gene-LOC105174780	7.72913	4.67212	3.08968	2.21661	1.83516	2.22843	0.00100546	-1.37773	down
gene-LOC105167145	3146.04	1896.64	1928.39	305.039	438.875	502.158	2.69e-15	-2.55474	down
gene-LOC105165107	1.93082	1.59939	1.77376	18.2451	26.4658	18.7043	6.7e-48	3.27494	up
gene-LOC105159622	0.383792	0.175534	0.186176	0.471144	1.03156	0.577787	0.0255028	1.11211	up
gene-LOC105164575	3.91842	3.94831	4.62631	21.797	9.13544	21.2344	1.65e-06	1.75941	up
gene-LOC105157063	1.05952	0.591732	0.261068	2.71105	2.40538	2.13999	0.00183858	1.52196	up
gene-LOC105159754	17.0681	18.9103	15.2797	4.67975	3.43233	5.26767	1.72e-20	-2.06927	down
gene-LOC105177562	0.059741	0.273897	0.053496	2.05222	0.13707	1.29762	0.00435366	2.03237	up
gene-LOC105174990	0.560071	0.52656	0.351477	1.70957	1.4013	1.9033	1.42e-06	1.53353	up
gene-LOC105167627	11.5133	7.90768	8.72718	34.0249	20.3711	35.4589	7.26e-06	1.41991	up
gene-LOC105168457	5.53979	5.59043	3.90209	10.3248	21.5995	11.4895	8.8e-05	1.24637	up
gene-LOC105176866	93.1707	116.21	126.319	55.193	79.5425	48.5368	1.62e-05	-1.02185	down
gene-LOC105169538	12.0385	11.0825	14.22	5.12608	6.83213	5.90369	1.02e-15	-1.16095	down
gene-LOC105156738	7.11869	10.9015	26.7829	0.957113	7.14282	0.389055	0.0148812	-1.7398	down
gene-LOC105165407	0.426656	0.205627	0.099303	1.03203	1.40588	0.63936	0.00514956	1.56407	up
gene-LOC105160791	10.3562	11.9409	11.3173	6.61533	5.51963	6.32762	1.04e-12	-1.06449	down
gene-LOC105167726	2.21189	1.38592	1.01404	0.786785	0.917179	0.74573	0.0118	-1.01682	down
gene-LOC105174256	20.9296	34.435	36.7942	88.3633	40.1141	107.627	0.0034385	1.17918	up
gene-LOC105170794	102.545	120.358	100.622	702.591	147.838	564.865	0.000269662	1.73236	up
gene-LOC105165426	71.7268	116.169	74.2176	128.55	343.727	235.108	0.00191504	1.17849	up
gene-LOC105177410	12.1194	11.3954	11.244	3.11761	6.29445	3.39315	7.93e-07	-1.55444	down
gene-LOC110012142	0.076683	0.062939	0.057464	1.14752	1.14802	1.18494	3.16e-23	3.6095	up
gene-LOC105169158	2.19887	1.72347	0.845628	8.57551	2.94086	6.40516	0.00477403	1.40054	up
gene-LOC105168487	83.8206	68.5656	69.5908	9.5676	32.4984	12.577	8.11e-06	-2.0051	down
gene-LOC105175781	34.5428	47.008	71.9985	37.197	12.502	26.6824	0.014054	-1.06856	down
gene-LOC105157815	6.28954	7.1509	5.28224	30.6309	21.7894	29.9291	1.38e-18	1.91971	up
gene-LOC105170945	21.8762	20.0485	22.1134	8.16329	10.4319	7.10953	4.67e-14	-1.45416	down
gene-LOC105171216	20.2327	26.667	37.4876	16.0356	11.7771	18.5052	0.000828977	-1.00545	down
gene-LOC105164344	35.5973	31.9881	32.3685	1.78375	4.65206	2.23177	6.23e-27	-3.50878	down
gene-LOC105164094	39.6467	42.4132	37.6697	10.5767	12.9682	7.47128	4.08e-19	-2.10592	down
gene-LOC105161503	76.1787	63.9951	58.2166	663.136	163.152	563.951	1.14e-06	2.30555	up
gene-LOC105173576	65.9219	51.0511	28.4298	302.332	178.357	421.006	8.42e-08	2.25496	up
gene-LOC105167292	0.755483	1.28818	2.803	0.128148	0.113424	0.157936	6.05e-09	-3.15559	down
gene-LOC105155359	0.774283	2.10476	1.80397	6.12113	1.7322	17.4029	0.00471208	1.79075	up
gene-LOC105172394	52.2099	47.4885	43.8876	7.31968	3.74136	19.2661	7.65e-05	-2.06772	down
gene-LOC105178340	54.1125	51.5227	33.5039	21.2006	30.9384	21.6116	0.000192981	-1.061	down
gene-LOC105160713	26.0479	30.7003	31.7826	16.2949	19.2996	13.1513	6.47e-08	-1.0225	down
gene-LOC105174966	10.3217	10.4671	7.59994	26.8385	23.0192	24.5107	8.78e-10	1.29741	up
gene-LOC105158378	61.6343	39.4451	41.4543	131.589	237.033	121.166	1.97e-05	1.47833	up
gene-LOC105179517	43.562	51.287	38.2662	179.746	151.457	240.597	4.85e-15	1.84772	up
gene-LOC105180118	10.4626	14.8216	15.6732	4.38862	2.05701	2.39631	2.99e-10	-2.24078	down
PB.11282	1.50907	1.17599	2.17214	14.1836	18.6398	7.61204	1.38e-13	2.59233	up
gene-LOC105166021	3.96932	5.06453	1.75072	1.14306	1.25937	1.69174	0.00203565	-1.40895	down
PB.11111	1.74753	2.09235	1.80651	17.3469	7.73131	16.942	6.72e-13	2.56293	up
gene-LOC105179047	88.5649	72.5749	66.6709	24.1569	18.13	28.0012	8.36e-15	-1.86532	down
gene-LOC105171587	10.6945	8.00921	3.05227	67.8518	6.29052	67.4162	0.00360036	1.9064	up
gene-LOC105172501	0.457877	0.38447	0.555133	2.58659	3.55294	2.32821	2.46e-19	2.31987	up
gene-LOC105161924	35.7653	23.7822	23.7462	7.71291	6.77581	7.30949	2.7e-09	-1.54024	down
gene-LOC105157341	2.50747	1.74503	2.11493	5.74296	4.48985	5.35787	5.55e-05	1.04249	up
gene-LOC105175599	1.11266	0.901698	0.861123	1.75638	2.68206	2.28676	9.04e-06	1.11006	up
PB.17561	0.919533	0.808881	0.387692	0.207257	0.099782	0.355719	0.00474057	-1.51164	down
gene-LOC105174825	19.323	10.5922	7.05715	2.70778	8.68313	4.18399	0.0123629	-1.27031	down
gene-LOC105161063	2.45786	3.58655	3.80335	8.86252	6.82884	7.59481	4.62e-06	1.04665	up
PB.10502	0.752096	1.36547	1.30344	1.6167	3.27673	8.53285	0.00571978	1.52523	up
gene-LOC105164673	6.51763	8.6224	6.3317	4.41829	3.73264	3.69972	1.74e-07	-1.03959	down
PB.21014	9.62318	8.30545	5.66996	0	0	0.256171	1.91e-10	-4.39979	down
gene-LOC105180172	6.42736	7.20377	7.10288	2.33653	3.62512	1.87739	6.87e-08	-1.51503	down
gene-LOC105159812	3.82486	3.80008	3.38966	11.3429	9.40116	9.50178	1e-12	1.25734	up
gene-LOC105162469	2.21022	3.62412	3.64284	10.8714	10.4531	8.78466	2.25e-10	1.46293	up
gene-LOC105173532	1.1812	1.65498	0.194114	1.23435	9.62655	4.70186	0.0190874	1.47458	up
gene-LOC105172820	0.752192	0.902194	8.18404	0.684975	1.3367	0.238185	0.031258	-1.54098	down
gene-LOC105175925	35.1052	43.3824	24.4904	272.761	95.8642	382.164	3.32e-07	2.42083	up
gene-LOC105165390	23.5323	20.1012	16.3687	79.8959	76.5831	76.0194	1.6e-18	1.73823	up
gene-LOC105175266	71.916	36.9787	42.88	23.1693	32.1335	15.9118	0.00114469	-1.18549	down
gene-LOC105170870	3.0877	8.75421	20.6674	4.07035	0.716804	2.74644	0.00727253	-1.73502	down
gene-LOC105168255	0.616271	0.546251	0.337949	1.3119	1.94762	1.6672	1.21e-05	1.45484	up
gene-LOC105167102	17.9134	16.1953	20.2409	7.46369	11.9035	10.8168	3e-05	-1.02692	down
gene-LOC105167853	3.53404	3.6772	4.51431	0.612315	0.338112	0.367806	2.75e-21	-3.05386	down
gene-LOC105170584	4.18089	4.29969	4.21948	0.85947	0.727122	0.684027	2.83e-29	-2.56665	down
gene-LOC105164364	0.948242	1.46717	1.19491	2.90539	3.68497	2.61909	9.83e-07	1.14745	up
PB.6307	2.57739	3.05363	2.85022	0.697822	0.566675	1.06772	1.12e-10	-1.94382	down
gene-LOC105167029	0	0	0	1.03867	6.74456	3.32553	1.11e-16	5.7377	up
gene-LOC105174011	4.92561	6.36581	10.9283	1.48252	0.610431	0.555018	1.03e-10	-2.87287	down
gene-LOC105165669	0.982553	1.92128	1.56958	0.483199	0.663459	0.503741	4.93e-06	-1.54281	down
gene-LOC105163543	284.226	320.462	317.473	74.9884	165.636	73.9356	1.59e-06	-1.64738	down
gene-LOC105178640	3.70433	5.32341	8.13287	1.73195	1.35741	1.26392	2.29e-09	-2.03311	down
gene-LOC105157960	8.46026	8.46297	8.60774	2.27239	4.78086	1.58345	6.95e-07	-1.8764	down
gene-LOC105170898	2.69322	4.29452	4.90667	0.020973	0	0.015316	1.76e-43	-6.9628	down
gene-LOC105177943	0.482748	1.26463	0.567964	7.02733	2.13382	12.7431	1.98e-05	2.51788	up
gene-LOC105157979	17.3836	19.1149	11.245	1.80542	5.32875	1.68407	1.07e-06	-2.28703	down
gene-LOC105158519	18.0203	23.2973	13.5094	101.962	34.0058	80.0671	0.000128516	1.6179	up
gene-LOC105172181	1.64033	2.76962	3.00817	0.966	0.379449	0.613652	4.48e-06	-1.91015	down
gene-LOC105157749	0.47226	0.801338	0.801398	1.36712	2.63426	1.94643	7.89e-05	1.30716	up
gene-LOC105171964	25.3646	26.6759	33.8282	8.22914	3.9586	8.3923	5.8e-12	-2.16231	down
gene-LOC105157984	9.31732	4.92235	4.62615	1.79122	3.42675	2.0834	0.00101106	-1.45853	down
gene-LOC105172282	13.8751	21.1645	27.9712	11.8675	7.60846	9.55779	0.000109812	-1.22258	down
gene-LOC105176719	1051.11	1237.83	1241.3	613.728	720.094	665.551	1.34e-16	-1.03204	down
gene-LOC105158194	1.39087	0.947016	0.861981	0.041813	0.45489	0.06413	0.00478523	-1.9306	down
gene-LOC105169656	0.03939	0.023711	0.014484	2.88681	8.41341	3.94411	2.3e-36	6.29502	up
gene-LOC105165956	64.9227	73.8176	39.8247	12.4668	56.3011	14.7317	0.0116888	-1.17891	down
PB.8264	1.07064	0.834311	0.91314	0	0.327551	0.16525	0.0233393	-1.67388	down
gene-LOC105165800	23.5514	24.9279	20.1244	6.89162	16.969	5.57613	0.00238895	-1.28927	down
PB.5232	0.261642	0.176592	0.224216	5.78533	13.3691	6.25906	6.46e-30	4.75039	up
gene-LOC105157536	4.38411	3.56155	2.5512	7.81478	10.0946	10.5309	2.52e-05	1.19971	up
PB.9980	5.93923	5.29628	6.1152	0.822051	1.28137	0.663704	3.83e-21	-2.71052	down
gene-LOC105155664	39.3535	41.1947	35.1315	99.9523	58.2535	153.739	0.0016355	1.15368	up
gene-LOC105179201	32.7044	20.1431	14.0365	48.2536	119.472	73.2984	0.000566597	1.50181	up
gene-LOC105162858	24.0234	6.99497	9.30884	3.38125	7.57059	3.44658	0.00619281	-1.46088	down
gene-LOC105173165	7.13249	6.31274	6.90012	15.7373	26.0225	19.3824	1.62e-09	1.39653	up
gene-LOC105173450	75.135	79.7525	80.888	18.9424	35.3673	15.1124	7.32e-08	-1.86111	down
gene-LOC105156683	0.377542	0.500638	0.384557	1.72746	1.51009	1.51442	1.01e-16	1.69801	up
gene-LOC105171288	0.055156	0.064249	0.041146	0.333308	0.284499	0.365948	2.45e-09	2.23459	up
gene-LOC105160880	29.4014	26.9721	19.428	54.1418	55.3879	71.684	9.83e-06	1.08348	up
gene-LOC105171402	4.86116	6.04482	6.38542	2.29316	1.66605	1.74241	1.36e-19	-1.49684	down
gene-LOC105158214	2.8319	5.35989	9.44776	0	0.045894	0	3.49e-23	-6.19537	down
gene-LOC105163151	12.7302	6.64442	16.3454	2.12683	2.58719	1.37686	3.39e-10	-2.53775	down
gene-LOC105172993	1.46935	1.68494	2.71211	0.765069	1.08476	0.493909	0.000772096	-1.38146	down
gene-LOC105164774	65.5599	65.8879	79.7135	24.1459	31.3304	24.7824	4.71e-18	-1.58319	down
gene-LOC105174958	15.5866	19.0097	18.2745	1.89974	8.69753	3.47028	0.000234073	-1.85379	down
gene-LOC105178122	21.9225	18.544	21.9539	5.67711	7.81281	3.03114	4.87e-08	-1.90628	down
gene-LOC105174930	1.66121	1.07245	0.876845	0.032264	0.327774	0.049994	0.000133838	-2.47954	down
gene-LOC105174879	1.01296	0.288424	0.814784	4.33741	3.20457	3.55591	2.66e-05	1.94113	up
gene-LOC105162644	0.025447	0.029407	0.193613	3.09486	1.64281	2.6357	1.26e-12	3.94506	up
gene-LOC105168133	6.37963	6.99425	7.08648	1.90001	2.27777	1.11309	4.08e-13	-2.10083	down
gene-LOC105167395	4.57369	2.66104	7.03457	1.05753	2.25854	1.37946	0.000239365	-1.64497	down
gene-LOC105176417	0.209255	0.679311	0.872677	2.11395	1.26924	1.70728	0.0146488	1.20687	up
gene-LOC105169717	0.517026	0.23469	0.679814	1.31387	1.42938	1.37398	0.00499489	1.192	up
gene-LOC105165170	1.23836	2.02464	1.71483	101.563	117.638	92.1371	1.15e-254	6.25619	up
gene-LOC105175311	4.61008	5.04285	5.28425	2.6529	2.41291	2.39038	3.51e-17	-1.13531	down
gene-LOC105175092	180.464	161.09	142.517	34.8497	144.944	41.4315	0.0216032	-1.1572	down
gene-LOC105174163	2.43238	4.14022	6.354	2.60086	1.57495	2.49575	0.00720658	-1.01663	down
gene-LOC105167478	1.48936	1.53035	1.61444	1.03944	0.507225	0.93256	0.00500325	-1.00972	down
PB.8704	17.3588	12.3376	10.8593	4.03689	11.2449	4.12835	0.000400754	-1.34338	down
gene-LOC105171064	0.325341	0.554939	0.452984	1.14336	1.29432	1.03752	5.99e-06	1.17681	up
gene-LOC105166719	70.7059	207.169	224.449	74.2101	59.1245	89.8834	0.00337794	-1.22186	down
gene-LOC105158381	98.0992	102.718	96.0384	30.9488	41.4033	43.6812	2.99e-18	-1.51631	down
gene-LOC105168347	222.002	160.439	140.245	43.7432	167.482	46.3396	0.0378991	-1.06372	down
gene-LOC105159716	13.2159	11.5082	9.78006	3.65654	5.25714	2.90234	4.28e-09	-1.6539	down
gene-LOC105159125	5.59088	6.67203	9.23664	2.4243	3.55911	3.03769	9.74e-07	-1.302	down
gene-LOC105167522	1.42569	0.622967	0.832492	0.185147	0.244346	0.121761	4.2e-07	-2.23635	down
gene-LOC105162612	0.662641	0.769944	1.04937	4.86409	4.07606	3.97223	3.95e-24	2.16037	up
gene-LOC105171867	3.15618	2.53166	1.73723	15.61	24.5252	12.9209	8.21e-14	2.42751	up
gene-LOC105173514	29.5185	25.3086	23.6851	5.67384	8.14943	7.13444	1.98e-18	-2.02992	down
gene-LOC105170461	1.7046	1.02349	0.220431	13.2228	24.7294	12.8058	1.6e-07	3.05683	up
gene-LOC105166364	384.178	327.052	414.671	68.0683	49.2231	100.26	1.2e-14	-2.40292	down
gene-LOC105176847	62.8445	74.921	69.9607	29.484	35.1032	37.9038	3.34e-17	-1.18244	down
gene-LOC105175906	3.1508	2.81945	2.86659	6.70322	12.6939	6.32798	0.000110024	1.25101	up
gene-LOC105160578	22.8663	20.4348	19.1337	8.91901	12.2416	9.90293	3.04e-11	-1.2082	down
gene-LOC105176712	18.8223	10.6689	10.2129	3.30886	4.3148	2.62642	1.67e-09	-2.08624	down
gene-LOC105175709	57.776	63.3673	59.9871	30.0807	28.5754	31.0103	6.03e-43	-1.18514	down
gene-LOC105168514	27.5863	30.922	27.0849	13.6443	14.333	13.2149	1.71e-12	-1.12688	down
gene-LOC105168046	9.71445	11.8492	8.59366	18.9936	52.8524	24.2458	0.000484133	1.38147	up
gene-LOC105161436	2.97419	12.2737	15.1066	4.09504	2.90035	3.71599	0.00528944	-1.43952	down
gene-LOC105172909	8.83964	15.2539	15.0895	2.05028	7.27424	1.58151	0.00122982	-1.72688	down
gene-LOC105163507	4.98987	4.22907	1.98035	23.7987	52.2613	57.0615	1.22e-11	3.05845	up
gene-LOC105157065	3.60491	3.72419	2.30268	24.3351	22.5391	43.4628	2.31e-16	2.87849	up
PB.14035	4.0744	1.70807	2.25678	1.56108	0.514499	0.605487	0.0063273	-1.4728	down
gene-LOC105171975	1.44502	1.48744	1.78246	0.124633	0.15451	0.237612	4.54e-15	-2.90718	down
gene-LOC105157101	288.363	205.257	125.978	29.0712	95.8633	37.1555	0.000122419	-1.88617	down
gene-LOC105179008	25.1971	22.7273	32.2062	1.70447	1.1311	0.559008	7.41e-29	-4.37686	down
gene-LOC105166611	1.10633	0.79633	1.26391	2.40267	3.70222	2.90069	0.000108449	1.23523	up
PB.7171	2.18503	2.50591	1.66858	0.689412	2.28707	0.729379	0.0278065	-1.01823	down
gene-LOC105168977	0.266699	0.273131	0.126562	0.755411	1.06797	0.556559	0.000738214	1.4804	up
gene-LOC105177042	4.79586	5.24461	4.08003	40.4383	30.1799	67.4528	7.8e-19	2.95539	up
gene-LOC105167300	0.995079	1.35275	0.787893	0.339321	0.434913	0.227208	1.37e-06	-1.7104	down
gene-LOC105169945	13.1101	19.9799	7.65757	51.5545	27.4289	84.0437	0.000495107	1.62291	up
gene-LOC105176726	0.34415	0.284494	0.366659	0.949335	1.61712	0.661408	0.000979901	1.35626	up
gene-LOC105157448	1.21472	1.51566	1.45219	0.799478	0.668782	0.555292	1.34e-07	-1.15604	down
gene-LOC105168140	7.13511	9.62038	8.26818	25.9308	39.3845	28.1957	2.48e-15	1.68934	up
gene-LOC105159026	5.48581	7.58374	6.23381	23.2947	44.6626	21.19	2.37e-09	1.92297	up
PB.1984	29.4555	25.5425	23.9135	88.9841	43.5598	106.88	0.000230827	1.32268	up
gene-LOC105168730	27.9591	26.8954	18.9063	11.0206	17.1272	8.32332	0.000454145	-1.1312	down
gene-LOC105159086	44.0309	36.925	34.3951	12.3051	22.6579	11.3121	6.27e-06	-1.42096	down
gene-LOC105177437	1.60652	1.90291	1.61777	0.17854	1.21048	0.373737	0.0172824	-1.40023	down
gene-LOC105157314	28.7965	37.381	21.0386	175.299	207.889	388.691	8.77e-13	2.69891	up
gene-LOC105167699	2.73679	4.14548	4.46674	7.94456	11.9058	8.62227	1.63e-05	1.12075	up
gene-LOC105161686	0.670075	0.496945	0.1806	1.20901	1.35643	1.28148	0.0113956	1.17795	up
gene-LOC105157493	0.12314	0.080832	0.103847	0.294384	0.726908	0.389558	0.000165339	1.72893	up
gene-LOC105177837	0.426203	0.652735	1.62207	0.374733	0.292833	0.164158	0.00254015	-1.56773	down
gene-LOC105177596	7.22045	6.00453	3.78031	1.44285	2.88504	1.5066	3.29e-05	-1.61196	down
PB.978	3.37377	0.47343	1.82526	5.70984	6.41426	9.17765	0.0188868	1.36881	up
gene-LOC105166766	4.39101	8.49703	9.10041	38.1947	4.98115	25.391	0.0352942	1.22366	up
gene-LOC105169692	17.9986	16.0318	17.9021	6.38746	3.25327	4.08915	5.28e-11	-1.92571	down
gene-LOC105174058	80.9033	75.6877	61.3111	290.039	150.857	285.692	2.29e-06	1.48418	up
gene-LOC105155957	0.601825	1.17905	1.24071	4.20689	4.00165	3.71752	1.24e-10	1.7713	up
gene-LOC105178999	195.156	177.085	150.607	38.9296	47.1598	42.2851	9.25e-30	-1.92962	down
gene-LOC105164303	34.8303	33.0288	30.2021	16.0361	22.3903	15.1812	8.87e-08	-1.07772	down
gene-LOC105156391	15.5422	10.6392	8.33253	18.5898	50.3398	32.4107	0.00263882	1.21769	up
gene-LOC105160682	2.59349	2.84694	2.65466	11.4903	7.50231	9.62247	2.01e-11	1.87929	up
gene-LOC105163320	124.12	113.283	90.2165	38.5374	65.4853	37.3473	6.94e-06	-1.27375	down
gene-LOC105157220	1.37193	0.966382	1.21001	0.030086	0.097367	0.054043	8.02e-21	-4.00919	down
gene-LOC105159542	24.7066	24.2606	18.629	87.6764	37.9588	107.873	0.000170845	1.49372	up
gene-LOC105178317	0.346219	0.734215	0.79607	3.85541	5.72177	3.17481	3.93e-10	2.41052	up
gene-LOC105170906	10.6693	12.5606	17.3369	6.36854	7.16718	6.24867	1.13e-07	-1.16979	down
PB.6487	0.159506	0.033621	0.106038	0.399747	0.411171	0.442544	0.00269791	1.58878	up
gene-LOC105166523	0.389469	0.252604	0.217602	1.19311	0.833809	0.914606	0.000638016	1.21876	up
gene-LOC105169481	8.17888	5.03474	3.0334	20.3951	8.17647	23.0087	0.00699553	1.31631	up
gene-LOC105161645	5.2851	5.84049	8.22715	0.522331	0.977383	1.23864	1.3e-14	-2.8153	down
gene-LOC105175378	2.28909	0.846403	1.1176	3.32698	7.12819	3.92939	0.00559626	1.36104	up
gene-LOC105155932	0.377746	0.702048	1.32136	0.498606	0.32077	0.383559	0.0285294	-1.03319	down
gene-LOC105169983	20.4122	23.0175	18.7434	8.08385	16.344	9.65575	0.000622994	-1.01447	down
gene-LOC105170442	0.068641	0.283468	0.149919	0.816434	0.844909	0.838862	5.33e-05	1.90191	up
gene-LOC105155533	8.29375	7.61556	4.36106	31.8233	6.88841	33.428	0.00895643	1.41147	up
gene-LOC105175193	14.4655	10.4229	14.8519	1.52563	2.93823	0.787857	6.81e-10	-2.80524	down
gene-LOC105174133	630.375	428.409	537.5	141.332	168.174	177.187	2.03e-16	-1.8714	down
gene-LOC105160953	3569.52	2903.86	2680.55	182.94	792.769	202.81	1.54e-07	-2.75103	down
gene-LOC105156318	10.7051	11.8513	8.60995	21.7053	40.2859	26.436	1.58e-05	1.28521	up
gene-LOC105178892	0.839343	0.400912	0.530396	0.202939	0.228925	0.16623	2.62e-05	-1.4813	down
gene-LOC105162689	56.4472	48.9701	35.7033	92.2963	188.949	102.682	0.00118883	1.10895	up
gene-LOC105161415	54.3998	34.2446	37.7075	12.4277	25.2058	14.9094	5.49e-07	-1.46596	down
gene-LOC105164746	3.69069	5.61473	4.53226	13.7997	14.2085	13.2318	1.34e-26	1.41741	up
gene-LOC105176157	11.5195	9.56118	8.65075	4.39377	5.89999	5.75131	9.39e-06	-1.08391	down
gene-LOC105167204	0.670776	0.780223	0.927817	0.414514	0.389942	0.344334	1.21e-09	-1.12338	down
gene-LOC105157069	2.65684	1.264	0.974567	0.662285	0.70273	0.507959	0.00137817	-1.41308	down
gene-LOC105179048	555.16	423.075	352.06	60.5466	223.512	57.3862	0.000214148	-1.9089	down
gene-LOC105166069	74.4708	121.696	99.7203	228.842	258.029	282.346	6.91e-09	1.1949	up
PB.20768	0.225788	0.133546	0.058552	0.392504	0.378415	0.244724	0.0201168	1.08033	up
gene-LOC105156326	0.547271	0.578683	0.453488	114.619	182.152	106.682	2.9e-130	7.32671	up
gene-LOC105155699	0.729393	0.421728	0.274491	1.20804	1.29001	1.19566	0.011052	1.05585	up
gene-LOC105175834	49.3726	61.296	53.6892	209.165	40.3646	158.333	0.0475447	1.0035	up
gene-LOC105156022	14.8783	22.3005	20.1687	4.17669	6.25107	5.84279	1.03e-17	-1.9504	down
gene-LOC105161381	78.4142	75.424	61.4936	142.602	398.516	137.025	0.00409785	1.25599	up
gene-LOC105174850	3.70913	1.27531	6.32552	1.85521	1.12589	1.08637	0.012601	-1.31179	down
gene-LOC105164718	0.6582	1.24571	0.909506	2.13633	2.65155	2.18847	3.05e-05	1.1052	up
PB.1469	1.54158	0.965087	0.73346	3.0595	3.11701	2.27459	0.000150707	1.15461	up
gene-LOC105160989	1.10628	1.82936	1.83367	0.729988	0.604031	0.955908	0.00032148	-1.16404	down
gene-LOC105166820	1.43289	2.03913	2.24089	5.47068	4.09598	5.15165	9.86e-07	1.16598	up
gene-LOC105180251	3.8357	1.46817	7.17419	1.15919	0.932025	0.159119	0.00174832	-2.02635	down
gene-LOC105161218	0.524384	1.06941	1.29153	0.646549	0.366111	0.413518	0.0106849	-1.07304	down
gene-LOC105164363	10.9083	5.35716	4.46649	29.01	15.495	40.6195	0.000526814	1.64132	up
gene-LOC105178617	0.952961	0.843997	1.03705	0.302468	0.094246	0.050747	4.94e-05	-2.30824	down
gene-LOC105175606	2.88128	3.3959	3.38238	1.99689	1.85299	1.15972	6.88e-06	-1.09072	down
gene-LOC105162202	2.81065	2.99409	2.67843	2.80437	15.8763	4.84324	0.0442776	1.09202	up
gene-LOC105158360	56.6132	48.8365	45.8563	12.3265	26.5971	13.0999	1.32e-06	-1.64656	down
gene-LOC105178788	21.6765	22.2078	25.8013	10.855	7.92149	11.0884	7.82e-12	-1.32331	down
gene-LOC105155217	9.55459	9.68945	5.53389	24.7266	22.2406	53.5791	6.15e-05	1.6833	up
gene-LOC105158279	0.38911	0.511247	0.307964	0.586025	3.19181	1.0232	0.0110045	1.47657	up
gene-LOC105158872	422.916	332.218	349.813	18.3803	78.3296	15.2587	4.27e-07	-2.86387	down
gene-LOC105175896	62.3969	58.878	54.7744	25.1589	19.5647	36.2469	7.9e-06	-1.24133	down
gene-LOC105167396	2.85343	6.62244	7.0446	15.4301	13.2081	12.6236	0.000591555	1.12071	up
gene-LOC105177037	1560.37	1003.2	824.019	194.7	345.352	145.647	6.61e-09	-2.3203	down
gene-LOC105172082	0.256922	0.431219	0.362019	0.876154	1.04013	0.933963	1.99e-05	1.21215	up
PB.3618	7.35722	9.96933	12.0872	2.53907	4.3826	1.77922	1.91e-06	-1.80034	down
gene-LOC105157184	0.822582	0.585075	0.89574	0.310674	0.485189	0.256181	0.00162963	-1.22411	down
gene-LOC105169657	2.77995	6.22728	5.48715	3.56637	2.06351	1.59866	0.00583657	-1.12036	down
gene-LOC105164086	2.58039	8.5431	9.15472	1.60982	4.58877	1.63804	0.012624	-1.32602	down
gene-LOC105170781	2.10067	2.73355	2.46558	7.50598	7.42963	6.41736	1.96e-30	1.41209	up
gene-LOC105173101	56.4291	71.714	62.0819	30.6643	28.2786	31.2898	2.17e-46	-1.39787	down
gene-LOC105159057	3.99737	7.14987	4.99955	88.3934	38.1742	330.182	5.7e-10	3.74114	up
gene-LOC110012292	0.119609	0.503754	0.414049	1.02281	1.8528	1.21089	0.00228323	1.56754	up
gene-LOC105161337	18.9383	23.7308	21.8337	13.3303	8.26989	12.6404	2.9e-06	-1.08596	down
PB.13027	15.4188	23.0604	34.1752	8.95933	1.39211	7.00894	0.0100882	-1.52579	down
gene-LOC105166251	0.831908	0.58564	0.611064	0.239315	0.405912	0.404612	0.00337232	-1.06767	down
gene-LOC105160707	0.35413	0.604329	0.697254	2.32035	2.08932	1.87488	3.89e-08	1.67344	up
gene-LOC105165864	0.197247	0.447879	0.440894	2.26429	1.50593	3.35584	9.73e-08	2.31207	up
gene-LOC105165220	3.32368	2.1797	3.61595	1.58241	0.565932	1.10549	0.000313643	-1.48077	down
gene-LOC105160895	82.1889	63.6115	56.4564	10.7388	17.5547	9.05594	8.49e-15	-2.50169	down
gene-LOC105169911	0.460023	0.864226	1.21717	0.068262	0.494841	0.068885	0.00958495	-1.63101	down
gene-LOC105168211	5.7353	3.91979	3.88758	0.04674	0.673317	0	0.0019739	-2.34921	down
gene-LOC105161551	76.2671	77.1947	42.9401	7.78756	12.1954	7.26839	5.25e-18	-2.90051	down
gene-LOC105158473	1.18169	1.90372	2.43896	5.91142	3.55812	4.35732	0.00136228	1.09491	up
gene-LOC105172427	1.06386	1.67113	1.66688	4.59642	3.49116	4.32085	2.26e-07	1.29112	up
gene-LOC105169373	0.755608	2.00559	2.53715	10.32	0.494396	13.1721	0.0458075	1.40491	up
gene-LOC105160526	17.7636	16.6489	16.6118	7.76162	12.6358	7.4157	3.42e-07	-1.39879	down
gene-LOC105174015	86.6099	82.5971	46.4514	14.0628	16.6109	16.8996	5.27e-15	-2.27642	down
gene-LOC105175403	7.65003	6.85031	3.2423	54.0147	13.9333	59.9209	1.99e-05	2.35677	up
gene-LOC105168414	1.76459	2.63835	2.63644	0.027518	0.466412	0.150181	1.55e-05	-2.76862	down
gene-LOC105168384	1.3332	1.26965	1.10701	3.50691	2.58861	3.30988	2.53e-06	1.09864	up
gene-LOC105168286	2.32302	2.68343	3.59827	51.3588	75.4736	34.5003	5.7e-29	3.77175	up
gene-LOC105170474	423.356	344.422	233.129	157.553	123.08	186.637	0.000144507	-1.16839	down
PB.12178	8.76763	1.87055	2.03886	63.5727	19.744	48.5282	5.76e-12	3.7213	up
gene-LOC105176287	3.01948	3.00778	3.37432	9.55801	9.41669	9.30729	1.41e-33	1.38639	up
gene-LOC105159015	2.64899	4.02775	4.70083	2.19948	1.7302	1.7637	0.00150556	-1.09971	down
gene-LOC105175901	3.39817	4.15497	5.43192	14.9194	11.4334	12.9055	7.76e-10	1.37259	up
gene-LOC105155675	1.1785	2.26095	0.764862	33.3238	7.67278	22.9213	2.71e-09	3.22613	up
gene-LOC105162425	139.039	108.627	96.2492	11.7084	45.1779	12.8745	1.13e-05	-2.20288	down
gene-LOC105162882	0.701604	0.772505	0.999386	0.532689	0.337467	0.235502	0.000517621	-1.25496	down
gene-LOC105161995	24.0624	26.6836	22.7649	0.015392	0.078796	0.098805	3.82e-73	-7.78793	down
gene-LOC105172409	1.28845	0.663289	0.641662	0.22344	0.246506	0.166208	9.01e-07	-2.03975	down
gene-LOC105172671	25.1414	39.3047	19.1267	7.39968	7.3637	5.73123	2.69e-09	-1.96505	down
gene-LOC105177463	20.1088	19.8982	12.8538	73.2956	67.259	116.358	4.42e-10	2.06193	up
gene-LOC105167484	43.4722	57.5823	72.5798	34.0737	27.2314	34.2994	1.41e-05	-1.02278	down
gene-LOC105167193	30.7482	35.1366	43.3501	1.89171	11.1474	1.02923	0.000150769	-2.42589	down
gene-LOC105165231	0.600024	0.699904	0.576086	6.83996	3.53555	5.67895	1.94e-15	2.73848	up
gene-LOC105171247	3.43996	1.6906	3.44456	0.197956	0.227793	0.150425	1.32e-19	-3.69848	down
gene-LOC105163211	0.738437	1.16917	1.03556	5.70148	0.878474	6.07449	0.00709366	1.54521	up
gene-LOC105155248	11.7579	15.5495	15.5974	0.030903	0.324058	0.006586	3.92e-16	-5.21014	down
gene-LOC105176698	4.23081	5.01635	4.913	10.6784	10.9711	10.3731	3.35e-28	1.00616	up
gene-LOC105160318	64.4541	76.8339	68.1256	205.814	119.017	185.704	1.57e-05	1.09883	up
gene-LOC105179689	48.9529	53.0608	38.8287	10.4034	22.2888	10.7074	3.64e-07	-1.77507	down
gene-LOC105162940	111.336	98.4665	80.4452	42.2136	72.4354	43.467	8.13e-05	-1.08066	down
gene-LOC105160019	0.458592	0.583672	0.348229	1.29229	1.67031	0.865408	0.00082266	1.19741	up
gene-LOC105161749	11.9035	14.6889	15.5829	5.79161	7.80031	5.45561	3.58e-10	-1.29131	down
gene-LOC105169154	12.6271	11.9071	10.6373	2.15142	3.09779	2.71023	3.51e-29	-2.28463	down
gene-LOC105169249	0.471684	0.410273	0.281027	6.48657	0.356561	3.4484	0.00160702	2.11931	up
gene-LOC105171053	46.4161	25.8577	17.4485	0.192414	0.922342	0.201134	5.97e-16	-4.98941	down
gene-LOC105167066	0.909373	0.970554	1.24182	13.1741	127.016	22.8409	1.15e-11	4.27206	up
gene-LOC105174461	6.5684	4.66943	2.42149	0.598277	2.15302	0.305436	0.00259146	-1.86348	down
gene-LOC105168554	0.255582	0.196111	0.668487	2.9725	1.04022	0.973015	0.0165413	1.38017	up
gene-LOC105170103	0.906389	0.543781	0.842438	2.38976	1.40561	1.70855	0.00461281	1.00472	up
PB.6243	1.3233	2.30239	1.75846	6.98815	7.19669	4.05095	6.5e-06	1.51234	up
gene-LOC105158037	72.944	77.7538	62.7406	19.9247	50.8871	19.8904	0.000864797	-1.33261	down
gene-LOC105159008	2.8213	4.80563	4.52423	28.4076	1.85774	13.0774	0.0486602	1.27987	up
PB.12142	4.40707	1.88898	1.61916	8.46593	6.01825	9.42387	0.00255443	1.31155	up
gene-LOC105159743	123.469	133.522	111.719	40.7809	97.1881	57.6893	0.000167671	-1.24385	down
gene-LOC105170167	58.8777	53.7539	41.2333	111.717	125.159	123.368	1.7e-07	1.02492	up
gene-LOC105168646	15.2439	11.474	9.26772	21.5475	51.7482	24.2798	0.00505422	1.10233	up
PB.18070	91.4185	72.0056	65.0602	11.4339	20.5316	13.518	1.31e-19	-2.42709	down
gene-LOC105155302	20.1057	36.0225	88.7303	0	0.164421	0.127553	1.92e-22	-6.39331	down
gene-LOC110011697	1.02447	0.475664	0.485926	4.35075	1.06456	2.852	0.00704603	1.53063	up
gene-LOC105168212	4.27392	5.17979	4.17285	10.7304	21.4382	11.5813	4.02e-06	1.43395	up
gene-LOC105164521	1.17466	0.948438	1.15767	3.3724	2.50458	2.7587	6.37e-06	1.1169	up
gene-LOC105169917	6.3997	4.97851	4.16483	0.193239	2.52412	0.242253	0.00714247	-1.84667	down
gene-LOC105169474	17.3545	25.9071	18.5846	45.9269	45.6159	48.3862	4.69e-12	1.12328	up
gene-LOC105175215	4.931	4.52395	4.17256	15.3544	37.4225	23.2886	2.22e-10	2.29856	up
gene-LOC105174168	2.81938	3.47308	3.12478	27.1568	32.3	22.1909	6.95e-58	2.89073	up
gene-LOC105159979	0.378184	0.294917	0.245484	1.15862	0.721465	2.89461	0.000455549	1.87002	up
gene-LOC105162906	1.35996	0.577011	0.407529	1.79104	4.84711	4.06063	0.00399525	1.60323	up
gene-LOC105165853	9.09378	13.8646	11.6754	38.2451	61.0418	33.2778	1.35e-09	1.73327	up
gene-LOC105156377	6.50404	7.55943	7.49434	3.19381	4.60851	2.95797	1.97e-07	-1.15579	down
gene-LOC105168237	48.4492	56.6866	41.8903	145.34	95.8253	187.166	3.36e-06	1.34547	up
gene-LOC105156190	0.837171	0.652005	0.805277	44.0148	57.4491	46.6244	2.67e-118	5.71738	up
gene-LOC105157708	0.268927	0.460669	0.37959	0.930461	1.55728	1.05326	3.49e-05	1.41452	up
PB.12875	20.0403	19.7463	12.3674	0.592975	0.89645	0.304033	1.33e-30	-4.64792	down
gene-LOC105176691	0.608084	0.609715	0.528103	3.12373	3.06172	2.41393	1.82e-14	2.02619	up
gene-LOC105175204	72.2306	62.898	55.5632	28.6854	35.9377	23.5337	3.41e-08	-1.26929	down
gene-LOC105159416	0.249185	0.070431	0.11879	8.7042	21.8504	6.45039	2.94e-19	4.96296	up
gene-LOC105176377	14.1208	9.24324	6.50638	1.84641	6.28799	1.50747	0.0049654	-1.54168	down
gene-LOC105167417	3.88985	3.8108	3.79172	18.5935	7.1611	17.9524	1.97e-05	1.63459	up
gene-LOC105165500	42.9112	32.9364	28.5646	5.07029	14.4011	4.29291	4.6e-06	-2.10982	down
gene-LOC105178259	13.3847	8.23616	5.24166	43.5409	14.7972	36.4027	0.00326315	1.43786	up
gene-LOC105162397	0.941114	1.04292	1.08767	2.47743	2.5537	3.34707	1.87e-14	1.32289	up
gene-LOC105156859	2.47474	2.58216	2.59723	4.46827	8.38689	5.83142	1.39e-06	1.08479	up
gene-LOC105169024	37.9765	37.1753	26.1744	80.4347	200.884	114.189	3.57e-06	1.69132	up
gene-LOC105165543	35.076	33.7204	49.8824	23.8584	8.93654	9.97005	4.16e-05	-1.50422	down
gene-LOC105167182	26.5135	36.6895	29.6504	87.1683	120.423	94.0451	9.75e-18	1.53332	up
gene-LOC105174319	1.53516	0.569014	0.459975	2.22939	4.58711	1.57563	0.0302623	1.23888	up
gene-LOC105160418	82.0901	55.7562	48.4457	9.98987	21.8338	13.7437	1.17e-08	-2.09161	down
gene-LOC105174746	78.7073	85.4728	72.3008	403.614	142.776	360.565	2.7e-05	1.63377	up
PB.156	1.52558	1.47664	1.80607	0.405147	0.098241	0.174225	7.96e-08	-2.62874	down
gene-LOC105166485	0.772406	1.07367	0.801245	0.322328	0.33456	0.287016	3.34e-05	-1.19743	down
gene-LOC105174205	0.424242	1.14196	0.773069	0.426229	0.084034	0.260323	0.00984335	-1.45495	down
PB.16775	2.0457	1.05227	0.836946	4.71826	2.78246	4.19909	0.00202253	1.14048	up
gene-LOC105156423	4.4294	5.23012	4.56684	2.8582	1.63509	2.96627	0.00037536	-1.0599	down
gene-LOC105156063	24.223	14.8494	7.56815	217.93	58.1503	195.732	7.26e-07	2.73007	up
gene-LOC105178367	0.253632	0.273909	0.410722	0.739724	1.46315	0.840904	0.000134558	1.39561	up
gene-LOC105166679	3.88141	5.8808	5.1778	10.8868	14.1129	11.645	7.37e-09	1.10322	up
gene-LOC105166787	0.157564	0.405583	0.306299	17.14	22.0473	15.408	1.27e-62	5.50311	up
gene-LOC105171698	0.277309	0.338723	0.342777	1.87086	1.72164	1.60166	6.33e-15	2.16996	up
gene-LOC105171585	20.7762	20.7126	5.44076	449.023	12.4626	322.194	0.00027114	2.5994	up
gene-LOC105173549	1.02824	1.77298	2.48203	0.864205	0.395042	0.853146	0.00170822	-1.35541	down
PB.14181	25.2692	31.0117	32.3505	2.78777	11.4666	3.15322	1.69e-05	-2.20621	down
gene-LOC105172961	0.468337	0.504678	0.653386	1.62567	3.14786	1.3115	0.000280143	1.56517	up
gene-LOC105167839	0.818407	0.807651	0.255478	1.41539	4.09488	1.33347	0.0102004	1.45796	up
gene-LOC105178679	63.3631	44.9221	56.8671	11.2994	19.8149	9.86391	3.45e-11	-2.10805	down
gene-LOC105167811	9.08854	7.00158	8.21595	0.78433	3.19291	0.815356	3.81e-05	-2.13571	down
gene-LOC105170886	46.3289	44.2158	39.0736	8.88212	12.2158	9.19171	5.22e-31	-2.25634	down
gene-LOC105162019	1.50296	4.1735	6.35138	1.5724	0.903511	1.26183	0.000710161	-1.64877	down
gene-LOC105167742	17.9744	38.9512	29.5244	1.26719	3.68371	2.67542	3.54e-15	-3.35668	down
gene-LOC105165283	4.49238	2.38727	3.0468	7.43025	6.87976	7.84696	5.87e-06	1.06916	up
gene-LOC105162062	20.1163	27.4261	23.3931	70.1283	46.2544	93.4833	4.8e-06	1.35682	up
gene-LOC105162097	33.9153	28.696	24.891	101.81	264.962	118.508	1.63e-06	1.94676	up
gene-LOC105178629	12.176	13.7744	9.82999	21.7319	52.1741	23.2826	0.00178234	1.17403	up
gene-LOC105165510	2.46922	1.95335	3.53755	1.29758	1.85074	0.917851	0.00317621	-1.08302	down
gene-LOC105180257	21.4429	23.4257	22.4201	6.77587	10.6072	8.80826	1.24e-20	-1.53896	down
gene-LOC105169918	8.82021	2.6628	7.36417	1.28963	0.138922	0.426327	3.41e-05	-2.67904	down
gene-LOC105169985	20.307	17.6138	13.0174	5.0417	14.0606	7.60214	0.0099553	-1.04005	down
gene-LOC105171455	0.2079	0.418144	0.154358	0.562552	2.06095	1.28481	0.00376683	1.65768	up
gene-LOC105159429	0.346579	0.82216	0.841906	0.935058	5.34964	1.59992	0.01758	1.43649	up
gene-LOC105160918	35.7972	38.1992	31.5905	79.0503	90.5357	98.9372	1.09e-14	1.10695	up
gene-LOC105176182	7.47743	7.26445	5.89856	14.921	24.8225	23.9721	2.95e-07	1.39449	up
gene-LOC105163758	4.4935	6.74578	4.90114	29.7053	17.4646	19.8765	2.09e-10	1.81697	up
gene-LOC105176850	3.65578	3.49505	2.86427	1.02068	2.78591	1.39369	0.0164438	-1.00747	down
gene-LOC110011984	0	0	0	4.62737	3.52548	6.31866	4.65e-37	7.60933	up
gene-LOC105157113	27.623	23.6318	31.2427	7.03898	12.2263	9.49144	2.68e-10	-1.6489	down
gene-LOC105174366	0.471015	0.472008	0.576221	1.29818	1.28122	1.01167	9.98e-07	1.01287	up
gene-LOC105166063	3.13383	3.23705	2.86437	8.27542	10.2188	9.93265	7.09e-12	1.26828	up
gene-LOC105174021	61.1546	80.7954	102.468	38.6232	48.48	41.9732	3.39e-06	-1.02318	down
gene-LOC105168154	2.7876	1.18466	1.04429	6.9208	3.59474	4.45096	0.0152056	1.16112	up
gene-LOC105171437	7.12913	8.07191	6.59495	14.3508	32.049	18.737	2.79e-05	1.3536	up
gene-LOC105166492	80.0882	90.1383	106.698	34.3026	22.5826	34.7877	8.99e-17	-1.77619	down
gene-LOC105178656	7.45585	9.69607	9.27417	29.7401	17.8426	27.4391	3.7e-06	1.277	up
gene-LOC105176270	1.25813	0.409903	0.578879	0.073419	0.360105	0.072894	0.000763742	-1.85769	down
gene-LOC105171650	16.7911	22.5707	23.5551	42.7482	66.9753	49.4194	1.18e-07	1.1956	up
gene-LOC105159497	28.1947	37.4698	33.5663	88.6548	98.4898	87.8346	1.61e-34	1.26954	up
gene-LOC105177766	19.8068	25.5029	26.8358	12.9565	13.9468	12.6552	1.06e-12	-1.03244	down
gene-LOC105158668	2.82868	4.32208	3.4621	9.5919	9.38031	9.83592	5.65e-08	1.19741	up
gene-LOC105161622	1.33944	1.99324	1.98864	3.0352	3.74259	4.32119	0.00269063	1.00098	up
gene-LOC105165993	3.57912	4.70487	3.61953	5.56161	10.8365	8.96809	5.42e-05	1.00153	up
gene-LOC105164293	16.8463	7.00616	4.14576	1.13437	5.48987	1.10241	0.0125866	-1.60113	down
gene-LOC105174604	30.8156	15.1624	10.9428	2.80667	6.46257	2.91605	1.14e-05	-2.14786	down
gene-LOC105162556	4.14468	9.31804	13.1915	1.99522	2.38887	2.20936	8.48e-07	-1.97676	down
gene-LOC105171729	0.393429	0.845574	0.968053	1.48958	1.86539	2.13697	0.0103403	1.06865	up
gene-LOC105177955	96.1483	82.9408	88.2657	20.9273	55.0464	23.547	0.000233592	-1.5135	down
gene-LOC105160803	10.9391	14.1779	9.44512	83.6479	104.161	85.4463	2.5e-41	2.79615	up
gene-LOC105179611	1.38135	1.17828	1.37951	0.339773	0.928985	0.407521	0.00381495	-1.28529	down
gene-LOC105172944	11.7238	18.2012	17.8619	47.2591	38.1527	44.6467	2.06e-09	1.28062	up
gene-LOC105174956	4.53279	5.36545	5.33594	13.0246	12.2232	11.9716	4.13e-15	1.03979	up
gene-LOC105179520	0.191743	0.041854	0	0.478381	0.623132	0.717439	0.0277568	1.64139	up
gene-LOC105173257	39.8522	47.5368	56.0948	11.7582	26.9244	13.5871	9.05e-06	-1.54859	down
gene-LOC105178436	28.745	32.5347	29.9902	14.1153	19.6155	14.9814	6.13e-11	-1.11342	down
gene-LOC105177920	41.6121	32.9493	31.8277	4.34838	26.0425	6.69718	0.00839784	-1.41742	down
gene-LOC105157644	45.0108	45.1346	45.2819	17.6036	23.5966	18.5317	7.03e-18	-1.34889	down
gene-LOC105169127	30.2435	27.1912	25.0835	6.82358	17.5187	7.50619	0.000114557	-1.48488	down
gene-LOC105160303	2.60385	4.04986	5.38968	1.26114	0.80602	1.29979	3.51e-08	-1.85305	down
gene-LOC105158215	4.25425	5.87075	3.38887	1.45999	2.09644	1.40794	8.51e-09	-1.68862	down
gene-LOC105171623	211.728	149.912	206.212	58.7183	59.0123	71.1907	2.16e-15	-1.76512	down
PB.20771	0.903206	0.890683	0.58498	0.150847	0.184829	0.228718	2.2e-09	-2.11041	down
gene-LOC105174768	0.896574	0.323643	0.485643	3.51029	2.04043	3.68394	2.35e-05	1.98846	up
gene-LOC105169606	6.58405	5.46332	4.76867	9.67346	27.5174	9.40231	0.00693241	1.18961	up
gene-LOC105162497	4.49059	4.28491	2.62041	13.2235	14.7441	13.0726	4.63e-10	1.60673	up
gene-LOC105156090	0.36064	0.312535	0.127406	0.52207	1.19416	0.75506	0.0157578	1.22693	up
gene-LOC105164351	0.758448	0.94068	1.30122	3.60515	1.50799	2.98214	0.00785886	1.13926	up
gene-LOC105172589	1.94066	1.11396	0.531845	1.61832	14.6804	4.14818	0.00937683	1.69844	up
gene-LOC105158541	8.53592	8.18563	7.7119	3.7475	6.27457	3.85184	4.82e-05	-1.04592	down
gene-LOC105170144	0.020201	0.070678	0.10837	0.67033	0.573138	0.337958	2.47e-05	2.33785	up
gene-LOC105157287	6.57216	9.62409	9.03235	20.0546	18.2997	19.52	2.68e-09	1.01291	up
gene-LOC105160847	1.61173	1.46792	1.55639	3.70242	4.01082	3.91013	9.65e-12	1.11055	up
gene-LOC105177541	12.0267	9.3017	12.3331	2.88689	8.149	2.74409	0.00283513	-1.34005	down
gene-LOC105161944	0.157171	0.074386	0.051512	0.556395	1.06702	0.874376	9.02e-07	2.46416	up
gene-LOC105178101	4.78041	6.86709	7.41271	13.9846	16.0697	14.7949	1.55e-09	1.02812	up
gene-LOC105168406	14.6176	35.4527	26.7393	121.137	22.5151	91.4981	0.023849	1.22848	up
gene-LOC105162904	0.429558	0.187159	0.253878	0.714242	1.32626	0.805936	0.00200024	1.35912	up
gene-LOC105180357	0.409889	1.50708	0	6.28289	5.2285	5.81672	0.0128884	1.84576	up
gene-LOC105164808	15.7268	19.8268	14.4238	1.4252	4.75974	1.98439	3.66e-09	-2.52452	down
PB.2316	14.5682	3.96009	11.8923	18.8484	108.25	18.9832	0.0130759	1.58585	up
gene-LOC105176916	11.2573	4.68664	4.51934	2.85258	2.22652	2.72444	0.00135811	-1.33885	down
gene-LOC105170259	9.0456	15.531	15.8426	5.603	6.38755	6.135	2.16e-07	-1.2802	down
gene-LOC105166275	437.027	307.301	493.119	159.338	34.0777	78.3469	3.69e-05	-2.0758	down
gene-LOC105161772	28.5765	35.4055	42.8568	16.4759	27.5965	14.1751	0.000745264	-1.02391	down
gene-LOC105175763	5.53565	7.70499	7.20664	57.5584	8.63814	28.9778	0.00136191	1.74749	up
PB.15782	163.787	156.06	124.714	52.3041	114.761	48.6192	0.0013146	-1.17382	down
gene-LOC105171471	2.25891	2.66242	3.05286	9.50077	7.12085	8.48872	3.41e-10	1.44342	up
gene-LOC105169977	11.2111	18.2167	20.9428	48.5993	31.9016	36.1489	0.00073056	1.00308	up
gene-LOC105177738	1.11925	0.548286	0.049024	4.09011	13.4762	9.13357	5.75e-05	2.70521	up
gene-LOC105165434	5.64422	5.82482	4.92994	8.46343	32.2567	9.41647	0.0158369	1.16457	up
gene-LOC105156536	3.37818	2.48344	1.72265	0.639539	1.719	0.618633	0.00551175	-1.36055	down
PB.5362	6.67945	7.64263	7.75801	1.79526	3.19037	3.00612	6.49e-09	-1.58408	down
gene-LOC105167891	327.479	462.9	380.188	800.412	1291	1120.92	4.24e-08	1.24802	up
PB.11257	1.79812	2.5126	1.83328	0.59369	0.381891	0.894391	1.76e-06	-1.73031	down
gene-LOC105160283	0.890767	1.02632	1.2941	0.105461	0.094052	0.023172	5.52e-14	-3.53043	down
gene-LOC105158326	0.90136	1.54355	0.945565	5.00748	4.41943	4.60264	1.44e-11	1.81135	up
gene-LOC105158302	186.386	131.281	118.111	311.598	294.592	404.008	0.000137655	1.1121	up
gene-LOC105177419	74.7827	74.6959	72.1355	15.0159	32.0494	44.6856	0.000592884	-1.32114	down
gene-LOC105178954	20.1223	32.7038	33.3115	10.0292	8.23737	11.2548	4.71e-10	-1.51777	down
gene-LOC105159689	5.0435	4.27137	3.19272	18.0225	17.2784	16.9351	7.31e-15	1.81649	up
gene-LOC105156225	4.84606	5.39837	4.47397	21.1098	11.422	14.8282	3.68e-08	1.59587	up
gene-LOC105163883	1.53925	1.39397	1.16143	4.24424	5.90487	5.76607	5.62e-14	1.72974	up
gene-LOC105172503	0.852494	0.763279	0.602396	0.03024	0.095849	0	1.93e-05	-2.91754	down
PB.18624	2.52057	2.36652	1.16619	4.26569	19.4968	4.72432	0.00345622	1.66894	up
gene-LOC105161997	8.78016	8.72791	10.4542	41.3128	22.1036	34.4002	7.87e-08	1.56752	up
gene-LOC105162507	3.51677	1.8448	1.10763	0.792049	0.836779	1.16183	0.00798397	-1.24128	down
gene-LOC105166397	1.73278	2.28588	1.84387	5.27942	9.93252	6.79647	6.75e-11	1.58081	up
gene-LOC105175817	0.311657	0.816659	0.579809	1.44194	1.455	1.29904	0.000970897	1.11988	up
gene-LOC105168929	10.6622	12.0783	10.7388	34.8362	17.8495	30.2922	7.44e-05	1.12871	up
gene-LOC105163200	2.58993	4.52717	4.54862	9.38361	9.33909	8.58054	2.47e-05	1.03026	up
gene-LOC105173125	14.8782	14.0581	16.1813	7.29394	10.3965	7.49925	6.26e-07	-1.00414	down
gene-LOC105158635	4.12617	4.75357	4.50933	11.5068	8.7025	10.7799	3.22e-11	1.1757	up
gene-LOC105161837	0.670828	0.396746	0.33529	1.11449	2.25868	1.28435	0.00255389	1.34113	up
gene-LOC105174360	166.149	224.161	279.675	110.237	32.3388	131.014	0.0058726	-1.31442	down
gene-LOC105157526	42.6011	31.9915	15.8383	143.501	97.9885	249.039	1.95e-05	1.99267	up
gene-LOC105161400	1.75982	2.59009	2.69584	6.85924	7.51829	7.4995	1.78e-18	1.48238	up
gene-LOC105168160	47.1346	33.7257	24.4504	221.814	124.908	305.135	4.99e-07	2.07959	up
gene-LOC105171877	9.95032	18.8569	15.1494	0	0	0.028435	2.18e-55	-8.25203	down
gene-LOC105173156	17.1318	13.772	12.5074	0.999582	7.88834	0.463429	0.0109083	-1.74339	down
gene-LOC105159973	3.76665	3.09681	3.24005	10.6378	13.0343	10.5076	3.46e-14	1.51307	up
gene-LOC105161383	1.68882	1.63854	1.96249	0.382835	1.52794	0.594137	0.00786373	-1.23066	down
gene-LOC105156346	8.25829	10.0116	10.2722	43.1759	12.4247	28.8832	0.00118228	1.41417	up
gene-LOC105167843	4.66957	3.26389	2.06006	10.0566	5.3601	8.50391	0.0116239	1.01547	up
gene-LOC105172494	0.146145	0.158037	0.252288	0.644807	1.37614	0.654003	2.39e-05	1.88554	up
gene-LOC105167515	4.01923	5.99887	5.77059	1.65725	3.29621	2.06641	0.000139085	-1.26729	down
PB.4509	1.57485	1.41417	1.30292	0.159148	0	0.238531	0.00116741	-2.33782	down
gene-LOC105158345	14.4588	21.7936	28.3509	8.93638	8.12231	7.85373	2.64e-08	-1.49564	down
PB.20572	3.37713	6.42016	8.18933	0.813979	0.750786	0.744396	4.17e-14	-2.84689	down
PB.15299	0.558436	0.769364	0.970596	3.14749	1.09114	2.36142	0.00627047	1.21992	up
gene-LOC105172555	73.2757	65.9752	76.2534	17.9899	18.3121	23.1209	2.07e-31	-2.01424	down
gene-LOC105178286	3.68949	3.102	2.26052	13.0441	23.3976	31.7852	2.57e-11	2.54209	up
gene-LOC105173844	0.133846	0.484849	0.309037	1.43305	1.44103	1.20551	5.7e-05	1.82358	up
gene-LOC110011847	18.6781	14.1541	12.5496	29.3923	45.5527	41.3664	4.29e-05	1.12792	up
gene-LOC105176383	0.403376	0.209273	0.215188	1.27458	0.522837	1.77532	0.00168955	1.64006	up
gene-LOC105177106	0.020462	0.211297	0.076638	35.2683	67.9702	34.6135	9.92e-40	7.11272	up
gene-LOC105171626	415.399	348.553	461.913	155.17	150.983	188.823	1.52e-14	-1.47999	down
gene-LOC105173509	5.65947	4.21572	3.43217	14.7942	20.8924	17.3583	9.94e-09	1.49996	up
gene-LOC105167098	7.70334	9.1745	10.3557	22.939	24.2509	21.7367	4.76e-15	1.15138	up
gene-LOC105159238	0.758284	0.51365	1.00523	1.67731	2.26782	2.02114	0.000347941	1.15899	up
gene-LOC105164750	10.1804	9.85031	11.0685	0.464765	5.03362	0.847926	0.000442421	-2.09378	down
gene-LOC105173475	61.9325	54.7659	51.6891	203.661	126.563	222.211	5.23e-08	1.48196	up
gene-LOC105169350	85.1805	73.1694	78.6261	42.3606	28.0469	37.5338	5.38e-09	-1.28146	down
gene-LOC105175608	11.4642	20.7015	17.1478	8.76434	2.03645	7.79727	0.00466046	-1.39816	down
gene-LOC105180370	33.5584	27.3933	27.9358	6.04737	8.14026	4.78966	1.95e-15	-2.21388	down
gene-LOC105172742	25.6402	22.1604	24.0133	4.42455	5.18659	4.0508	2.85e-53	-2.54437	down
[truncated: 2,939 more rows]

## Sheet: 36h
Table S5. Statistics of differentially expressed gene at 36 hpi
[truncated: 1,942 more rows]

## Sheet: 48h
Table S5. Statistics of differentially expressed gene at 48 hpi
[truncated: 3,793 more rows]
