# Supplementary material for: Full-length transcriptome and RNA-Seq analyses reveal the resistance mechanism of sesame in response to Corynespora cassiicola
Source: BMC Plant Biol. 2024 Jan 23;24:64. doi: 10.1186/s12870-024-04728-y (PMC10804834; doi:10.1186/s12870-024-04728-y)
Supplement: Supplementary file 8 — Additional file 8: Table S6. The expression and annotation of candidate genes. [file 12870_2024_4728_MOESM8_ESM.xlsx]

## Sheet: Table S6
Table S6. The expression and annotation of candidate genes.
#ID	R0	R6	R12	R24	R36	R48	S0	S6	S12	S24	S36	S48	Description
gene-LOC105176475	74.6159	105.245	114.916	240.249	226.093	248.68	43.02	62.9514	44.6997	137.166	234.857	219.326	ethylene-responsive transcription factor RAP2-4 [Sesamum indicum]
gene-LOC105163850	18.7299	133.372	153.261	147.638	131.66	72.8656	13.8348	31.5658	35.9116	123.892	103.983	135.299	pathogenesis-related genes transcriptional activator PTI6 [Sesamum indicum]
gene-LOC105159455	19.0563	46.526	44.7297	98.7662	57.9515	67.4174	8.83394	28.4308	10.543	27.7701	26.2669	27.6754	NAC domain-containing protein 2-like [Sesamum indicum]
gene-LOC105159980	1.86307	15.6906	40.6531	81.278	89.9473	16.7988	0.131144	2.89849	0.27444	82.2428	51.2234	28.2698	NAC transcription factor 29 [Sesamum indicum]
gene-LOC105155178	0.343384	25.926	65.6501	84.5681	151.478	31.7514	0.254357	3.4876	0.068168	9.25886	5.04634	12.2614	LRR receptor-like serine/threonine-protein kinase At1g56140 isoform X1 [Sesamum indicum]
gene-LOC105167193	30.1903	37.4603	58.0143	36.4116	47.4614	22.2432	5.6496	19.0369	2.39465	4.68946	3.31078	35.8248	WRKY transcription factor 70 [Sesamum indicum]
gene-LOC105180117	26.5359	22.4553	51.4712	43.8882	69.2361	26.6908	1.91565	3.35383	3.14494	5.87933	11.8214	4.59419	LRR receptor-like serine/threonine-protein kinase RFK1 [Sesamum indicum]
gene-LOC105165468	6.19196	10.4006	22.4352	37.37	46.0604	19.8165	2.24674	10.7958	4.14865	11.7242	24.7851	18.7049	leucine-rich repeat receptor-like serine/threonine-protein kinase At3g14840 [Sesamum indicum]
gene-LOC105180338	2.00248	15.1428	17.7487	19.5947	15.6374	16.8206	1.70485	3.00339	2.04727	4.45404	2.23515	6.20342	LRR receptor-like serine/threonine-protein kinase At1g07650, partial [Sesamum indicum]
gene-LOC105168694	4.68079	9.6709	13.9652	14.2022	17.7306	12.5319	0.605479	4.93427	0.445268	2.55756	5.41995	10.6199	G-type lectin S-receptor-like serine/threonine-protein kinase LECRK4 [Sesamum indicum]
