# Supplementary material for: Full-length transcriptome and RNA-Seq analyses reveal the resistance mechanism of sesame in response to Corynespora cassiicola
Source: BMC Plant Biol. 2024 Jan 23;24:64. doi: 10.1186/s12870-024-04728-y (PMC10804834; doi:10.1186/s12870-024-04728-y)
Supplement: Supplementary file 9 — Additional file 9: Table S7. The primers used for qRT‒PCR. [file 12870_2024_4728_MOESM9_ESM.xlsx]

## Sheet: Table S7
Table S7. The primers used for qRT‒PCR.
gene_name	Forward primer(5’-3’)	Reverse primer(5’-3’)	gene annotation
gene-LOC105159431	GCATGTCTTTCACCATCTCC	CGTTTGCTCACCGCCTCTGT	uncharacterized protein LOC105159431 [Sesamum indicum]
gene-LOC105162544	GGTTTGGTTGTATTCTCTTC	TTTCCTGCTACTATCACTGG	leucine-rich repeat receptor-like tyrosine-protein kinase [Sesamum indicum]
gene-LOC105168559	TGGTGTTCTCTTTGCTTTTT	CTTGATGGCTATTTCTTTCC	leucine-rich repeat receptor-like serine/threonine/tyrosine-protein kinase [Sesamum indicum]
gene-LOC105156235	TATCCAGGAACGTCGAGGGT	TCAGTATTGACAGCAAGGGG	kirola-like [Sesamum indicum]
gene-LOC105177062	AAACCGGAGGCGGATAGAGG	GGAGTACATGATAAGGGAGC	glutathione S-transferase [Sesamum indicum]
gene-LOC105165468	CCCAGTCGAGAAGATAGAAG	TGATGAAGAGGATAACACCC	probable leucine-rich repeat receptor-like serine/threonine-protein kinase [Sesamum indicum]
gene-LOC105165464	GAAGTCCAGATTCACCAGCC	CCAAACACGAGATTTCCCAG	probable LRR receptor-like serine/threonine-protein kinase [Sesamum indicum]
gene-LOC105159248	TGGTGGGCCTGGATATGGAT	TGAAGAGAAGGGAATGAGAA	zinc-finger homeodomain protein [Sesamum indicum]
UBQ5	TCTCGCCGACTACAACATTCA	TGGACACTCTTTCCTCAACCTCT	reference gene
